# Supplementary material for: Mitochondrial STAT3 regulates antioxidant gene expression through complex I‐derived NAD in triple negative breast cancer
Source: Mol Oncol. 2021 Apr 10;15(5):1432–49. doi: 10.1002/1878-0261.12928 (PMC8096790; doi:10.1002/1878-0261.12928)
Supplement: Supplementary file 2 — Data S1. MS/MS data for peptides copurifying with STAT3‐BioID. [file MOL2-15-1432-s001.xlsx]

## Sheet: Combined Proteins w.o. Peptides
Accession	Description	Score A2	Coverage A2	# Peptides A2	# PSM MSB1	Score B2	Coverage B2	# Peptides B2	# PSM MSB3	MSB average coverage	MSB average #PSM	IMPUTED MSB #PSM	Score C2	Coverage C2	# Peptides C2	Score D2	Coverage D2	# Peptides D2	# AAs	MW [kDa]	calc. pI	Gene	Entry	Protein
Tx0002	cRAP streptavidin OS=Homo sapiens GN=streptavidin PE=1 SV=4	5979.07	49.69	10	1800	6244.57	49.69	10	1981	49.69	1890.5	1895.5	5978.29	49.69	10	6542.75	49.69	10	159	16.4811	6.55127	streptavidin	cRAP	streptavidin
Q09666	Neuroblast differentiation-associated protein AHNAK OS=Homo sapiens OX=9606 GN=AHNAK PE=1 SV=2 - [AHNK_HUMAN]	1552.24	74.55	307	609	1154.71	67.93	273	487	71.24	548	553	629.902	55.23	189	589.573	54.13	175	5890	628.699	6.15088	AHNAK	AHNK_HUMAN	Neuroblast differentiation-associated protein AHNAK
P11498	Pyruvate carboxylase, mitochondrial OS=Homo sapiens OX=9606 GN=PC PE=1 SV=2 - [PYC_HUMAN]	1200.02	74.53	79	439	1261.01	72.33	82	484	73.43	461.5	466.5	1336.84	72.67	79	1152.38	71.22	77	1178	129.551	6.84424	PC	PYC_HUMAN	Pyruvate carboxylase, mitochondrial
Q16891-2	Isoform 2 of MICOS complex subunit MIC60 OS=Homo sapiens OX=9606 GN=IMMT - [MIC60_HUMAN]	926.64	82.73	77	337	810.941	83.53	77	329	83.13	333	338	769.368	83.94	81	850.752	76.97	74	747	82.5738	6.56592	IMMT	MIC60_HUMAN	Isoform 2 of MICOS complex subunit MIC60
Q16891-4	Isoform 4 of MICOS complex subunit MIC60 OS=Homo sapiens OX=9606 GN=IMMT - [MIC60_HUMAN]	915.353	77.68	76	335	799.696	78.47	76	327	78.075	331	336	765.781	78.86	80	852.024	75.3	74	757	83.4973	6.56592	IMMT	MIC60_HUMAN	Isoform 4 of MICOS complex subunit MIC60
P40763	Signal transducer and activator of transcription 3 OS=Homo sapiens OX=9606 GN=STAT3 PE=1 SV=2 - [STAT3_HUMAN]	928.478	74.42	62	356	773.671	71.82	58	312	73.12	334	339	1081.78	57.27	50	1104.66	60.26	50	770	88.0114	6.30322	STAT3	STAT3_HUMAN	Signal transducer and activator of transcription 3
Q9HCC0	Methylcrotonoyl-CoA carboxylase beta chain, mitochondrial OS=Homo sapiens OX=9606 GN=MCCC2 PE=1 SV=1 - [MCCB_HUMAN]	272.723	61.81	35	88	298.938	60.39	39	107	61.1	97.5	102.5	276.252	63.77	36	241.635	63.77	37	563	61.2944	7.6792	MCCC2	MCCB_HUMAN	Methylcrotonoyl-CoA carboxylase beta chain, mitochondrial
Q96RQ3	Methylcrotonoyl-CoA carboxylase subunit alpha, mitochondrial OS=Homo sapiens OX=9606 GN=MCCC1 PE=1 SV=3 - [MCCA_HUMAN]	280.971	52.97	34	85	297.53	60.41	37	96	56.69	90.5	95.5	287.37	54.62	35	240.831	50.9	33	725	80.4219	7.78174	MCCC1	MCCA_HUMAN	Methylcrotonoyl-CoA carboxylase subunit alpha, mitochondrial
Q13085	Acetyl-CoA carboxylase 1 OS=Homo sapiens OX=9606 GN=ACACA PE=1 SV=2 - [ACACA_HUMAN]	202.337	35.38	72	82	197.095	33.46	68	91	34.42	86.5	91.5	276.661	41.65	83	228.047	34.06	73	2346	265.385	6.3667	ACACA	ACACA_HUMAN	Acetyl-CoA carboxylase 1
P08670	Vimentin OS=Homo sapiens OX=9606 GN=VIM PE=1 SV=4 - [VIME_HUMAN]	183.877	72.1	41	72	184.996	76.61	41	80	74.355	76	81	185.474	69.96	39	215.684	75.11	41	466	53.6191	5.12256	VIM	VIME_HUMAN	Vimentin
Q9NX63	MICOS complex subunit MIC19 OS=Homo sapiens OX=9606 GN=CHCHD3 PE=1 SV=1 - [MIC19_HUMAN]	199.324	70.48	27	81	173.226	70.48	25	73	70.48	77	82	135.268	68.72	25	154.094	61.23	22	227	26.1362	8.27979	CHCHD3	MIC19_HUMAN	MICOS complex subunit MIC19
P15924	Desmoplakin OS=Homo sapiens OX=9606 GN=DSP PE=1 SV=3 - [DESP_HUMAN]	160.344	25.08	70	75	127.608	24	65	68	24.54	71.5	76.5	75.6731	14.35	42	101.248	16.34	43	2871	331.569	6.81494	DSP	DESP_HUMAN	Desmoplakin
O76031	ATP-dependent Clp protease ATP-binding subunit clpX-like, mitochondrial OS=Homo sapiens OX=9606 GN=CLPX PE=1 SV=2 - [CLPX_HUMAN]	178.341	51.34	33	65	190.779	57.82	35	67	54.58	66	71	263.124	63.51	45	270.277	58.29	39	633	69.1807	7.57666	CLPX	CLPX_HUMAN	ATP-dependent Clp protease ATP-binding subunit clpX-like, mitochondrial
P07437	Tubulin beta chain OS=Homo sapiens OX=9606 GN=TUBB PE=1 SV=2 - [TBB5_HUMAN]	159.373	67.12	25	59	171.738	72.3	27	67	69.71	63	68	125.932	63.51	24	105.897	60.14	23	444	49.639	4.89404	TUBB	TBB5_HUMAN	Tubulin beta chain
Q15149-4	Isoform 4 of Plectin OS=Homo sapiens OX=9606 GN=PLEC - [PLEC_HUMAN]	102.171	12.21	54	55	102.816	14.25	64	64	13.23	59.5	64.5	108.023	15.37	63	78.5003	12.4	55	4547	515.884	5.79541	PLEC	PLEC_HUMAN	Isoform 4 of Plectin
P68371	Tubulin beta-4B chain OS=Homo sapiens OX=9606 GN=TUBB4B PE=1 SV=1 - [TBB4B_HUMAN]	145.188	59.55	23	56	146.139	61.12	23	59	60.335	57.5	62.5	108.12	58.65	22	95.9778	51.24	21	445	49.799	4.89404	TUBB4B	TBB4B_HUMAN	Tubulin beta-4B chain
P25705	ATP synthase subunit alpha, mitochondrial OS=Homo sapiens OX=9606 GN=ATP5F1A PE=1 SV=1 - [ATPA_HUMAN]	176.072	60.58	32	64	168.752	60.22	30	58	60.4	61	66	157.898	57.32	30	163.646	58.59	30	553	59.7136	9.12939	ATP5F1A	ATPA_HUMAN	ATP synthase subunit alpha, mitochondrial
P00761	cRAP TRYP_PIG Trypsin OS=Sus scrofa PE=1 SV=1	154.921	25.11	4	53	160.988	25.11	4	57	25.11	55	60	152.998	25.11	4	137.228	25.11	5	231	24.3938	7.18115		cRAP	TRYP_PIG Trypsin
P38646	Stress-70 protein, mitochondrial OS=Homo sapiens OX=9606 GN=HSPA9 PE=1 SV=2 - [GRP75_HUMAN]	188.786	52.28	32	60	142.463	51.4	30	54	51.84	57	62	287.599	52.58	37	293.874	54.64	39	679	73.6348	6.16357	HSPA9	GRP75_HUMAN	Stress-70 protein, mitochondrial
Q9Y512	Sorting and assembly machinery component 50 homolog OS=Homo sapiens OX=9606 GN=SAMM50 PE=1 SV=3 - [SAM50_HUMAN]	166.805	56.72	22	61	123.18	49.25	22	53	52.985	57	62	117.213	52.67	22	132.035	52.88	23	469	51.9433	6.90283	SAMM50	SAM50_HUMAN	Sorting and assembly machinery component 50 homolog
Q9BQE3	Tubulin alpha-1C chain OS=Homo sapiens OX=9606 GN=TUBA1C PE=1 SV=1 - [TBA1C_HUMAN]	116.71	50.78	18	41	130.345	53.9	20	51	52.34	46	51	90.235	44.32	16	84.2786	39.42	14	449	49.8635	5.09717	TUBA1C	TBA1C_HUMAN	Tubulin alpha-1C chain
P02769	cRAP ALBU_BOVIN Serum albumin OS=Bos taurus GN=ALB PE=1 SV=4	95.8307	50.25	26	36	120.195	43.82	26	47	47.035	41.5	46.5	113.964	52.39	31	208.622	61.61	38	607	69.2484	6.17627	ALB	cRAP	ALBU_BOVIN Serum albumin
P21333-2	Isoform 2 of Filamin-A OS=Homo sapiens OX=9606 GN=FLNA - [FLNA_HUMAN]	158.007	26.53	51	57	107.764	23.95	45	47	25.24	52	57	21.9639	6.52	13	16.9456	6.82	14	2639	279.843	6.04932	FLNA	FLNA_HUMAN	Isoform 2 of Filamin-A
Q13885	Tubulin beta-2A chain OS=Homo sapiens OX=9606 GN=TUBB2A PE=1 SV=1 - [TBB2A_HUMAN]	116.609	47.64	18	46	117.341	45.17	18	47	46.405	46.5	51.5	91.1098	40.45	15	86.4146	49.21	18	445	49.875	4.89404	TUBB2A	TBB2A_HUMAN	Tubulin beta-2A chain
P51659	Peroxisomal multifunctional enzyme type 2 OS=Homo sapiens OX=9606 GN=HSD17B4 PE=1 SV=3 - [DHB4_HUMAN]	109.344	45.52	27	38	107.789	48.51	31	45	47.015	41.5	46.5	170.398	51.9	32	158.395	54.08	31	736	79.6363	8.83643	HSD17B4	DHB4_HUMAN	Peroxisomal multifunctional enzyme type 2
P49411	Elongation factor Tu, mitochondrial OS=Homo sapiens OX=9606 GN=TUFM PE=1 SV=2 - [EFTU_HUMAN]	97.2404	59.07	24	45	85.2073	61.95	25	42	60.51	43.5	48.5	78.0774	48.23	20	86.776	63.5	24	452	49.5102	7.60596	TUFM	EFTU_HUMAN	Elongation factor Tu, mitochondrial
P10809	60 kDa heat shock protein, mitochondrial OS=Homo sapiens OX=9606 GN=HSPD1 PE=1 SV=2 - [CH60_HUMAN]	139.13	58.29	29	50	128.278	46.42	24	41	52.355	45.5	50.5	156.371	58.29	30	138.335	55.15	30	573	61.0164	5.87158	HSPD1	CH60_HUMAN	60 kDa heat shock protein, mitochondrial
P68366-2	Isoform 2 of Tubulin alpha-4A chain OS=Homo sapiens OX=9606 GN=TUBA4A - [TBA4A_HUMAN]	104.036	46.88	17	35	108.589	43.42	16	41	45.15	38	43	78.7135	48.96	17	71.4739	37.64	13	433	48.2976	5.0083	TUBA4A	TBA4A_HUMAN	Isoform 2 of Tubulin alpha-4A chain
Q86YZ3	Hornerin OS=Homo sapiens OX=9606 GN=HRNR PE=1 SV=2 - [HORN_HUMAN]	175.244	20.95	20	40	138.034	20.39	20	38	20.67	39	44	134.573	19.3	19	117.982	16.18	16	2850	282.228	10.0376	HRNR	HORN_HUMAN	Hornerin
O75431-2	Isoform 2 of Metaxin-2 OS=Homo sapiens OX=9606 GN=MTX2 - [MTX2_HUMAN]	109.61	41.11	12	40	86.4893	41.11	12	38	41.11	39	44	62.3663	36.36	9	71.5728	41.11	12	253	28.8046	6.53662	MTX2	MTX2_HUMAN	Isoform 2 of Metaxin-2
P00367	Glutamate dehydrogenase 1, mitochondrial OS=Homo sapiens OX=9606 GN=GLUD1 PE=1 SV=2 - [DHE3_HUMAN]	125.132	52.51	25	41	115.208	53.58	26	37	53.045	39	44	124.085	51.97	24	133.28	54.84	27	558	61.3592	7.79639	GLUD1	DHE3_HUMAN	Glutamate dehydrogenase 1, mitochondrial
P05141	ADP/ATP translocase 2 OS=Homo sapiens OX=9606 GN=SLC25A5 PE=1 SV=7 - [ADT2_HUMAN]	78.068	48.99	21	32	61.4015	47.65	19	33	48.32	32.5	37.5	69.3874	44.63	17	81.3838	52.01	23	298	32.8312	9.68604	SLC25A5	ADT2_HUMAN	ADP/ATP translocase 2
Q86WA8	Lon protease homolog 2, peroxisomal OS=Homo sapiens OX=9606 GN=LONP2 PE=1 SV=1 - [LONP2_HUMAN]	78.3399	34.86	24	29	88.1369	34.62	24	33	34.74	31	36	160.213	44.95	36	179.857	50.35	39	852	94.5572	7.29834	LONP2	LONP2_HUMAN	Lon protease homolog 2, peroxisomal
P11182	Lipoamide acyltransferase component of branched-chain alpha-keto acid dehydrogenase complex, mitochondrial OS=Homo sapiens OX=9606 GN=DBT PE=1 SV=3 - [ODB2_HUMAN]	67.1727	44.81	19	29	77.6023	49.59	21	33	47.2	31	36	34.5594	36.93	14	48.9636	31.74	14	482	53.4529	8.51416	DBT	ODB2_HUMAN	Lipoamide acyltransferase component of branched-chain alpha-keto acid dehydrogenase complex, mitochondrial
P05165-2	Isoform 2 of Propionyl-CoA carboxylase alpha chain, mitochondrial OS=Homo sapiens OX=9606 GN=PCCA - [PCCA_HUMAN]	76.1108	43.16	27	31	80.2972	40.74	27	33	41.95	32	37	89.4094	42.59	26	65.2883	36.47	21	702	76.9986	7.34229	PCCA	PCCA_HUMAN	Isoform 2 of Propionyl-CoA carboxylase alpha chain, mitochondrial
P11142	Heat shock cognate 71 kDa protein OS=Homo sapiens OX=9606 GN=HSPA8 PE=1 SV=1 - [HSP7C_HUMAN]	97.562	42.72	26	39	84.303	40.56	23	32	41.64	35.5	40.5	92.018	43.03	25	78.9621	39.47	23	646	70.8542	5.51611	HSPA8	HSP7C_HUMAN	Heat shock cognate 71 kDa protein
P18124	60S ribosomal protein L7 OS=Homo sapiens OX=9606 GN=RPL7 PE=1 SV=1 - [RL7_HUMAN]	70.1166	43.15	15	33	72.7317	41.53	14	30	42.34	31.5	36.5	92.9375	54.84	20	80.1407	54.44	18	248	29.2072	10.6528	RPL7	RL7_HUMAN	60S ribosomal protein L7
P42704	Leucine-rich PPR motif-containing protein, mitochondrial OS=Homo sapiens OX=9606 GN=LRPPRC PE=1 SV=3 - [LPPRC_HUMAN]	83.4075	27.12	32	37	49.321	20.8	26	29	23.96	33	38	63.5751	23.96	29	87.0896	26.4	33	1394	157.805	6.12549	LRPPRC	LPPRC_HUMAN	Leucine-rich PPR motif-containing protein, mitochondrial
P05166	Propionyl-CoA carboxylase beta chain, mitochondrial OS=Homo sapiens OX=9606 GN=PCCB PE=1 SV=3 - [PCCB_HUMAN]	40.1184	43.23	16	19	61.9082	49.91	22	28	46.57	23.5	28.5	44.4805	41.56	19	53.4156	39.52	17	539	58.1788	7.63525	PCCB	PCCB_HUMAN	Propionyl-CoA carboxylase beta chain, mitochondrial
Q9NVI7-2	Isoform 2 of ATPase family AAA domain-containing protein 3A OS=Homo sapiens OX=9606 GN=ATAD3A - [ATD3A_HUMAN]	63.794	37.88	22	24	64.8604	38.05	26	27	37.965	25.5	30.5	42.4949	25.77	18	45.9286	31.57	20	586	66.1772	9.24658	ATAD3A	ATD3A_HUMAN	Isoform 2 of ATPase family AAA domain-containing protein 3A
P12236	ADP/ATP translocase 3 OS=Homo sapiens OX=9606 GN=SLC25A6 PE=1 SV=4 - [ADT3_HUMAN]	49.7921	45.3	14	22	36.462	41.61	15	25	43.455	23.5	28.5	41.8914	50.67	15	48.6496	50.34	18	298	32.8452	9.74463	SLC25A6	ADT3_HUMAN	ADP/ATP translocase 3
Q5T9A4	ATPase family AAA domain-containing protein 3B OS=Homo sapiens OX=9606 GN=ATAD3B PE=1 SV=1 - [ATD3B_HUMAN]	63.2167	34.41	22	24	54.088	31.64	24	25	33.025	24.5	29.5	32.1525	20.83	15	33.8104	24.54	17	648	72.5273	9.20264	ATAD3B	ATD3B_HUMAN	ATPase family AAA domain-containing protein 3B
Q02878	60S ribosomal protein L6 OS=Homo sapiens OX=9606 GN=RPL6 PE=1 SV=3 - [RL6_HUMAN]	54.9827	45.14	15	24	51.8843	36.81	13	24	40.975	24	29	44.8362	43.4	15	45.881	40.97	13	288	32.7076	10.5796	RPL6	RL6_HUMAN	60S ribosomal protein L6
P02545	Prelamin-A/C OS=Homo sapiens OX=9606 GN=LMNA PE=1 SV=1 - [LMNA_HUMAN]	22.9126	15.66	10	10	54.776	40.06	23	23	27.86	16.5	21.5	26.1	23.64	15	56.6267	39.16	24	664	74.0947	7.02002	LMNA	LMNA_HUMAN	Prelamin-A/C
P36578	60S ribosomal protein L4 OS=Homo sapiens OX=9606 GN=RPL4 PE=1 SV=5 - [RL4_HUMAN]	58.5293	46.14	18	24	64.0601	44.03	20	23	45.085	23.5	28.5	68.8371	52.93	21	56.1375	41.22	17	427	47.6674	11.063	RPL4	RL4_HUMAN	60S ribosomal protein L4
P62979	Ubiquitin-40S ribosomal protein S27a OS=Homo sapiens OX=9606 GN=RPS27A PE=1 SV=2 - [RS27A_HUMAN]	42.9023	37.82	6	17	47.2572	35.26	7	22	36.54	19.5	24.5	38.5268	37.82	6	32.8109	42.95	7	156	17.9535	9.64209	RPS27A	RS27A_HUMAN	Ubiquitin-40S ribosomal protein S27a
P12235	ADP/ATP translocase 1 OS=Homo sapiens OX=9606 GN=SLC25A4 PE=1 SV=4 - [ADT1_HUMAN]	37.7215	45.3	13	19	30.4304	42.62	14	21	43.96	20	25	34.5146	48.66	14	30.24	33.89	12	298	33.0432	9.75928	SLC25A4	ADT1_HUMAN	ADP/ATP translocase 1
P61604	10 kDa heat shock protein, mitochondrial OS=Homo sapiens OX=9606 GN=HSPE1 PE=1 SV=2 - [CH10_HUMAN]	49.9552	77.45	10	24	41.8136	77.45	10	21	77.45	22.5	27.5	55.0633	77.45	11	69.6089	77.45	10	102	10.9249	8.92432	HSPE1	CH10_HUMAN	10 kDa heat shock protein, mitochondrial
P28331	NADH-ubiquinone oxidoreductase 75 kDa subunit, mitochondrial OS=Homo sapiens OX=9606 GN=NDUFS1 PE=1 SV=3 - [NDUS1_HUMAN]	56.1954	31.09	18	20	49.3719	30.81	19	21	30.95	20.5	25.5	60.5348	30.81	18	58.2092	32.74	20	727	79.4165	6.22705	NDUFS1	NDUS1_HUMAN	NADH-ubiquinone oxidoreductase 75 kDa subunit, mitochondrial
P34897-3	Isoform 3 of Serine hydroxymethyltransferase, mitochondrial OS=Homo sapiens OX=9606 GN=SHMT2 - [GLYM_HUMAN]	53.3059	49.48	19	23	48.5907	47	19	21	48.24	22	27	64.5534	53.62	21	50.8891	48.24	19	483	53.4214	8.14795	SHMT2	GLYM_HUMAN	Isoform 3 of Serine hydroxymethyltransferase, mitochondrial
Q9BUF5	Tubulin beta-6 chain OS=Homo sapiens OX=9606 GN=TUBB6 PE=1 SV=1 - [TBB6_HUMAN]	45.1755	13	7	19	40.2782	13	7	20	13	19.5	24.5	36.4816	15.02	8	40.4218	13	7	446	49.825	4.88135	TUBB6	TBB6_HUMAN	Tubulin beta-6 chain
P07355	Annexin A2 OS=Homo sapiens OX=9606 GN=ANXA2 PE=1 SV=2 - [ANXA2_HUMAN]	60.4151	53.1	16	21	50.7412	45.13	15	19	49.115	20	25	59.9431	55.46	19	45.6102	39.23	12	339	38.5798	7.75244	ANXA2	ANXA2_HUMAN	Annexin A2
Q07020	60S ribosomal protein L18 OS=Homo sapiens OX=9606 GN=RPL18 PE=1 SV=2 - [RL18_HUMAN]	34.8797	37.77	8	16	44.7901	39.36	9	19	38.565	17.5	22.5	47.2629	47.87	11	43.9062	42.55	11	188	21.6211	11.7222	RPL18	RL18_HUMAN	60S ribosomal protein L18
O96008	Mitochondrial import receptor subunit TOM40 homolog OS=Homo sapiens OX=9606 GN=TOMM40 PE=1 SV=1 - [TOM40_HUMAN]	45.8609	35.73	8	17	39.3999	27.15	7	19	31.44	18	23	12.181	12.47	4	27.6891	30.75	7	361	37.8691	7.25439	TOMM40	TOM40_HUMAN	Mitochondrial import receptor subunit TOM40 homolog
P04040	cRAP CATA_HUMAN Catalase OS=Homo sapiens GN=CAT PE=1 SV=3	52.0079	38.59	16	19	41.4611	35.36	14	18	36.975	18.5	23.5	46.5999	42.21	17	58.7887	34.41	16	526	59.5877	7.38623	CAT	CATA_HUMAN	Catalase
P60709	Actin, cytoplasmic 1 OS=Homo sapiens OX=9606 GN=ACTB PE=1 SV=1 - [ACTB_HUMAN]	56.095	47.2	12	21	40.4631	32.27	11	18	39.735	19.5	24.5	58.7492	39.47	13	36.9783	27.73	10	375	41.7097	5.47803	ACTB	ACTB_HUMAN	Actin, cytoplasmic 1
P68104	Elongation factor 1-alpha 1 OS=Homo sapiens OX=9606 GN=EEF1A1 PE=1 SV=1 - [EF1A1_HUMAN]	50.6136	33.98	14	20	44.0429	33.98	14	18	33.98	19	24	60.056	48.27	20	45.5095	31.6	12	462	50.1091	9.01221	EEF1A1	EF1A1_HUMAN	Elongation factor 1-alpha 1
P11021	Endoplasmic reticulum chaperone BiP OS=Homo sapiens OX=9606 GN=HSPA5 PE=1 SV=2 - [BIP_HUMAN]	48.1106	29.82	17	19	41.4752	29.05	17	18	29.435	18.5	23.5	51.6545	30.43	18	45.7248	27.22	17	654	72.2884	5.16064	HSPA5	BIP_HUMAN	Endoplasmic reticulum chaperone BiP
Q99623	Prohibitin-2 OS=Homo sapiens OX=9606 GN=PHB2 PE=1 SV=2 - [PHB2_HUMAN]	50.39	49.5	13	22	40.8096	49.83	14	18	49.665	20	25	46.1087	50.5	14	47.4031	50.5	13	299	33.2759	9.83252	PHB2	PHB2_HUMAN	Prohibitin-2
P14923	Junction plakoglobin OS=Homo sapiens OX=9606 GN=JUP PE=1 SV=3 - [PLAK_HUMAN]	63.7542	37.45	23	26	33.0079	24.03	17	18	30.74	22	27	27.5536	24.03	16	23.22	20	13	745	81.6927	6.13818	JUP	PLAK_HUMAN	Junction plakoglobin
P61313	60S ribosomal protein L15 OS=Homo sapiens OX=9606 GN=RPL15 PE=1 SV=2 - [RL15_HUMAN]	32.3248	43.14	10	21	30.1659	46.57	10	18	44.855	19.5	24.5	33.0001	43.14	9	24.2074	43.14	8	204	24.1311	11.6196	RPL15	RL15_HUMAN	60S ribosomal protein L15
P06576	ATP synthase subunit beta, mitochondrial OS=Homo sapiens OX=9606 GN=ATP5F1B PE=1 SV=3 - [ATPB_HUMAN]	57.2721	40.64	15	19	53.2934	37.24	14	17	38.94	18	23	86.9927	48.58	17	98.3553	51.61	18	529	56.5246	5.40186	ATP5F1B	ATPB_HUMAN	ATP synthase subunit beta, mitochondrial
P36957	Dihydrolipoyllysine-residue succinyltransferase component of 2-oxoglutarate dehydrogenase complex, mitochondrial OS=Homo sapiens OX=9606 GN=DLST PE=1 SV=4 - [ODO2_HUMAN]	39.4181	32.23	13	15	41.4266	31.13	14	16	31.68	15.5	20.5	28.1476	20.09	10	28.7105	23.62	11	453	48.7245	8.95361	DLST	ODO2_HUMAN	Dihydrolipoyllysine-residue succinyltransferase component of 2-oxoglutarate dehydrogenase complex, mitochondrial
P10515	Dihydrolipoyllysine-residue acetyltransferase component of pyruvate dehydrogenase complex, mitochondrial OS=Homo sapiens OX=9606 GN=DLAT PE=1 SV=3 - [ODP2_HUMAN]	47.1941	27.05	14	20	46.9585	25.97	12	16	26.51	18	23	25.5486	17.62	9	38.1517	23.18	14	647	68.9531	7.84033	DLAT	ODP2_HUMAN	Dihydrolipoyllysine-residue acetyltransferase component of pyruvate dehydrogenase complex, mitochondrial
P54886-2	Isoform Short of Delta-1-pyrroline-5-carboxylate synthase OS=Homo sapiens OX=9606 GN=ALDH18A1 - [P5CS_HUMAN]	37.5603	17.78	12	15	33.1442	15.64	11	16	16.71	15.5	20.5	73.3677	32.16	19	62.3035	24.59	17	793	87.0344	7.12256	ALDH18A1	P5CS_HUMAN	Isoform Short of Delta-1-pyrroline-5-carboxylate synthase
Q9BRQ6	MICOS complex subunit MIC25 OS=Homo sapiens OX=9606 GN=CHCHD6 PE=1 SV=1 - [MIC25_HUMAN]	36.068	40.85	10	14	38.444	57.02	12	15	48.935	14.5	19.5	40.992	53.62	10	41.765	51.06	11	235	26.4414	8.85107	CHCHD6	MIC25_HUMAN	MICOS complex subunit MIC25
Q9UJS0	Calcium-binding mitochondrial carrier protein Aralar2 OS=Homo sapiens OX=9606 GN=SLC25A13 PE=1 SV=2 - [CMC2_HUMAN]	27.369	23.56	14	14	33.9742	24.89	15	15	24.225	14.5	19.5	26.3526	24.44	14	39.9781	27.7	16	675	74.1286	8.6167	SLC25A13	CMC2_HUMAN	Calcium-binding mitochondrial carrier protein Aralar2
P40939	Trifunctional enzyme subunit alpha, mitochondrial OS=Homo sapiens OX=9606 GN=HADHA PE=1 SV=2 - [ECHA_HUMAN]	47.1262	25.03	16	18	36.3348	25.82	14	15	25.425	16.5	21.5	38.5866	27.52	16	35.9844	24.38	15	763	82.9469	9.0415	HADHA	ECHA_HUMAN	Trifunctional enzyme subunit alpha, mitochondrial
Q14204	Cytoplasmic dynein 1 heavy chain 1 OS=Homo sapiens OX=9606 GN=DYNC1H1 PE=1 SV=5 - [DYHC1_HUMAN]	37.4554	4.33	16	17	32.1458	3.72	14	14	4.025	15.5	20.5	41.5384	5.06	20	25.5429	3.51	13	4646	532.072	6.40479	DYNC1H1	DYHC1_HUMAN	Cytoplasmic dynein 1 heavy chain 1
P63244	Receptor of activated protein C kinase 1 OS=Homo sapiens OX=9606 GN=RACK1 PE=1 SV=3 - [RACK1_HUMAN]	35.5502	43.22	12	13	34.3157	44.16	13	14	43.69	13.5	18.5	42.6979	50.79	14	27.7522	32.81	11	317	35.0546	7.69385	RACK1	RACK1_HUMAN	Receptor of activated protein C kinase 1
O60313-9	Isoform 3 of Dynamin-like 120 kDa protein, mitochondrial OS=Homo sapiens OX=9606 GN=OPA1 - [OPA1_HUMAN]	23.0102	15.19	13	13	29.9475	18.21	14	14	16.7	13.5	18.5	20.8645	15.3	14	10.2061	10.72	10	961	111.752	7.98682	OPA1	OPA1_HUMAN	Isoform 3 of Dynamin-like 120 kDa protein, mitochondrial
Q12931-2	Isoform 2 of Heat shock protein 75 kDa, mitochondrial OS=Homo sapiens OX=9606 GN=TRAP1 - [TRAP1_HUMAN]	42.056	22.58	11	14	34.1421	21.97	12	14	22.275	14	19	46.8036	27.19	15	47.6876	25.96	13	651	74.2207	7.86963	TRAP1	TRAP1_HUMAN	Isoform 2 of Heat shock protein 75 kDa, mitochondrial
Q92667	A-kinase anchor protein 1, mitochondrial OS=Homo sapiens OX=9606 GN=AKAP1 PE=1 SV=1 - [AKAP1_HUMAN]	28.402	15.06	10	11	34.7609	17.28	13	13	16.17	12	17	31.5311	16.28	12	28.4995	20.82	13	903	97.2809	4.94482	AKAP1	AKAP1_HUMAN	A-kinase anchor protein 1, mitochondrial
Q96HS1	Serine/threonine-protein phosphatase PGAM5, mitochondrial OS=Homo sapiens OX=9606 GN=PGAM5 PE=1 SV=2 - [PGAM5_HUMAN]	29.395	40.48	10	16	27.7227	37.02	9	13	38.75	14.5	19.5	10.0366	26.99	8	13.8763	36.33	9	289	31.9846	8.67529	PGAM5	PGAM5_HUMAN	Serine/threonine-protein phosphatase PGAM5, mitochondrial
P38159	RNA-binding motif protein, X chromosome OS=Homo sapiens OX=9606 GN=RBMX PE=1 SV=3 - [RBMX_HUMAN]	13.5166	21.74	8	10	18.2237	27.11	11	13	24.425	11.5	16.5	2.34059	10.74	4	11.2601	25.32	9	391	42.3063	10.0522	RBMX	RBMX_HUMAN	RNA-binding motif protein, X chromosome
P02768	cRAP ALBU_HUMAN Serum albumin OS=Homo sapiens GN=ALB PE=1 SV=2	25.8709	14.29	10	13	27.2837	13.14	9	12	13.715	12.5	17.5	21.7231	7.88	6	23.8908	14.29	9	609	69.3215	6.27783	ALB	ALBU_HUMAN	Serum albumin
P49748-2	Isoform 2 of Very long-chain specific acyl-CoA dehydrogenase, mitochondrial OS=Homo sapiens OX=9606 GN=ACADVL - [ACADV_HUMAN]	16.8763	13.59	7	7	28.0571	24.17	12	12	18.88	9.5	14.5	32.0147	27.96	15	43.8333	32.54	17	633	68.0152	8.55811	ACADVL	ACADV_HUMAN	Isoform 2 of Very long-chain specific acyl-CoA dehydrogenase, mitochondrial
Q02413	Desmoglein-1 OS=Homo sapiens OX=9606 GN=DSG1 PE=1 SV=2 - [DSG1_HUMAN]	41.9306	16.59	12	16	23.6809	13.06	10	12	14.825	14	19	19.57	10.2	7	28.1049	12.01	8	1049	113.676	5.03369	DSG1	DSG1_HUMAN	Desmoglein-1
O75521-2	Isoform 2 of Enoyl-CoA delta isomerase 2, mitochondrial OS=Homo sapiens OX=9606 GN=ECI2 - [ECI2_HUMAN]	41.9942	41.78	12	15	32.8666	33.15	9	12	37.465	13.5	18.5	41.8431	35.38	14	37.1114	37.6	12	359	39.5844	8.646	ECI2	ECI2_HUMAN	Isoform 2 of Enoyl-CoA delta isomerase 2, mitochondrial
Q14315-2	Isoform 2 of Filamin-C OS=Homo sapiens OX=9606 GN=FLNC - [FLNC_HUMAN]	41.7774	7.65	17	18	25.9664	5.24	12	12	6.445	15	20	26.4933	6.84	15	11.9113	2.97	7	2692	287.102	5.97314	FLNC	FLNC_HUMAN	Isoform 2 of Filamin-C
P40429	60S ribosomal protein L13a OS=Homo sapiens OX=9606 GN=RPL13A PE=1 SV=2 - [RL13A_HUMAN]	18.843	32.51	6	9	24.4384	40.89	9	12	36.7	10.5	15.5	24.1218	33.99	9	26.6854	39.9	8	203	23.5624	10.9312	RPL13A	RL13A_HUMAN	60S ribosomal protein L13a
Q15067	Peroxisomal acyl-coenzyme A oxidase 1 OS=Homo sapiens OX=9606 GN=ACOX1 PE=1 SV=3 - [ACOX1_HUMAN]	35.6463	29.24	14	16	21.9584	19.39	10	11	24.315	13.5	18.5	61.4228	35.76	17	63.868	37.58	20	660	74.3762	8.1626	ACOX1	ACOX1_HUMAN	Peroxisomal acyl-coenzyme A oxidase 1
O00116	Alkyldihydroxyacetonephosphate synthase, peroxisomal OS=Homo sapiens OX=9606 GN=AGPS PE=1 SV=1 - [ADAS_HUMAN]	37.4046	25.23	12	13	32.5866	19.76	10	11	22.495	12	17	41.2721	27.51	15	41.1709	26.75	13	658	72.8658	7.34229	AGPS	ADAS_HUMAN	Alkyldihydroxyacetonephosphate synthase, peroxisomal
Q9Y4W6	AFG3-like protein 2 OS=Homo sapiens OX=9606 GN=AFG3L2 PE=1 SV=2 - [AFG32_HUMAN]	24.8243	13.68	11	11	21.1302	11.42	10	11	12.55	11	16	19.5174	11.67	10	4.47093	3.39	3	797	88.5282	8.66064	AFG3L2	AFG32_HUMAN	AFG3-like protein 2
P13639	Elongation factor 2 OS=Homo sapiens OX=9606 GN=EEF2 PE=1 SV=4 - [EF2_HUMAN]	20.1967	18.65	13	15	19.713	16.9	11	11	17.775	13	18	22.4414	17.48	12	13.5184	11.77	8	858	95.277	6.82959	EEF2	EF2_HUMAN	Elongation factor 2
P60842	Eukaryotic initiation factor 4A-I OS=Homo sapiens OX=9606 GN=EIF4A1 PE=1 SV=1 - [IF4A1_HUMAN]	21.6852	27.09	9	9	17.9569	27.34	9	11	27.215	10	15	18.6069	22.17	8	20.8081	23.15	7	406	46.1246	5.47803	EIF4A1	IF4A1_HUMAN	Eukaryotic initiation factor 4A-I
Q02218-2	Isoform 2 of 2-oxoglutarate dehydrogenase, mitochondrial OS=Homo sapiens OX=9606 GN=OGDH - [ODO1_HUMAN]	17.3673	9.42	11	12	16.3713	12.56	10	11	10.99	11.5	16.5	34.2828	18.45	17	19.496	12.07	12	1019	115.44	7.02002	OGDH	ODO1_HUMAN	Isoform 2 of 2-oxoglutarate dehydrogenase, mitochondrial
Q9Y305-2	Isoform 2 of Acyl-coenzyme A thioesterase 9, mitochondrial OS=Homo sapiens OX=9606 GN=ACOT9 - [ACOT9_HUMAN]	28.8753	27.59	10	11	21.2172	20.69	8	10	24.14	10.5	15.5	34.1182	33.99	13	26.2795	30.79	12	406	46.3245	7.97217	ACOT9	ACOT9_HUMAN	Isoform 2 of Acyl-coenzyme A thioesterase 9, mitochondrial
O15254	Peroxisomal acyl-coenzyme A oxidase 3 OS=Homo sapiens OX=9606 GN=ACOX3 PE=1 SV=2 - [ACOX3_HUMAN]	24.2373	22.29	12	13	23.9367	16.86	9	10	19.575	11.5	16.5	23.4995	20	11	30.4681	18.29	10	700	77.5798	7.25439	ACOX3	ACOX3_HUMAN	Peroxisomal acyl-coenzyme A oxidase 3
Q7L2E3-3	Isoform 3 of ATP-dependent RNA helicase DHX30 OS=Homo sapiens OX=9606 GN=DHX30 - [DHX30_HUMAN]	21.0443	9.26	10	10	13.9351	9.09	10	10	9.175	10	15	90.8556	36.62	38	96.2197	37.75	42	1155	129.357	8.52881	DHX30	DHX30_HUMAN	Isoform 3 of ATP-dependent RNA helicase DHX30
P08238	Heat shock protein HSP 90-beta OS=Homo sapiens OX=9606 GN=HSP90AB1 PE=1 SV=4 - [HS90B_HUMAN]	23.5918	11.6	7	8	22.7275	13.26	9	10	12.43	9	14	11.9145	11.33	8	11.9862	8.15	6	724	83.2121	5.03369	HSP90AB1	HS90B_HUMAN	Heat shock protein HSP 90-beta
Q00325-2	Isoform B of Phosphate carrier protein, mitochondrial OS=Homo sapiens OX=9606 GN=SLC25A3 - [MPCP_HUMAN]	10.0026	18.56	7	8	5.53206	19.94	8	10	19.25	9	14	6.32453	12.47	7	5.64453	14.13	7	361	39.9326	9.36377	SLC25A3	MPCP_HUMAN	Isoform B of Phosphate carrier protein, mitochondrial
P49821-2	Isoform 2 of NADH dehydrogenase [ubiquinone] flavoprotein 1, mitochondrial OS=Homo sapiens OX=9606 GN=NDUFV1 - [NDUV1_HUMAN]	21.8816	23.96	8	8	20.8973	29.01	10	10	26.485	9	14	23.3704	25.71	12	34.8304	38.24	15	455	49.8363	8.20654	NDUFV1	NDUV1_HUMAN	Isoform 2 of NADH dehydrogenase [ubiquinone] flavoprotein 1, mitochondrial
P35658-2	Isoform 2 of Nuclear pore complex protein Nup214 OS=Homo sapiens OX=9606 GN=NUP214 - [NU214_HUMAN]	13.0186	4.18	6	6	18.0291	6.25	10	10	5.215	8	13	87.2339	16.55	24	115.187	21.6	30	2079	212.441	7.37158	NUP214	NU214_HUMAN	Isoform 2 of Nuclear pore complex protein Nup214
P32322	Pyrroline-5-carboxylate reductase 1, mitochondrial OS=Homo sapiens OX=9606 GN=PYCR1 PE=1 SV=2 - [P5CR1_HUMAN]	34.7403	34.17	7	11	36.58	28.53	7	10	31.35	10.5	15.5	43.7246	38.24	9	44.7359	38.87	10	319	33.3396	7.60596	PYCR1	P5CR1_HUMAN	Pyrroline-5-carboxylate reductase 1, mitochondrial
P23396	40S ribosomal protein S3 OS=Homo sapiens OX=9606 GN=RPS3 PE=1 SV=2 - [RS3_HUMAN]	30.7609	48.97	11	11	25.0736	40.33	10	10	44.65	10.5	15.5	37.5869	54.32	12	32.0194	53.91	11	243	26.6714	9.65674	RPS3	RS3_HUMAN	40S ribosomal protein S3
Q15233-2	Isoform 2 of Non-POU domain-containing octamer-binding protein OS=Homo sapiens OX=9606 GN=NONO - [NONO_HUMAN]	19.857	19.63	8	11	14.3533	15.45	6	10	17.54	10.5	15.5	14.6766	8.64	4	15.0337	17.28	7	382	43.8381	8.63135	NONO	NONO_HUMAN	Isoform 2 of Non-POU domain-containing octamer-binding protein
Q9Y2Q3	Glutathione S-transferase kappa 1 OS=Homo sapiens OX=9606 GN=GSTK1 PE=1 SV=3 - [GSTK1_HUMAN]	28.9061	40.27	8	14	28.8852	34.07	6	9	37.17	11.5	16.5	22.5744	34.51	6	31.8373	39.38	7	226	25.4803	8.41162	GSTK1	GSTK1_HUMAN	Glutathione S-transferase kappa 1
Q6YN16	Hydroxysteroid dehydrogenase-like protein 2 OS=Homo sapiens OX=9606 GN=HSDL2 PE=1 SV=1 - [HSDL2_HUMAN]	25.1061	31.58	11	12	22.869	24.4	8	9	27.99	10.5	15.5	18.3795	25.36	8	22.3303	28.23	10	418	45.3655	7.98682	HSDL2	HSDL2_HUMAN	Hydroxysteroid dehydrogenase-like protein 2
P39023	60S ribosomal protein L3 OS=Homo sapiens OX=9606 GN=RPL3 PE=1 SV=2 - [RL3_HUMAN]	14.9386	19.35	7	7	12.8285	17.37	8	9	18.36	8	13	9.03527	16.63	7	7.59738	14.39	6	403	46.0798	10.1841	RPL3	RL3_HUMAN	60S ribosomal protein L3
Q7Z2W4	Zinc finger CCCH-type antiviral protein 1 OS=Homo sapiens OX=9606 GN=ZC3HAV1 PE=1 SV=3 - [ZCCHV_HUMAN]	28.1384	13.08	9	10	22.7815	11.75	9	9	12.415	9.5	14.5	10.9681	6.43	5	15.2248	6.76	5	902	101.367	8.39697	ZC3HAV1	ZCCHV_HUMAN	Zinc finger CCCH-type antiviral protein 1
P55084-2	Isoform 2 of Trifunctional enzyme subunit beta, mitochondrial OS=Homo sapiens OX=9606 GN=HADHB - [ECHB_HUMAN]	21.9153	21.68	10	10	18.7631	18.81	8	9	20.245	9.5	14.5	18.6698	22.79	10	15.6508	16.59	8	452	48.8482	9.17334	HADHB	ECHB_HUMAN	Isoform 2 of Trifunctional enzyme subunit beta, mitochondrial
Q06830	cRAP PRDX1_HUMAN Peroxiredoxin-1 OS=Homo sapiens GN=PRDX1 PE=1 SV=1	13.9545	25.13	6	6	16.2141	33.67	8	8	29.4	7	12	11.7	29.15	7	14.2491	25.63	6	199	22.0963	8.1333	PRDX1	PRDX1_HUMAN	Peroxiredoxin-1
P36542-2	Isoform Heart of ATP synthase subunit gamma, mitochondrial OS=Homo sapiens OX=9606 GN=ATP5F1C - [ATPG_HUMAN]	18.9485	20.2	6	9	21.1979	23.91	7	8	22.055	8.5	13.5	34.8243	24.24	9	31.9404	26.6	10	297	32.8602	9.30518	ATP5F1C	ATPG_HUMAN	Isoform Heart of ATP synthase subunit gamma, mitochondrial
Q13011	Delta(3,5)-Delta(2,4)-dienoyl-CoA isomerase, mitochondrial OS=Homo sapiens OX=9606 GN=ECH1 PE=1 SV=2 - [ECH1_HUMAN]	20.4009	23.78	7	9	15.7282	23.17	7	8	23.475	8.5	13.5	21.7228	23.17	8	23.559	28.66	9	328	35.7934	8.00146	ECH1	ECH1_HUMAN	Delta(3,5)-Delta(2,4)-dienoyl-CoA isomerase, mitochondrial
P62805	Histone H4 OS=Homo sapiens OX=9606 GN=HIST1H4A PE=1 SV=2 - [H4_HUMAN]	10.5078	41.75	4	6	19.9545	43.69	5	8	42.72	7	12	11.0103	51.46	5	9.69007	32.04	3	103	11.3604	11.356	HIST1H4A	H4_HUMAN	Histone H4
P04792	Heat shock protein beta-1 OS=Homo sapiens OX=9606 GN=HSPB1 PE=1 SV=2 - [HSPB1_HUMAN]	20.2621	35.61	5	7	16.9967	40.98	7	8	38.295	7.5	12.5	27.2569	48.29	8	24.7323	32.68	5	205	22.7685	6.40479	HSPB1	HSPB1_HUMAN	Heat shock protein beta-1
Q16795	NADH dehydrogenase [ubiquinone] 1 alpha subcomplex subunit 9, mitochondrial OS=Homo sapiens OX=9606 GN=NDUFA9 PE=1 SV=2 - [NDUA9_HUMAN]	10.2183	9.55	4	4	18.7206	22.02	8	8	15.785	6	11	16.7916	22.55	8	27.7019	37.14	12	377	42.4826	9.80322	NDUFA9	NDUA9_HUMAN	NADH dehydrogenase [ubiquinone] 1 alpha subcomplex subunit 9, mitochondrial
A8MXV4	Nucleoside diphosphate-linked moiety X motif 19 OS=Homo sapiens OX=9606 GN=NUDT19 PE=1 SV=1 - [NUD19_HUMAN]	25.3681	30.13	8	8	22.5134	30.4	8	8	30.265	8	13	19.0902	24.27	7	18.1848	30.13	7	375	42.2066	7.63525	NUDT19	NUD19_HUMAN	Nucleoside diphosphate-linked moiety X motif 19
O75381-2	Isoform 2 of Peroxisomal membrane protein PEX14 OS=Homo sapiens OX=9606 GN=PEX14 - [PEX14_HUMAN]	23.2092	31.44	7	8	19.9861	34.13	8	8	32.785	8	13	18.9229	34.13	8	16.8899	30.24	6	334	36.6795	5.13525	PEX14	PEX14_HUMAN	Isoform 2 of Peroxisomal membrane protein PEX14
P50542-3	Isoform 3 of Peroxisomal targeting signal 1 receptor OS=Homo sapiens OX=9606 GN=PEX5 - [PEX5_HUMAN]	18.6695	16.01	7	7	17.7476	14.26	7	8	15.135	7.5	12.5	24.0468	20.76	10	17.0314	17.12	7	631	69.8282	4.55127	PEX5	PEX5_HUMAN	Isoform 3 of Peroxisomal targeting signal 1 receptor
P35232	Prohibitin OS=Homo sapiens OX=9606 GN=PHB PE=1 SV=1 - [PHB_HUMAN]	26.7697	43.01	9	10	18.4086	35.66	8	8	39.335	9	14	17.9808	40.44	9	18.0807	40.81	9	272	29.7859	5.75732	PHB	PHB_HUMAN	Prohibitin
P62241	40S ribosomal protein S8 OS=Homo sapiens OX=9606 GN=RPS8 PE=1 SV=2 - [RS8_HUMAN]	25.3372	44.71	9	10	20.0061	44.71	8	8	44.71	9	14	17.7217	32.69	7	17.8555	50.96	9	208	24.1902	10.3159	RPS8	RS8_HUMAN	40S ribosomal protein S8
O43615	Mitochondrial import inner membrane translocase subunit TIM44 OS=Homo sapiens OX=9606 GN=TIMM44 PE=1 SV=2 - [TIM44_HUMAN]	21.7597	24.34	10	10	10.8314	19.03	7	8	21.685	9	14	20.5025	31.19	14	28.0324	26.77	12	452	51.3235	8.32373	TIMM44	TIM44_HUMAN	Mitochondrial import inner membrane translocase subunit TIM44
P21796	Voltage-dependent anion-selective channel protein 1 OS=Homo sapiens OX=9606 GN=VDAC1 PE=1 SV=2 - [VDAC1_HUMAN]	14.0181	16.61	4	7	17.201	27.56	6	8	22.085	7.5	12.5	21.7218	27.56	6	15.8393	20.49	5	283	30.7536	8.54346	VDAC1	VDAC1_HUMAN	Voltage-dependent anion-selective channel protein 1
Q96LW7-2	Isoform 2 of Caspase recruitment domain-containing protein 19 OS=Homo sapiens OX=9606 GN=CARD19 - [CAR19_HUMAN]	4.97229	21.31	4	4	5.91525	32.79	6	7	27.05	5.5	10.5	5.36582	27.32	5	7.81229	32.79	6	183	20.6126	8.104	CARD19	CAR19_HUMAN	Isoform 2 of Caspase recruitment domain-containing protein 19
P53701	Cytochrome c-type heme lyase OS=Homo sapiens OX=9606 GN=HCCS PE=1 SV=1 - [CCHL_HUMAN]	6.43075	19.4	6	7	11.9697	19.4	7	7	19.4	7	12	6.98089	22.01	6	13.0956	25	5	268	30.5818	6.68311	HCCS	CCHL_HUMAN	Cytochrome c-type heme lyase
Q9BSJ5-2	Isoform 2 of Uncharacterized protein C17orf80 OS=Homo sapiens OX=9606 GN=C17orf80 - [CQ080_HUMAN]	14.3426	14.49	7	7	8.5788	14.66	7	7	14.575	7	12	7.22604	7.68	4	10.0346	10.47	5	573	63.3822	9.0708	C17orf80	CQ080_HUMAN	Isoform 2 of Uncharacterized protein C17orf80
Q9BSJ5-3	Isoform 3 of Uncharacterized protein C17orf80 OS=Homo sapiens OX=9606 GN=C17orf80 - [CQ080_HUMAN]	12.6653	14.58	7	7	8.5788	14.41	7	7	14.495	7	12	7.22604	7.55	4	10.0346	10.29	5	583	64.6851	9.27588	C17orf80	CQ080_HUMAN	Isoform 3 of Uncharacterized protein C17orf80
Q08554-2	Isoform 1B of Desmocollin-1 OS=Homo sapiens OX=9606 GN=DSC1 - [DSC1_HUMAN]	20.1774	8.33	6	7	12.8404	5.95	5	7	7.14	7	12	7.44023	5.95	5	9.14898	7.62	5	840	93.776	5.52881	DSC1	DSC1_HUMAN	Isoform 1B of Desmocollin-1
P16403	Histone H1.2 OS=Homo sapiens OX=9606 GN=HIST1H1C PE=1 SV=2 - [H12_HUMAN]	12.1632	15.49	5	5	13.0509	17.84	6	7	16.665	6	11	12.2951	17.84	6	9.21453	10.8	4	213	21.3517	10.9312	HIST1H1C	H12_HUMAN	Histone H1.2
P07900	Heat shock protein HSP 90-alpha OS=Homo sapiens OX=9606 GN=HSP90AA1 PE=1 SV=5 - [HS90A_HUMAN]	11.5855	4.51	3	4	9.62822	7.51	6	7	6.01	5.5	10.5	9.50957	9.29	7	8.15603	7.51	6	732	84.6067	5.021	HSP90AA1	HS90A_HUMAN	Heat shock protein HSP 90-alpha
Q14974	Importin subunit beta-1 OS=Homo sapiens OX=9606 GN=KPNB1 PE=1 SV=2 - [IMB1_HUMAN]	7.74169	5.14	4	4	13.4308	8.45	7	7	6.795	5.5	10.5	9.54846	6.28	5	15.8359	11.19	8	876	97.108	4.77979	KPNB1	IMB1_HUMAN	Importin subunit beta-1
Q02978	Mitochondrial 2-oxoglutarate/malate carrier protein OS=Homo sapiens OX=9606 GN=SLC25A11 PE=1 SV=3 - [M2OM_HUMAN]	12.8476	17.2	6	6	16.0613	20.7	6	7	18.95	6.5	11.5	12.1616	21.97	6	6.48803	12.42	4	314	34.0399	9.90576	SLC25A11	M2OM_HUMAN	Mitochondrial 2-oxoglutarate/malate carrier protein
Q15773	Myeloid leukemia factor 2 OS=Homo sapiens OX=9606 GN=MLF2 PE=1 SV=1 - [MLF2_HUMAN]	15.0357	14.92	3	6	15.9726	14.92	3	7	14.92	6.5	11.5	19.3905	16.13	4	20.1144	25.81	4	248	28.1292	6.90283	MLF2	MLF2_HUMAN	Myeloid leukemia factor 2
O75489	NADH dehydrogenase [ubiquinone] iron-sulfur protein 3, mitochondrial OS=Homo sapiens OX=9606 GN=NDUFS3 PE=1 SV=1 - [NDUS3_HUMAN]	14.5104	21.97	6	7	15.5857	24.62	6	7	23.295	7	12	22.9808	34.47	9	19.1258	23.48	7	264	30.2227	7.50342	NDUFS3	NDUS3_HUMAN	NADH dehydrogenase [ubiquinone] iron-sulfur protein 3, mitochondrial
Q96C36	Pyrroline-5-carboxylate reductase 2 OS=Homo sapiens OX=9606 GN=PYCR2 PE=1 SV=1 - [P5CR2_HUMAN]	23.709	29.06	7	8	18.2186	26.25	6	7	27.655	7.5	12.5	38.3545	36.25	11	42.1635	29.06	10	320	33.6157	7.76709	PYCR2	P5CR2_HUMAN	Pyrroline-5-carboxylate reductase 2
P22695	Cytochrome b-c1 complex subunit 2, mitochondrial OS=Homo sapiens OX=9606 GN=UQCRC2 PE=1 SV=3 - [QCR2_HUMAN]	14.5912	13.69	4	4	15.6285	22.52	7	7	18.105	5.5	10.5	23.5747	29.36	9	20.0798	16.34	7	453	48.4129	8.63135	UQCRC2	QCR2_HUMAN	Cytochrome b-c1 complex subunit 2, mitochondrial
P46779	60S ribosomal protein L28 OS=Homo sapiens OX=9606 GN=RPL28 PE=1 SV=3 - [RL28_HUMAN]	14.4213	28.47	5	6	11.7673	35.04	7	7	31.755	6.5	11.5	13.8973	29.2	6	12.0638	28.47	5	137	15.7377	12.0151	RPL28	RL28_HUMAN	60S ribosomal protein L28
P62424	60S ribosomal protein L7a OS=Homo sapiens OX=9606 GN=RPL7A PE=1 SV=2 - [RL7A_HUMAN]	17.8466	34.21	7	7	16.1677	27.07	7	7	30.64	7	12	16.5671	22.56	7	16.8412	36.84	9	266	29.977	10.6089	RPL7A	RL7A_HUMAN	60S ribosomal protein L7a
P46781	40S ribosomal protein S9 OS=Homo sapiens OX=9606 GN=RPS9 PE=1 SV=3 - [RS9_HUMAN]	8.02558	26.8	6	6	10.1891	30.93	7	7	28.865	6.5	11.5	12.0325	39.69	10	8.14826	22.68	5	194	22.5776	10.6528	RPS9	RS9_HUMAN	40S ribosomal protein S9
P17987	T-complex protein 1 subunit alpha OS=Homo sapiens OX=9606 GN=TCP1 PE=1 SV=1 - [TCPA_HUMAN]	15.4411	12.77	7	7	11.7811	13.13	7	7	12.95	7	12	13.8571	13.67	6	5.64963	5.04	3	556	60.3056	6.11279	TCP1	TCPA_HUMAN	T-complex protein 1 subunit alpha
P11387	DNA topoisomerase 1 OS=Homo sapiens OX=9606 GN=TOP1 PE=1 SV=2 - [TOP1_HUMAN]	28.3221	17.52	15	15	13.332	9.54	7	7	13.53	11	16	15.2609	10.2	8	19.1418	13.86	11	765	90.6689	9.30518	TOP1	TOP1_HUMAN	DNA topoisomerase 1
O75746-2	Isoform 2 of Calcium-binding mitochondrial carrier protein Aralar1 OS=Homo sapiens OX=9606 GN=SLC25A12 - [CMC1_HUMAN]	15.5345	9.63	7	7	14.4666	10.33	7	7	9.98	7	12	15.0664	13.13	8	11.9247	10.33	7	571	62.6809	9.08545	SLC25A12	CMC1_HUMAN	Isoform 2 of Calcium-binding mitochondrial carrier protein Aralar1
P31040-2	Isoform 2 of Succinate dehydrogenase [ubiquinone] flavoprotein subunit, mitochondrial OS=Homo sapiens OX=9606 GN=SDHA - [SDHA_HUMAN]	13.324	11.85	6	6	10.7685	13.8	7	7	12.825	6.5	11.5	12.0052	7.95	4	10.1921	12.01	6	616	67.2569	8.11865	SDHA	SDHA_HUMAN	Isoform 2 of Succinate dehydrogenase [ubiquinone] flavoprotein subunit, mitochondrial
P22307-8	Isoform 8 of Non-specific lipid-transfer protein OS=Homo sapiens OX=9606 GN=SCP2 - [NLTP_HUMAN]	28.3298	25.24	10	13	10.9964	15.87	6	7	20.555	10	15	15.361	20.65	11	25.2637	25.62	14	523	56.4604	6.88818	SCP2	NLTP_HUMAN	Isoform 8 of Non-specific lipid-transfer protein
Q8IVF2-3	Isoform 3 of Protein AHNAK2 OS=Homo sapiens OX=9606 GN=AHNAK2 - [AHNK2_HUMAN]	2.40295	3.32	4	5	4.43506	4.09	6	6	3.705	5.5	10.5							5695	605.268	5.36377	AHNAK2	AHNK2_HUMAN	Isoform 3 of Protein AHNAK2
P53618	Coatomer subunit beta OS=Homo sapiens OX=9606 GN=COPB1 PE=1 SV=3 - [COPB_HUMAN]	14.1336	9.44	7	8	4.38918	3.99	4	6	6.715	7	12	10.6664	9.65	6	4.90332	3.57	3	953	107.074	6.04932	COPB1	COPB_HUMAN	Coatomer subunit beta
P0DMV9	Heat shock 70 kDa protein 1B OS=Homo sapiens OX=9606 GN=HSPA1B PE=1 SV=1 - [HS71B_HUMAN]	24.9049	15.91	9	11	12.8004	8.89	5	6	12.4	8.5	13.5	26.361	20.59	11	15.816	11.7	6	641	70.009	5.65576	HSPA1B	HS71B_HUMAN	Heat shock 70 kDa protein 1B
O14832	Phytanoyl-CoA dioxygenase, peroxisomal OS=Homo sapiens OX=9606 GN=PHYH PE=1 SV=1 - [PAHX_HUMAN]	9.84231	15.38	5	6	9.55503	15.38	5	6	15.38	6	11	16.3773	25.44	8	16.0425	24.56	8	338	38.5136	8.47021	PHYH	PAHX_HUMAN	Phytanoyl-CoA dioxygenase, peroxisomal
Q96EY7	Pentatricopeptide repeat domain-containing protein 3, mitochondrial OS=Homo sapiens OX=9606 GN=PTCD3 PE=1 SV=3 - [PTCD3_HUMAN]	6.10942	9.14	6	6	10.1894	12.34	6	6	10.74	6	11	19.4171	18.14	9	19.8703	14.66	8	689	78.4997	6.41748	PTCD3	PTCD3_HUMAN	Pentatricopeptide repeat domain-containing protein 3, mitochondrial
P51148	Ras-related protein Rab-5C OS=Homo sapiens OX=9606 GN=RAB5C PE=1 SV=2 - [RAB5C_HUMAN]	9.7052	29.17	5	5	11.7727	29.17	6	6	29.17	5.5	10.5	13.9314	29.17	6	9.82907	29.17	6	216	23.4678	8.41162	RAB5C	RAB5C_HUMAN	Ras-related protein Rab-5C
P62280	40S ribosomal protein S11 OS=Homo sapiens OX=9606 GN=RPS11 PE=1 SV=3 - [RS11_HUMAN]	12.3555	41.77	6	8	12.5573	35.44	5	6	38.605	7	12	12.575	41.77	6	14.1808	34.18	5	158	18.419	10.3013	RPS11	RS11_HUMAN	40S ribosomal protein S11
P62753	40S ribosomal protein S6 OS=Homo sapiens OX=9606 GN=RPS6 PE=1 SV=1 - [RS6_HUMAN]	21.2743	28.11	7	7	19.3738	22.49	5	6	25.3	6.5	11.5	27.8487	32.93	8	20.8768	27.71	6	249	28.663	10.8433	RPS6	RS6_HUMAN	40S ribosomal protein S6
Q9H9B4	Sideroflexin-1 OS=Homo sapiens OX=9606 GN=SFXN1 PE=1 SV=4 - [SFXN1_HUMAN]	15.4148	23.6	6	6	14.6536	16.77	6	6	20.185	6	11	20.4323	26.71	7	11.9239	14.6	4	322	35.5963	9.0708	SFXN1	SFXN1_HUMAN	Sideroflexin-1
Q96P63	Serpin B12 OS=Homo sapiens OX=9606 GN=SERPINB12 PE=1 SV=1 - [SPB12_HUMAN]	18.3096	14.07	6	6	14.2439	15.8	6	6	14.935	6	11	7.45344	5.93	3	7.73442	8.64	3	405	46.2471	5.52881	SERPINB12	SPB12_HUMAN	Serpin B12
Q9Y490	Talin-1 OS=Homo sapiens OX=9606 GN=TLN1 PE=1 SV=3 - [TLN1_HUMAN]	5.49162	1.34	3	3	10.2449	2.44	6	6	1.89	4.5	9.5	4.315	2.09	5	6.23595	2.4	6	2541	269.599	6.07471	TLN1	TLN1_HUMAN	Talin-1
P45880-2	Isoform 2 of Voltage-dependent anion-selective channel protein 2 OS=Homo sapiens OX=9606 GN=VDAC2 - [VDAC2_HUMAN]	13.8867	15.19	4	7	12.8682	15.19	4	6	15.19	6.5	11.5	16.2216	22.26	5	11.307	10.6	3	283	30.393	7.1958	VDAC2	VDAC2_HUMAN	Isoform 2 of Voltage-dependent anion-selective channel protein 2
Q9Y277	Voltage-dependent anion-selective channel protein 3 OS=Homo sapiens OX=9606 GN=VDAC3 PE=1 SV=1 - [VDAC3_HUMAN]	17.5452	18.37	5	8	9.18306	15.55	4	6	16.96	7	12	8.45932	10.25	3	11.3818	15.55	3	283	30.6393	8.66064	VDAC3	VDAC3_HUMAN	Voltage-dependent anion-selective channel protein 3
O00571-2	Isoform 2 of ATP-dependent RNA helicase DDX3X OS=Homo sapiens OX=9606 GN=DDX3X - [DDX3X_HUMAN]	9.68874	10.37	6	6	10.0671	9.29	6	6	9.83	6	11	7.28331	6.66	4	9.67188	8.2	5	646	71.3109	6.62451	DDX3X	DDX3X_HUMAN	Isoform 2 of ATP-dependent RNA helicase DDX3X
O00330-3	Isoform 3 of Pyruvate dehydrogenase protein X component, mitochondrial OS=Homo sapiens OX=9606 GN=PDHX - [ODPX_HUMAN]	4.75261	8.85	4	5	2.4019	11.11	5	6	9.98	5.5	10.5	4.73263	6.58	3	4.09535	4.94	2	486	51.4282	6.34131	PDHX	ODPX_HUMAN	Isoform 3 of Pyruvate dehydrogenase protein X component, mitochondrial
O75306-2	Isoform 2 of NADH dehydrogenase [ubiquinone] iron-sulfur protein 2, mitochondrial OS=Homo sapiens OX=9606 GN=NDUFS2 - [NDUS2_HUMAN]	13.5879	15.75	6	8	10.2779	15.54	6	6	15.645	7	12	28.4846	28.01	11	33.4059	28.45	13	457	51.8185	8.14795	NDUFS2	NDUS2_HUMAN	Isoform 2 of NADH dehydrogenase [ubiquinone] iron-sulfur protein 2, mitochondrial
P01892	HLA class I histocompatibility antigen, A-2 alpha chain OS=Homo sapiens OX=9606 GN=HLA-A PE=1 SV=1 - [1A02_HUMAN]	8.09047	9.86	3	3	10.5191	18.9	5	5	14.38	4	9	5.74309	9.04	3	3.52214	6.58	2	365	40.8962	6.99072	HLA-A	1A02_HUMAN	HLA class I histocompatibility antigen, A-2 alpha chain
Q00610-2	Isoform 2 of Clathrin heavy chain 1 OS=Homo sapiens OX=9606 GN=CLTC - [CLH1_HUMAN]	1.80833	2.56	4	4	6.93501	3.6	5	5	3.08	4.5	9.5	11.9829	5.92	8	0	2.14	3	1639	187.771	5.69385	CLTC	CLH1_HUMAN	Isoform 2 of Clathrin heavy chain 1
Q9NUI1	Peroxisomal 2,4-dienoyl-CoA reductase OS=Homo sapiens OX=9606 GN=DECR2 PE=1 SV=1 - [DECR2_HUMAN]	10.0237	19.18	5	5	8.79987	19.18	5	5	19.18	5	10	5.1712	10.96	3	5.55929	10.62	3	292	30.758	9.21729	DECR2	DECR2_HUMAN	Peroxisomal 2,4-dienoyl-CoA reductase
Q9NVH1-3	Isoform 3 of DnaJ homolog subfamily C member 11 OS=Homo sapiens OX=9606 GN=DNAJC11 - [DJC11_HUMAN]	6.75214	9.27	6	6	9.4573	9.66	5	5	9.465	5.5	10.5	6.59107	6.71	4	3.52423	6.51	5	507	57.1615	7.53271	DNAJC11	DJC11_HUMAN	Isoform 3 of DnaJ homolog subfamily C member 11
Q96EY1	DnaJ homolog subfamily A member 3, mitochondrial OS=Homo sapiens OX=9606 GN=DNAJA3 PE=1 SV=2 - [DNJA3_HUMAN]	16.7016	17.5	6	6	5.84637	11.88	5	5	14.69	5.5	10.5	87.3731	40.83	18	75.3334	35.63	13	480	52.4555	9.26123	DNAJA3	DNJA3_HUMAN	DnaJ homolog subfamily A member 3, mitochondrial
Q5D862	Filaggrin-2 OS=Homo sapiens OX=9606 GN=FLG2 PE=1 SV=1 - [FILA2_HUMAN]	22.3214	5.02	5	6	21.9344	5.6	5	5	5.31	5.5	10.5	8.99515	1.8	3	23.2566	5.6	5	2391	247.928	8.30908	FLG2	FILA2_HUMAN	Filaggrin-2
Q96KK5	Histone H2A type 1-H OS=Homo sapiens OX=9606 GN=HIST1H2AH PE=1 SV=3 - [H2A1H_HUMAN]	11.7118	30.47	3	4	9.17955	35.94	4	5	33.205	4.5	9.5	8.10727	35.94	4	12.318	35.94	4	128	13.8978	10.8872	HIST1H2AH	H2A1H_HUMAN	Histone H2A type 1-H
O60814	Histone H2B type 1-K OS=Homo sapiens OX=9606 GN=HIST1H2BK PE=1 SV=3 - [H2B1K_HUMAN]	6.73163	31.75	4	4	7.36969	31.75	4	5	31.75	4.5	9.5	6.76227	40.48	5	8.05584	34.92	4	126	13.8816	10.3159	HIST1H2BK	H2B1K_HUMAN	Histone H2B type 1-K
P19367-4	Isoform 4 of Hexokinase-1 OS=Homo sapiens OX=9606 GN=HK1 - [HXK1_HUMAN]	16.6619	10.17	9	10	7.43243	5.86	5	5	8.015	7.5	12.5	12.388	9.72	9	8.83421	7.62	7	905	101.02	6.90283	HK1	HXK1_HUMAN	Isoform 4 of Hexokinase-1
Q7L0Y3	tRNA methyltransferase 10 homolog C OS=Homo sapiens OX=9606 GN=TRMT10C PE=1 SV=2 - [TM10C_HUMAN]	13.9594	18.61	8	8	6.50552	11.91	5	5	15.26	6.5	11.5	12.8545	21.59	9	15.7822	23.08	9	403	47.3166	9.36377	TRMT10C	TM10C_HUMAN	tRNA methyltransferase 10 homolog C
Q9Y6C9	Mitochondrial carrier homolog 2 OS=Homo sapiens OX=9606 GN=MTCH2 PE=1 SV=1 - [MTCH2_HUMAN]	6.7054	9.57	3	3	12.3773	17.49	5	5	13.53	4	9	10.8874	17.49	5	8.37076	12.21	4	303	33.3089	7.97217	MTCH2	MTCH2_HUMAN	Mitochondrial carrier homolog 2
P35579	Myosin-9 OS=Homo sapiens OX=9606 GN=MYH9 PE=1 SV=4 - [MYH9_HUMAN]	27.5172	9.59	15	15	10.5697	2.96	5	5	6.275	10	15	2.10737	1.68	3	4.25326	1.28	2	1960	226.392	5.60498	MYH9	MYH9_HUMAN	Myosin-9
P11940-2	Isoform 2 of Polyadenylate-binding protein 1 OS=Homo sapiens OX=9606 GN=PABPC1 - [PABP1_HUMAN]	8.56427	9.32	5	5	10.3303	10.97	5	5	10.145	5	10	7.46826	13.89	7	7.45469	11.88	6	547	61.142	9.0708	PABPC1	PABP1_HUMAN	Isoform 2 of Polyadenylate-binding protein 1
P31930	Cytochrome b-c1 complex subunit 1, mitochondrial OS=Homo sapiens OX=9606 GN=UQCRC1 PE=1 SV=3 - [QCR1_HUMAN]	13.4727	18.75	8	8	7.79918	11.88	5	5	15.315	6.5	11.5	33.1055	35	14	34.1216	35	11	480	52.6124	6.3667	UQCRC1	QCR1_HUMAN	Cytochrome b-c1 complex subunit 1, mitochondrial
P62913-2	Isoform 2 of 60S ribosomal protein L11 OS=Homo sapiens OX=9606 GN=RPL11 - [RL11_HUMAN]	8.99839	23.16	4	5	7.06388	17.51	3	5	20.335	5	10	5.33119	12.99	2	7.35211	23.16	4	177	20.1116	9.59814	RPL11	RL11_HUMAN	Isoform 2 of 60S ribosomal protein L11
P62829	60S ribosomal protein L23 OS=Homo sapiens OX=9606 GN=RPL23 PE=1 SV=1 - [RL23_HUMAN]	19.1802	39.29	5	7	12.6986	39.29	5	5	39.29	6	11	8.68043	32.86	4				140	14.8561	10.5063	RPL23	RL23_HUMAN	60S ribosomal protein L23
P83731	60S ribosomal protein L24 OS=Homo sapiens OX=9606 GN=RPL24 PE=1 SV=1 - [RL24_HUMAN]	7.92983	34.39	6	6	8.06925	26.75	5	5	30.57	5.5	10.5	7.45157	26.75	5	7.83808	26.75	4	157	17.7679	11.2534	RPL24	RL24_HUMAN	60S ribosomal protein L24
P49207	60S ribosomal protein L34 OS=Homo sapiens OX=9606 GN=RPL34 PE=1 SV=3 - [RL34_HUMAN]	7.31067	23.08	4	4	7.23375	23.08	4	5	23.08	4.5	9.5	10.901	34.19	7	7.045	26.5	5	117	13.2845	11.4731	RPL34	RL34_HUMAN	60S ribosomal protein L34
P62917	60S ribosomal protein L8 OS=Homo sapiens OX=9606 GN=RPL8 PE=1 SV=2 - [RL8_HUMAN]	9.29598	17.12	4	4	14.2067	18.68	5	5	17.9	4.5	9.5	12.1326	18.68	5	10.5148	14.01	3	257	28.0073	11.0337	RPL8	RL8_HUMAN	60S ribosomal protein L8
P62244	40S ribosomal protein S15a OS=Homo sapiens OX=9606 GN=RPS15A PE=1 SV=2 - [RS15A_HUMAN]	6.87918	20	3	4	8.42731	27.69	4	5	23.845	4.5	9.5	6.73799	21.54	3	5.20288	21.54	3	130	14.83	10.1255	RPS15A	RS15A_HUMAN	40S ribosomal protein S15a
Q04837	Single-stranded DNA-binding protein, mitochondrial OS=Homo sapiens OX=9606 GN=SSBP1 PE=1 SV=1 - [SSBP_HUMAN]	7.60096	20.27	2	2	10.882	34.46	4	5	27.365	3.5	8.5	33.1744	61.49	9	26.5286	56.08	9	148	17.249	9.59814	SSBP1	SSBP_HUMAN	Single-stranded DNA-binding protein, mitochondrial
Q9P2R7-2	Isoform 2 of Succinate--CoA ligase [ADP-forming] subunit beta, mitochondrial OS=Homo sapiens OX=9606 GN=SUCLA2 - [SUCB1_HUMAN]	14.0318	19.27	8	8	4.52743	10.2	5	5	14.735	6.5	11.5	4.72747	12.7	6	4.69538	10.2	5	441	48.009	7.07861	SUCLA2	SUCB1_HUMAN	Isoform 2 of Succinate--CoA ligase [ADP-forming] subunit beta, mitochondrial
P25311	Zinc-alpha-2-glycoprotein OS=Homo sapiens OX=9606 GN=AZGP1 PE=1 SV=2 - [ZA2G_HUMAN]	18.4	28.52	7	7	7.97273	23.15	5	5	25.835	6	11	5.99134	11.07	2	10.6309	18.79	4	298	34.2371	6.04932	AZGP1	ZA2G_HUMAN	Zinc-alpha-2-glycoprotein
Q16698-2	Isoform 2 of 2,4-dienoyl-CoA reductase, mitochondrial OS=Homo sapiens OX=9606 GN=DECR1 - [DECR_HUMAN]	12.6252	19.94	5	5	10.167	19.94	5	5	19.94	5	10	14.0145	26.38	6	15.5867	20.25	6	326	34.9722	8.89502	DECR1	DECR_HUMAN	Isoform 2 of 2,4-dienoyl-CoA reductase, mitochondrial
P09622-2	Isoform 2 of Dihydrolipoyl dehydrogenase, mitochondrial OS=Homo sapiens OX=9606 GN=DLD - [DLDH_HUMAN]	5.70175	11.71	4	4	8.1315	13.66	5	5	12.685	4.5	9.5	1.77566	5.12	2	9.54258	13.66	5	410	43.5596	7.03467	DLD	DLDH_HUMAN	Isoform 2 of Dihydrolipoyl dehydrogenase, mitochondrial
P04406-2	Isoform 2 of Glyceraldehyde-3-phosphate dehydrogenase OS=Homo sapiens OX=9606 GN=GAPDH - [G3P_HUMAN]	18.0438	36.18	7	9	11.0881	21.16	5	5	28.67	7	12	9.14459	26.28	6	8.76812	21.16	4	293	31.528	7.60596	GAPDH	G3P_HUMAN	Isoform 2 of Glyceraldehyde-3-phosphate dehydrogenase
Q16822	Phosphoenolpyruvate carboxykinase [GTP], mitochondrial OS=Homo sapiens OX=9606 GN=PCK2 PE=1 SV=4 - [PCKGM_HUMAN]	1.85072	3.75	3	3	8.3278	7.03	5	5	5.39	4	9	9.23082	8.44	6	5.55269	4.22	3	640	70.6536	7.62061	PCK2	PCKGM_HUMAN	Phosphoenolpyruvate carboxykinase [GTP], mitochondrial
P68431	Histone H3.1 OS=Homo sapiens OX=9606 GN=HIST1H3A PE=1 SV=2 - [H31_HUMAN]					9.04517	13.24	3	5	6.62	2.5	7.5							136	15.3945	11.1216	HIST1H3A	H31_HUMAN	Histone H3.1
P30837	Aldehyde dehydrogenase X, mitochondrial OS=Homo sapiens OX=9606 GN=ALDH1B1 PE=1 SV=3 - [AL1B1_HUMAN]	3.63272	8.7	4	4	6.42582	9.09	4	4	8.895	4	9	11.504	15.86	7	9.38337	12.38	5	517	57.1702	6.80029	ALDH1B1	AL1B1_HUMAN	Aldehyde dehydrogenase X, mitochondrial
O95816	BAG family molecular chaperone regulator 2 OS=Homo sapiens OX=9606 GN=BAG2 PE=1 SV=1 - [BAG2_HUMAN]	12.2871	24.64	5	6	7.60611	20.85	4	4	22.745	5	10	10.8999	24.64	4	9.22812	20.38	4	211	23.7572	6.69775	BAG2	BAG2_HUMAN	BAG family molecular chaperone regulator 2
O14618	Copper chaperone for superoxide dismutase OS=Homo sapiens OX=9606 GN=CCS PE=1 SV=1 - [CCS_HUMAN]	14.9898	28.83	7	8	7.11949	16.06	4	4	22.445	6	11	4.1522	7.66	2	3.90728	9.12	3	274	29.0224	5.57959	CCS	CCS_HUMAN	Copper chaperone for superoxide dismutase
P81605	Dermcidin OS=Homo sapiens OX=9606 GN=DCD PE=1 SV=2 - [DCD_HUMAN]	12.0687	35.45	4	5	12.7947	22.73	3	4	29.09	4.5	9.5	7.79975	22.73	3				110	11.2768	6.53662	DCD	DCD_HUMAN	Dermcidin
Q9UBX3	Mitochondrial dicarboxylate carrier OS=Homo sapiens OX=9606 GN=SLC25A10 PE=1 SV=2 - [DIC_HUMAN]	7.24831	18.82	4	4	5.59692	19.16	4	4	18.99	4	9	4.19119	10.8	3	3.82184	10.45	3	287	31.2623	9.53955	SLC25A10	DIC_HUMAN	Mitochondrial dicarboxylate carrier
O75190-2	Isoform B of DnaJ homolog subfamily B member 6 OS=Homo sapiens OX=9606 GN=DNAJB6 - [DNJB6_HUMAN]	8.87527	16.6	3	4	8.45892	19.5	4	4	18.05	4	9	6.38364	16.6	3	5.47928	13.28	3	241	26.8831	7.54736	DNAJB6	DNJB6_HUMAN	Isoform B of DnaJ homolog subfamily B member 6
O14641	Segment polarity protein dishevelled homolog DVL-2 OS=Homo sapiens OX=9606 GN=DVL2 PE=1 SV=1 - [DVL2_HUMAN]	7.12419	8.42	5	5	5.06186	6.66	4	4	7.54	4.5	9.5	14.5611	11.14	6	11.5428	9.38	6	736	78.8986	6.02393	DVL2	DVL2_HUMAN	Segment polarity protein dishevelled homolog DVL-2
P15311	Ezrin OS=Homo sapiens OX=9606 GN=EZR PE=1 SV=4 - [EZRI_HUMAN]	5.93226	9.56	6	6	1.86733	6.83	4	4	8.195	5	10	9.99559	11.43	8	10.1248	10.07	6	586	69.3697	6.26514	EZR	EZRI_HUMAN	Ezrin
P41091	Eukaryotic translation initiation factor 2 subunit 3 OS=Homo sapiens OX=9606 GN=EIF2S3 PE=1 SV=3 - [IF2G_HUMAN]	10.3254	11.65	5	5	10.0579	9.32	4	4	10.485	4.5	9.5	21.5855	27.33	9	13.2535	14.41	6	472	51.0772	8.39697	EIF2S3	IF2G_HUMAN	Eukaryotic translation initiation factor 2 subunit 3
Q15365	Poly(rC)-binding protein 1 OS=Homo sapiens OX=9606 GN=PCBP1 PE=1 SV=2 - [PCBP1_HUMAN]	6.80854	10.67	3	3	9.62019	13.2	4	4	11.935	3.5	8.5	12.2473	19.66	5	4.70684	7.02	2	356	37.4739	7.09326	PCBP1	PCBP1_HUMAN	Poly(rC)-binding protein 1
Q8WUM4	Programmed cell death 6-interacting protein OS=Homo sapiens OX=9606 GN=PDCD6IP PE=1 SV=1 - [PDC6I_HUMAN]	5.49946	5.3	5	5	3.9073	5.07	4	4	5.185	4.5	9.5	10.6712	6.91	6	3.71332	3.34	3	868	95.9631	6.52197	PDCD6IP	PDC6I_HUMAN	Programmed cell death 6-interacting protein
P49792	E3 SUMO-protein ligase RanBP2 OS=Homo sapiens OX=9606 GN=RANBP2 PE=1 SV=2 - [RBP2_HUMAN]	5.46108	0.71	2	2	2.44292	1.3	4	4	1.005	3	8	26.3934	6.33	13	26.5333	7.63	20	3224	357.974	6.20166	RANBP2	RBP2_HUMAN	E3 SUMO-protein ligase RanBP2
Q02543	60S ribosomal protein L18a OS=Homo sapiens OX=9606 GN=RPL18A PE=1 SV=2 - [RL18A_HUMAN]	6.2757	25.57	5	5	3.22338	19.89	4	4	22.73	4.5	9.5	8.7666	30.11	6	5.38851	11.36	2	176	20.7489	10.7114	RPL18A	RL18A_HUMAN	60S ribosomal protein L18a
P84098	60S ribosomal protein L19 OS=Homo sapiens OX=9606 GN=RPL19 PE=1 SV=1 - [RL19_HUMAN]	8.80118	14.29	3	5	12.5627	17.35	3	4	15.82	4.5	9.5	17.6205	24.49	8	11.9245	18.37	5	196	23.4512	11.4731	RPL19	RL19_HUMAN	60S ribosomal protein L19
P46776	60S ribosomal protein L27a OS=Homo sapiens OX=9606 GN=RPL27A PE=1 SV=2 - [RL27A_HUMAN]	8.51257	23.65	3	3	12.2075	32.43	4	4	28.04	3.5	8.5	10.463	23.65	4	11.6103	32.43	4	148	16.551	11.0044	RPL27A	RL27A_HUMAN	60S ribosomal protein L27a
Q8N983-4	Isoform 4 of 39S ribosomal protein L43, mitochondrial OS=Homo sapiens OX=9606 GN=MRPL43 - [RM43_HUMAN]	2.88898	15.72	3	3	4.57776	22.64	4	4	19.18	3.5	8.5	9.19469	25.79	4	7.77652	23.27	4	159	17.8423	9.87646	MRPL43	RM43_HUMAN	Isoform 4 of 39S ribosomal protein L43, mitochondrial
P09651-3	Isoform 2 of Heterogeneous nuclear ribonucleoprotein A1 OS=Homo sapiens OX=9606 GN=HNRNPA1 - [ROA1_HUMAN]	2.90811	8.99	3	3	7.88436	8.99	3	4	8.99	3.5	8.5	2.43153	10.11	2	4.76072	10.11	2	267	29.3682	9.14404	HNRNPA1	ROA1_HUMAN	Isoform 2 of Heterogeneous nuclear ribonucleoprotein A1
P04844	Dolichyl-diphosphooligosaccharide--protein glycosyltransferase subunit 2 OS=Homo sapiens OX=9606 GN=RPN2 PE=1 SV=3 - [RPN2_HUMAN]	7.26452	6.66	3	3	9.80294	5.86	3	4	6.26	3.5	8.5	7.87495	8.24	3				631	69.241	5.69385	RPN2	RPN2_HUMAN	Dolichyl-diphosphooligosaccharide--protein glycosyltransferase subunit 2
P15880	40S ribosomal protein S2 OS=Homo sapiens OX=9606 GN=RPS2 PE=1 SV=2 - [RS2_HUMAN]	4.33577	10.58	3	3	5.90657	14.33	4	4	12.455	3.5	8.5	6.30862	10.58	3	4.32709	10.58	3	293	31.3046	10.2427	RPS2	RS2_HUMAN	40S ribosomal protein S2
P05109	Protein S100-A8 OS=Homo sapiens OX=9606 GN=S100A8 PE=1 SV=1 - [S10A8_HUMAN]	9.77232	36.56	3	4	7.5945	36.56	3	4	36.56	4	9	5.58189	23.66	2	5.42237	23.66	2	93	10.8276	7.03467	S100A8	S10A8_HUMAN	Protein S100-A8
P50454	Serpin H1 OS=Homo sapiens OX=9606 GN=SERPINH1 PE=1 SV=2 - [SERPH_HUMAN]	13.7837	12.44	3	4	8.00306	15.55	4	4	13.995	4	9	20.804	20.33	6	7.87799	16.03	5	418	46.4112	8.68994	SERPINH1	SERPH_HUMAN	Serpin H1
P29508	Serpin B3 OS=Homo sapiens OX=9606 GN=SERPINB3 PE=1 SV=2 - [SPB3_HUMAN]	13.4132	16.67	5	6	8.18791	9.23	4	4	12.95	5	10	27.1906	28.72	10	6.89118	7.18	3	390	44.5365	6.81494	SERPINB3	SPB3_HUMAN	Serpin B3
P48594	Serpin B4 OS=Homo sapiens OX=9606 GN=SERPINB4 PE=1 SV=2 - [SPB4_HUMAN]	13.3961	15.64	5	5	8.74532	9.23	4	4	12.435	4.5	9.5	28.8335	32.31	11	6.89118	7.18	3	390	44.8255	6.21436	SERPINB4	SPB4_HUMAN	Serpin B4
Q9Y6N5	Sulfide:quinone oxidoreductase, mitochondrial OS=Homo sapiens OX=9606 GN=SQOR PE=1 SV=1 - [SQOR_HUMAN]	3.64721	6.44	2	2	8.84021	14.22	4	4	10.33	3	8	16.2521	17.33	6	13.8273	18.67	5	450	49.9289	9.11475	SQOR	SQOR_HUMAN	Sulfide:quinone oxidoreductase, mitochondrial
Q969Z0	FAST kinase domain-containing protein 4 OS=Homo sapiens OX=9606 GN=TBRG4 PE=1 SV=1 - [FAKD4_HUMAN]	16.5633	11.41	6	6	8.77544	6.02	4	4	8.715	5	10	26.7506	21.24	11	28.998	17.75	9	631	70.6934	7.41553	TBRG4	FAKD4_HUMAN	FAST kinase domain-containing protein 4
Q3ZCQ8	Mitochondrial import inner membrane translocase subunit TIM50 OS=Homo sapiens OX=9606 GN=TIMM50 PE=1 SV=2 - [TIM50_HUMAN]	9.754	14.16	4	4	5.29955	11.61	4	4	12.885	4	9	0	5.1	2	5.41287	14.16	4	353	39.6215	8.36768	TIMM50	TIM50_HUMAN	Mitochondrial import inner membrane translocase subunit TIM50
Q9UJ83-2	Isoform 2 of 2-hydroxyacyl-CoA lyase 1 OS=Homo sapiens OX=9606 GN=HACL1 - [HACL1_HUMAN]	17.321	14.7	7	7	10.0804	9.62	4	4	12.16	5.5	10.5	9.74092	9.44	4	5.2792	5.26	2	551	61.0251	7.35693	HACL1	HACL1_HUMAN	Isoform 2 of 2-hydroxyacyl-CoA lyase 1
Q9UJZ1-2	Isoform 2 of Stomatin-like protein 2, mitochondrial OS=Homo sapiens OX=9606 GN=STOML2 - [STML2_HUMAN]	4.56526	9.97	2	2	10.3346	15.43	3	4	12.7	3	8	7.83597	13.5	3	13.791	22.19	5	311	33.3166	8.25049	STOML2	STML2_HUMAN	Isoform 2 of Stomatin-like protein 2, mitochondrial
P40227-2	Isoform 2 of T-complex protein 1 subunit zeta OS=Homo sapiens OX=9606 GN=CCT6A - [TCPZ_HUMAN]	6.21847	6.17	3	3	0	7.2	4	4	6.685	3.5	8.5	3.90156	6.17	3	0	3.7	2	486	53.2551	7.26904	CCT6A	TCPZ_HUMAN	Isoform 2 of T-complex protein 1 subunit zeta
P05091-2	Isoform 2 of Aldehyde dehydrogenase, mitochondrial OS=Homo sapiens OX=9606 GN=ALDH2 - [ALDH2_HUMAN]	13.4637	10.43	4	5	9.65235	10.43	4	4	10.43	4.5	9.5	8.15064	8.09	3	11.0888	10.43	4	470	50.9568	6.20166	ALDH2	ALDH2_HUMAN	Isoform 2 of Aldehyde dehydrogenase, mitochondrial
P36776-3	Isoform 3 of Lon protease homolog, mitochondrial OS=Homo sapiens OX=9606 GN=LONP1 - [LONM_HUMAN]	5.7229	2.88	2	2	11.5254	6.16	4	4	4.52	3	8	8.68944	7.86	5	25.96	20.45	11	763	85.5877	6.03662	LONP1	LONM_HUMAN	Isoform 3 of Lon protease homolog, mitochondrial
Q709F0	Acyl-CoA dehydrogenase family member 11 OS=Homo sapiens OX=9606 GN=ACAD11 PE=1 SV=3 - [ACD11_HUMAN]	11.7782	7.31	5	5	8.07544	5.26	4	4	6.285	4.5	9.5	11.0162	8.46	6	18.2166	10.9	8	780	87.2088	8.01611	ACAD11	ACD11_HUMAN	Acyl-CoA dehydrogenase family member 11
P43304	Glycerol-3-phosphate dehydrogenase, mitochondrial OS=Homo sapiens OX=9606 GN=GPD2 PE=1 SV=3 - [GPDM_HUMAN]					6.58686	5.36	4	4	2.68	2	7	7.54894	6.33	4	3.5798	4.54	4	727	80.8016	7.69385	GPD2	GPDM_HUMAN	Glycerol-3-phosphate dehydrogenase, mitochondrial
Q9P0J1	[Pyruvate dehydrogenase [acetyl-transferring]]-phosphatase 1, mitochondrial OS=Homo sapiens OX=9606 GN=PDP1 PE=1 SV=3 - [PDP1_HUMAN]					5.23107	8.38	4	4	4.19	2	7	42.8319	33.33	14	43.6924	29.8	15	537	61.0156	6.66846	PDP1	PDP1_HUMAN	[Pyruvate dehydrogenase [acetyl-transferring]]-phosphatase 1, mitochondrial
P69905	cRAP HBA_HUMAN Hemoglobin subunit alpha OS=Homo sapiens GN=HBA1 PE=1 SV=2	6.77782	19.15	2	2	6.92632	24.11	3	3	21.63	2.5	7.5				7.23457	24.11	3	141	15.1169	8.67529	HBA1	HBA_HUMAN	Hemoglobin subunit alpha
P31947-2	Isoform 2 of 14-3-3 protein sigma OS=Homo sapiens OX=9606 GN=SFN - [1433S_HUMAN]	8.21599	19.91	4	4	7.14637	16.2	3	3	18.055	3.5	8.5	11.5969	26.39	5	5.16702	9.72	2	216	24.321	4.81787	SFN	1433S_HUMAN	Isoform 2 of 14-3-3 protein sigma
P05089-3	Isoform 3 of Arginase-1 OS=Homo sapiens OX=9606 GN=ARG1 - [ARGI1_HUMAN]	10.2071	14.41	4	4	6.81827	8.47	3	3	11.44	3.5	8.5	6.75468	17.37	4	5.08989	13.98	3	236	25.3404	8.51416	ARG1	ARGI1_HUMAN	Isoform 3 of Arginase-1
Q15517	Corneodesmosin OS=Homo sapiens OX=9606 GN=CDSN PE=1 SV=3 - [CDSN_HUMAN]	9.70647	8.88	3	3	5.46445	6.05	3	3	7.465	3	8				8.00315	6.05	3	529	51.4902	8.35303	CDSN	CDSN_HUMAN	Corneodesmosin
P50416	Carnitine O-palmitoyltransferase 1, liver isoform OS=Homo sapiens OX=9606 GN=CPT1A PE=1 SV=2 - [CPT1A_HUMAN]	8.47743	6.47	4	4	2.60021	4.66	3	3	5.565	3.5	8.5	7.25891	6.47	4	5.22851	4.92	3	773	88.3107	8.646	CPT1A	CPT1A_HUMAN	Carnitine O-palmitoyltransferase 1, liver isoform
Q9BSF4	Mitochondrial import inner membrane translocase subunit Tim29 OS=Homo sapiens OX=9606 GN=TIMM29 PE=1 SV=2 - [TIM29_HUMAN]	2.30223	11.54	2	2	3.79073	12.69	3	3	12.115	2.5	7.5							260	29.2151	8.08936	TIMM29	TIM29_HUMAN	Mitochondrial import inner membrane translocase subunit Tim29
Q9BQP7	Mitochondrial genome maintenance exonuclease 1 OS=Homo sapiens OX=9606 GN=MGME1 PE=1 SV=1 - [MGME1_HUMAN]	5.36496	11.34	3	3	5.25036	11.34	3	3	11.34	3	8	10.3627	16.57	5	9.47706	18.9	6	344	39.396	7.6792	MGME1	MGME1_HUMAN	Mitochondrial genome maintenance exonuclease 1
Q08211	ATP-dependent RNA helicase A OS=Homo sapiens OX=9606 GN=DHX9 PE=1 SV=4 - [DHX9_HUMAN]	4.61913	2.2	3	3	3.8415	2.28	3	3	2.24	3	8				2.08205	1.57	2	1270	140.869	6.84424	DHX9	DHX9_HUMAN	ATP-dependent RNA helicase A
O60832	H/ACA ribonucleoprotein complex subunit DKC1 OS=Homo sapiens OX=9606 GN=DKC1 PE=1 SV=3 - [DKC1_HUMAN]	4.33763	3.89	2	2	1.66238	5.06	3	3	4.475	2.5	7.5	2.5005	3.89	2				514	57.6378	9.42236	DKC1	DKC1_HUMAN	H/ACA ribonucleoprotein complex subunit DKC1
O00148	ATP-dependent RNA helicase DDX39A OS=Homo sapiens OX=9606 GN=DDX39A PE=1 SV=2 - [DX39A_HUMAN]	4.62452	9.37	4	4	6.11853	6.79	3	3	8.08	3.5	8.5	6.28991	6.79	3	6.14616	8.9	5	427	49.098	5.68115	DDX39A	DX39A_HUMAN	ATP-dependent RNA helicase DDX39A
Q96RP9	Elongation factor G, mitochondrial OS=Homo sapiens OX=9606 GN=GFM1 PE=1 SV=2 - [EFGM_HUMAN]	6.14961	6.66	5	5	6.35955	3.86	3	3	5.26	4	9	11.3447	7.32	6	12.2936	10.39	6	751	83.4184	7.00537	GFM1	EFGM_HUMAN	Elongation factor G, mitochondrial
O00165-5	Isoform 5 of HCLS1-associated protein X-1 OS=Homo sapiens OX=9606 GN=HAX1 - [HAX1_HUMAN]	7.41164	19.05	4	4	6.67869	13.85	3	3	16.45	3.5	8.5	6.73262	19.05	4	7.00063	19.05	4	231	26.0837	5.19873	HAX1	HAX1_HUMAN	Isoform 5 of HCLS1-associated protein X-1
P36551	Oxygen-dependent coproporphyrinogen-III oxidase, mitochondrial OS=Homo sapiens OX=9606 GN=CPOX PE=1 SV=3 - [HEM6_HUMAN]	3.58772	4.41	2	2	6.71073	8.15	3	3	6.28	2.5	7.5	4.01948	8.15	3	8.09782	12.78	6	454	50.12	8.25049	CPOX	HEM6_HUMAN	Oxygen-dependent coproporphyrinogen-III oxidase, mitochondrial
P14618	Pyruvate kinase PKM OS=Homo sapiens OX=9606 GN=PKM PE=1 SV=4 - [KPYM_HUMAN]	4.36196	6.03	3	3	4.14371	6.03	3	3	6.03	3	8	11.3844	10.55	4				531	57.9	7.84033	PKM	KPYM_HUMAN	Pyruvate kinase PKM
P00338	L-lactate dehydrogenase A chain OS=Homo sapiens OX=9606 GN=LDHA PE=1 SV=2 - [LDHA_HUMAN]	1.89104	5.12	2	2	4.16854	8.13	3	3	6.625	2.5	7.5	4.17004	8.13	3	2.52583	5.42	2	332	36.6654	8.26514	LDHA	LDHA_HUMAN	L-lactate dehydrogenase A chain
O95202	Mitochondrial proton/calcium exchanger protein OS=Homo sapiens OX=9606 GN=LETM1 PE=1 SV=1 - [LETM1_HUMAN]	4.60817	7.71	5	5	4.36052	5.55	3	3	6.63	4	9	16.0836	13.94	8	16.0771	12.72	8	739	83.302	6.69775	LETM1	LETM1_HUMAN	Mitochondrial proton/calcium exchanger protein
P46821	Microtubule-associated protein 1B OS=Homo sapiens OX=9606 GN=MAP1B PE=1 SV=2 - [MAP1B_HUMAN]	6.99445	1.9	4	4	3.84472	1.34	3	3	1.62	3.5	8.5							2468	270.468	4.80518	MAP1B	MAP1B_HUMAN	Microtubule-associated protein 1B
P26038	Moesin OS=Homo sapiens OX=9606 GN=MSN PE=1 SV=3 - [MOES_HUMAN]	10.0541	11.96	7	7	1.86733	4.85	3	3	8.405	5	10	10.5823	10.23	7	10.2098	14.38	10	577	67.7778	6.40479	MSN	MOES_HUMAN	Moesin
P43490	Nicotinamide phosphoribosyltransferase OS=Homo sapiens OX=9606 GN=NAMPT PE=1 SV=1 - [NAMPT_HUMAN]	2.401	7.94	4	4	3.44702	5.3	3	3	6.62	3.5	8.5	5.21617	7.74	3	5.10597	8.35	3	491	55.4866	7.15186	NAMPT	NAMPT_HUMAN	Nicotinamide phosphoribosyltransferase
O75380	NADH dehydrogenase [ubiquinone] iron-sulfur protein 6, mitochondrial OS=Homo sapiens OX=9606 GN=NDUFS6 PE=1 SV=1 - [NDUS6_HUMAN]	2.14366	24.19	2	2	0	12.1	2	3	18.145	2.5	7.5	2.20892	21.77	2				124	13.7028	8.27979	NDUFS6	NDUS6_HUMAN	NADH dehydrogenase [ubiquinone] iron-sulfur protein 6, mitochondrial
O75251	NADH dehydrogenase [ubiquinone] iron-sulfur protein 7, mitochondrial OS=Homo sapiens OX=9606 GN=NDUFS7 PE=1 SV=3 - [NDUS7_HUMAN]	6.08301	10.8	2	2	5.74653	13.62	3	3	12.21	2.5	7.5	13.5269	17.84	4	14.9499	17.84	4	213	23.5481	9.99365	NDUFS7	NDUS7_HUMAN	NADH dehydrogenase [ubiquinone] iron-sulfur protein 7, mitochondrial
P19404	NADH dehydrogenase [ubiquinone] flavoprotein 2, mitochondrial OS=Homo sapiens OX=9606 GN=NDUFV2 PE=1 SV=2 - [NDUV2_HUMAN]	3.06597	10.04	2	2	6.44776	14.06	3	3	12.05	2.5	7.5	7.35579	15.26	3	13.7314	18.07	3	249	27.374	8.06006	NDUFV2	NDUV2_HUMAN	NADH dehydrogenase [ubiquinone] flavoprotein 2, mitochondrial
Q13423	NAD(P) transhydrogenase, mitochondrial OS=Homo sapiens OX=9606 GN=NNT PE=1 SV=3 - [NNTM_HUMAN]	1.6709	2.85	3	3	0	2.85	3	3	2.85	3	8	0	2.58	3	2.82862	2.85	3	1086	113.823	8.08936	NNT	NNTM_HUMAN	NAD(P) transhydrogenase, mitochondrial
P49790	Nuclear pore complex protein Nup153 OS=Homo sapiens OX=9606 GN=NUP153 PE=1 SV=2 - [NU153_HUMAN]	9.68072	4.07	4	4	4.86626	2.98	3	3	3.525	3.5	8.5	7.68108	3.05	3	8.74989	4	5	1475	153.843	8.73389	NUP153	NU153_HUMAN	Nuclear pore complex protein Nup153
Q99567	Nuclear pore complex protein Nup88 OS=Homo sapiens OX=9606 GN=NUP88 PE=1 SV=2 - [NUP88_HUMAN]	8.21664	7.15	4	4	9.14778	5.67	3	3	6.41	3.5	8.5	33.7379	23.35	15	22.0887	17	9	741	83.4888	5.69385	NUP88	NUP88_HUMAN	Nuclear pore complex protein Nup88
Q15118	[Pyruvate dehydrogenase (acetyl-transferring)] kinase isozyme 1, mitochondrial OS=Homo sapiens OX=9606 GN=PDK1 PE=1 SV=1 - [PDK1_HUMAN]	6.50257	8.49	3	3	6.4117	8.03	3	3	8.26	3	8	13.0584	17.2	7	10.77	18.12	7	436	49.213	8.80713	PDK1	PDK1_HUMAN	[Pyruvate dehydrogenase (acetyl-transferring)] kinase isozyme 1, mitochondrial
P27708	CAD protein OS=Homo sapiens OX=9606 GN=CAD PE=1 SV=3 - [PYR1_HUMAN]	6.53263	1.62	4	4	5.84545	1.26	3	3	1.44	3.5	8.5	3.52663	1.66	4				2225	242.829	6.45557	CAD	PYR1_HUMAN	CAD protein
P62820-2	Isoform 2 of Ras-related protein Rab-1A OS=Homo sapiens OX=9606 GN=RAB1A - [RAB1A_HUMAN]	8.48845	34.04	4	5	5.52876	25.53	3	3	29.785	4	9	7.43503	25.53	3	7.54718	19.15	2	141	15.3207	8.1333	RAB1A	RAB1A_HUMAN	Isoform 2 of Ras-related protein Rab-1A
P61019	Ras-related protein Rab-2A OS=Homo sapiens OX=9606 GN=RAB2A PE=1 SV=1 - [RAB2A_HUMAN]	4.3578	10.85	2	2	3.98295	16.51	3	3	13.68	2.5	7.5	4.52424	10.85	2	1.87667	10.85	2	212	23.5308	6.53662	RAB2A	RAB2A_HUMAN	Ras-related protein Rab-2A
P78406	mRNA export factor OS=Homo sapiens OX=9606 GN=RAE1 PE=1 SV=1 - [RAE1L_HUMAN]	3.38043	4.08	2	2	4.48709	6.79	3	3	5.435	2.5	7.5	6.04439	7.61	3	2.86192	6.79	3	368	40.9419	7.82568	RAE1	RAE1L_HUMAN	mRNA export factor
P26373	60S ribosomal protein L13 OS=Homo sapiens OX=9606 GN=RPL13 PE=1 SV=4 - [RL13_HUMAN]	6.53072	14.69	4	4	4.24741	14.69	3	3	14.69	3.5	8.5	4.90784	13.74	3				211	24.2465	11.6489	RPL13	RL13_HUMAN	60S ribosomal protein L13
P18621	60S ribosomal protein L17 OS=Homo sapiens OX=9606 GN=RPL17 PE=1 SV=3 - [RL17_HUMAN]	2.16543	14.13	2	2	7.01678	18.48	3	3	16.305	2.5	7.5	7.94455	24.46	4	3.01318	14.67	2	184	21.3833	10.1694	RPL17	RL17_HUMAN	60S ribosomal protein L17
P62750	60S ribosomal protein L23a OS=Homo sapiens OX=9606 GN=RPL23A PE=1 SV=1 - [RL23A_HUMAN]	4.86089	21.79	4	5	3.8854	13.46	3	3	17.625	4	9	4.31837	20.51	4	2.40573	13.46	2	156	17.6841	10.4478	RPL23A	RL23A_HUMAN	60S ribosomal protein L23a
P18077	60S ribosomal protein L35a OS=Homo sapiens OX=9606 GN=RPL35A PE=1 SV=2 - [RL35A_HUMAN]	4.73492	16.36	2	2	6.48758	23.64	3	3	20	2.5	7.5	4.55908	16.36	2	4.51373	16.36	2	110	12.5298	11.063	RPL35A	RL35A_HUMAN	60S ribosomal protein L35a
P32969	60S ribosomal protein L9 OS=Homo sapiens OX=9606 GN=RPL9 PE=1 SV=1 - [RL9_HUMAN]	6.72738	10.94	2	3	2.20949	10.94	2	3	10.94	3	8	2.19964	10.94	2	2.33293	10.94	2	192	21.8498	9.94971	RPL9	RL9_HUMAN	60S ribosomal protein L9
P62070	Ras-related protein R-Ras2 OS=Homo sapiens OX=9606 GN=RRAS2 PE=1 SV=1 - [RRAS2_HUMAN]	8.69986	17.16	3	3	8.34057	17.16	3	3	17.16	3	8	8.79796	21.08	4	8.0728	17.16	3	204	23.3847	6.01123	RRAS2	RRAS2_HUMAN	Ras-related protein R-Ras2
P62263	40S ribosomal protein S14 OS=Homo sapiens OX=9606 GN=RPS14 PE=1 SV=3 - [RS14_HUMAN]	2.92598	17.88	2	2	4.37868	17.88	3	3	17.88	2.5	7.5	8.63083	17.88	4	8.17807	17.88	4	151	16.2625	10.0522	RPS14	RS14_HUMAN	40S ribosomal protein S14
P62847-2	Isoform 2 of 40S ribosomal protein S24 OS=Homo sapiens OX=9606 GN=RPS24 - [RS24_HUMAN]	5.95543	20.77	2	2	5.99045	29.23	3	3	25	2.5	7.5	5.28133	20.77	2	7.9305	29.23	3	130	15.0592	10.8872	RPS24	RS24_HUMAN	Isoform 2 of 40S ribosomal protein S24
P82673	28S ribosomal protein S35, mitochondrial OS=Homo sapiens OX=9606 GN=MRPS35 PE=1 SV=1 - [RT35_HUMAN]	5.55294	13.93	3	3	3.74897	13.93	3	3	13.93	3	8	7.55933	13.93	3	6.37315	13.93	3	323	36.8211	8.23584	MRPS35	RT35_HUMAN	28S ribosomal protein S35, mitochondrial
Q96I99	Succinate--CoA ligase [GDP-forming] subunit beta, mitochondrial OS=Homo sapiens OX=9606 GN=SUCLG2 PE=1 SV=2 - [SUCB2_HUMAN]	5.02569	7.87	3	3	0	6.71	3	3	7.29	3	8							432	46.4814	6.39209	SUCLG2	SUCB2_HUMAN	Succinate--CoA ligase [GDP-forming] subunit beta, mitochondrial
Q9NSE4	Isoleucine--tRNA ligase, mitochondrial OS=Homo sapiens OX=9606 GN=IARS2 PE=1 SV=2 - [SYIM_HUMAN]	10.1718	10.28	9	9	5.90221	3.95	3	3	7.115	6	11	3.42645	6.42	5	15.7574	11.46	9	1012	113.719	7.1958	IARS2	SYIM_HUMAN	Isoleucine--tRNA ligase, mitochondrial
Q14157	Ubiquitin-associated protein 2-like OS=Homo sapiens OX=9606 GN=UBAP2L PE=1 SV=2 - [UBP2L_HUMAN]	4.30708	5.15	5	5	5.67515	2.58	3	3	3.865	4	9	9.91129	6.62	6	2.85257	1.84	2	1087	114.465	7.10791	UBAP2L	UBP2L_HUMAN	Ubiquitin-associated protein 2-like
P55060-3	Isoform 3 of Exportin-2 OS=Homo sapiens OX=9606 GN=CSE1L - [XPO2_HUMAN]	0	2.65	2	2	4.15706	2.96	3	3	2.805	2.5	7.5				2.06541	1.8	2	945	107.709	5.8208	CSE1L	XPO2_HUMAN	Isoform 3 of Exportin-2
Q92997-2	Isoform 2 of Segment polarity protein dishevelled homolog DVL-3 OS=Homo sapiens OX=9606 GN=DVL3 - [DVL3_HUMAN]	7.11865	3.86	3	3	6.72421	4.43	3	3	4.145	3	8	7.34874	6.87	4	7.59051	4.43	3	699	76.208	6.69775	DVL3	DVL3_HUMAN	Isoform 2 of Segment polarity protein dishevelled homolog DVL-3
P05388-2	Isoform 2 of 60S acidic ribosomal protein P0 OS=Homo sapiens OX=9606 GN=RPLP0 - [RLA0_HUMAN]	7.34404	12.94	3	3	4.47669	8.24	2	3	10.59	3	8							255	27.4183	8.23584	RPLP0	RLA0_HUMAN	Isoform 2 of 60S acidic ribosomal protein P0
P30048-2	Isoform 2 of Thioredoxin-dependent peroxide reductase, mitochondrial OS=Homo sapiens OX=9606 GN=PRDX3 - [PRDX3_HUMAN]	4.82672	7.98	2	3	6.05806	7.98	2	3	7.98	3	8							238	25.8223	7.45947	PRDX3	PRDX3_HUMAN	Isoform 2 of Thioredoxin-dependent peroxide reductase, mitochondrial
Q7Z434-4	Isoform 4 of Mitochondrial antiviral-signaling protein OS=Homo sapiens OX=9606 GN=MAVS - [MAVS_HUMAN]	5.23403	6.77	2	2	10.6188	14.54	3	3	10.655	2.5	7.5	11.2564	14.54	3	7.48427	11.03	2	399	40.4432	5.50342	MAVS	MAVS_HUMAN	Isoform 4 of Mitochondrial antiviral-signaling protein
P56181-2	Isoform 2 of NADH dehydrogenase [ubiquinone] flavoprotein 3, mitochondrial OS=Homo sapiens OX=9606 GN=NDUFV3 - [NDUV3_HUMAN]	12.3756	22.2	8	8	5.0658	7.4	3	3	14.8	5.5	10.5	17.5431	16.7	7	11.0108	14.38	6	473	50.9532	9.17334	NDUFV3	NDUV3_HUMAN	Isoform 2 of NADH dehydrogenase [ubiquinone] flavoprotein 3, mitochondrial
P22087	rRNA 2'-O-methyltransferase fibrillarin OS=Homo sapiens OX=9606 GN=FBL PE=1 SV=2 - [FBRL_HUMAN]					5.34723	10.28	3	3	5.14	1.5	6.5				2.39648	7.48	2	321	33.7634	10.1841	FBL	FBRL_HUMAN	rRNA 2'-O-methyltransferase fibrillarin
P00387-2	Isoform 2 of NADH-cytochrome b5 reductase 3 OS=Homo sapiens OX=9606 GN=CYB5R3 - [NB5R3_HUMAN]					3.74762	14.39	3	3	7.195	1.5	6.5	4.068	10.07	2	3.99161	10.07	2	278	31.6084	7.57666	CYB5R3	NB5R3_HUMAN	Isoform 2 of NADH-cytochrome b5 reductase 3
O95299	NADH dehydrogenase [ubiquinone] 1 alpha subcomplex subunit 10, mitochondrial OS=Homo sapiens OX=9606 GN=NDUFA10 PE=1 SV=1 - [NDUAA_HUMAN]					5.13988	11.27	3	3	5.635	1.5	6.5	13.2403	19.72	6	16.9882	22.25	7	355	40.7249	8.48486	NDUFA10	NDUAA_HUMAN	NADH dehydrogenase [ubiquinone] 1 alpha subcomplex subunit 10, mitochondrial
Q96PK6	RNA-binding protein 14 OS=Homo sapiens OX=9606 GN=RBM14 PE=1 SV=2 - [RBM14_HUMAN]					4.30695	4.78	3	3	2.39	1.5	6.5	4.68519	4.78	3	4.50771	4.78	3	669	69.4489	9.67139	RBM14	RBM14_HUMAN	RNA-binding protein 14
P46778	60S ribosomal protein L21 OS=Homo sapiens OX=9606 GN=RPL21 PE=1 SV=2 - [RL21_HUMAN]					4.34238	21.25	3	3	10.625	1.5	6.5							160	18.5531	10.4917	RPL21	RL21_HUMAN	60S ribosomal protein L21
P22626-2	Isoform A2 of Heterogeneous nuclear ribonucleoproteins A2/B1 OS=Homo sapiens OX=9606 GN=HNRNPA2B1 - [ROA2_HUMAN]					4.60472	6.45	2	3	3.225	1.5	6.5							341	35.9839	8.646	HNRNPA2B1	ROA2_HUMAN	Isoform A2 of Heterogeneous nuclear ribonucleoproteins A2/B1
P06753-3	Isoform 3 of Tropomyosin alpha-3 chain OS=Homo sapiens OX=9606 GN=TPM3 - [TPM3_HUMAN]					8.759	17	3	3	8.5	1.5	6.5							247	28.9378	4.80518	TPM3	TPM3_HUMAN	Isoform 3 of Tropomyosin alpha-3 chain
P07477	Trypsin-1 OS=Homo sapiens OX=9606 GN=PRSS1 PE=1 SV=1 - [TRY1_HUMAN]					4.70738	12.15	2	3	6.075	1.5	6.5	2.83279	12.15	2				247	26.5411	6.50732	PRSS1	TRY1_HUMAN	Trypsin-1
P02662	cRAP CASA1_BOVIN Alpha-S1-casein OS=Bos taurus GN=CSN1S1 PE=1 SV=2	27.2933	31.31	5	10	2.6134	10.75	2	2	21.03	6	11	10.7599	31.31	5	15.9071	15.42	3	214	24.5134	5.021	CSN1S1	cRAP	CASA1_BOVIN Alpha-S1-casein
P07339	cRAP CATD_HUMAN Cathepsin D OS=Homo sapiens GN=CTSD PE=1 SV=1	3.8006	8.98	3	3	1.81463	4.61	2	2	6.795	2.5	7.5				1.98333	4.61	2	412	44.5236	6.53662	CTSD	CATD_HUMAN	Cathepsin D
P61626	cRAP LYSC_HUMAN Lysozyme C OS=Homo sapiens GN=LYZ PE=1 SV=1	3.33979	12.84	2	2	4.56141	12.84	2	2	12.84	2	7	3.20569	18.24	3	3.26115	18.24	3	148	16.5263	9.15869	LYZ	LYSC_HUMAN	Lysozyme C
P28288-2	Isoform 2 of ATP-binding cassette sub-family D member 3 OS=Homo sapiens OX=9606 GN=ABCD3 - [ABCD3_HUMAN]	9.41061	9.29	5	5	1.61177	2.91	2	2	6.1	3.5	8.5	4.00033	5.1	3				549	62.6858	9.23193	ABCD3	ABCD3_HUMAN	Isoform 2 of ATP-binding cassette sub-family D member 3
O14734	Acyl-coenzyme A thioesterase 8 OS=Homo sapiens OX=9606 GN=ACOT8 PE=1 SV=1 - [ACOT8_HUMAN]	12.9503	19.12	5	6	3.98796	5.02	2	2	12.07	4	9	6.22983	12.23	2	6.20448	11.91	3	319	35.891	7.56201	ACOT8	ACOT8_HUMAN	Acyl-coenzyme A thioesterase 8
P12814-2	Isoform 2 of Alpha-actinin-1 OS=Homo sapiens OX=9606 GN=ACTN1 - [ACTN1_HUMAN]	8.97352	6.88	6	6	3.7405	2.03	2	2	4.455	4	9							887	102.644	5.50342	ACTN1	ACTN1_HUMAN	Isoform 2 of Alpha-actinin-1
O43707	Alpha-actinin-4 OS=Homo sapiens OX=9606 GN=ACTN4 PE=1 SV=2 - [ACTN4_HUMAN]	8.97352	5.38	5	5	3.7405	1.98	2	2	3.68	3.5	8.5	1.99028	4.72	4	1.66264	2.85	3	911	104.788	5.43994	ACTN4	ACTN4_HUMAN	Alpha-actinin-4
O95831-3	Isoform 3 of Apoptosis-inducing factor 1, mitochondrial OS=Homo sapiens OX=9606 GN=AIFM1 - [AIFM1_HUMAN]	3.39991	3.12	2	2	1.68311	3.12	2	2	3.12	2	7				0	1.31	2	609	66.2536	8.93896	AIFM1	AIFM1_HUMAN	Isoform 3 of Apoptosis-inducing factor 1, mitochondrial
Q16352	Alpha-internexin OS=Homo sapiens OX=9606 GN=INA PE=1 SV=2 - [AINX_HUMAN]	3.90349	2.4	2	2	2.14757	2.4	2	2	2.4	2	7	3.32046	3.41	2	4.01846	2.4	2	499	55.3574	5.40186	INA	AINX_HUMAN	Alpha-internexin
P31944	Caspase-14 OS=Homo sapiens OX=9606 GN=CASP14 PE=1 SV=2 - [CASPE_HUMAN]	4.29148	16.94	4	4	0	7.02	2	2	11.98	3	8	4.35774	13.22	3	0	12.4	2	242	27.662	5.57959	CASP14	CASPE_HUMAN	Caspase-14
O14640-2	Isoform 2 of Segment polarity protein dishevelled homolog DVL-1 OS=Homo sapiens OX=9606 GN=DVL1 - [DVL1_HUMAN]	2.67867	4.03	2	2	4.4555	4.03	2	2	4.03	2	7	10.5429	11.04	5	4.70087	3.88	3	670	72.8362	7.44482	DVL1	DVL1_HUMAN	Isoform 2 of Segment polarity protein dishevelled homolog DVL-1
P26641	Elongation factor 1-gamma OS=Homo sapiens OX=9606 GN=EEF1G PE=1 SV=3 - [EF1G_HUMAN]	7.46702	8.47	3	3	5.41423	5.26	2	2	6.865	2.5	7.5	13.1678	10.07	5	12.2856	8.47	3	437	50.0871	6.66846	EEF1G	EF1G_HUMAN	Elongation factor 1-gamma
Q7L8L6	FAST kinase domain-containing protein 5, mitochondrial OS=Homo sapiens OX=9606 GN=FASTKD5 PE=1 SV=1 - [FAKD5_HUMAN]	0	2.62	2	2	2.38109	2.36	2	2	2.49	2	7	10.7509	14.01	10	21.5794	16.88	11	764	86.5186	8.1333	FASTKD5	FAKD5_HUMAN	FAST kinase domain-containing protein 5, mitochondrial
Q9H936	Mitochondrial glutamate carrier 1 OS=Homo sapiens OX=9606 GN=SLC25A22 PE=1 SV=1 - [GHC1_HUMAN]	16.6062	16.41	4	5	4.72257	4.95	2	2	10.68	3.5	8.5	8.6754	12.38	4	4.22777	5.26	2	323	34.4483	9.29053	SLC25A22	GHC1_HUMAN	Mitochondrial glutamate carrier 1
O94925-3	Isoform 3 of Glutaminase kidney isoform, mitochondrial OS=Homo sapiens OX=9606 GN=GLS - [GLSK_HUMAN]	9.60334	10.87	5	5	3.45513	4.85	2	2	7.86	3.5	8.5	14.8119	14.88	7				598	65.4179	7.88428	GLS	GLSK_HUMAN	Isoform 3 of Glutaminase kidney isoform, mitochondrial
Q96QA5	Gasdermin-A OS=Homo sapiens OX=9606 GN=GSDMA PE=1 SV=4 - [GSDMA_HUMAN]	3.9927	3.37	2	2	1.94349	3.37	2	2	3.37	2	7				7.02645	6.52	3	445	49.3338	5.2876	GSDMA	GSDMA_HUMAN	Gasdermin-A
P0DOY2	Immunoglobulin lambda constant 2 OS=Homo sapiens OX=9606 GN=IGLC2 PE=1 SV=1 - [IGLC2_HUMAN]	5.48262	23.58	2	2	4.58403	23.58	2	2	23.58	2	7							106	11.2865	7.23975	IGLC2	IGLC2_HUMAN	Immunoglobulin lambda constant 2
O43772	Mitochondrial carnitine/acylcarnitine carrier protein OS=Homo sapiens OX=9606 GN=SLC25A20 PE=1 SV=1 - [MCAT_HUMAN]	6.86979	9.63	3	3	4.42144	5.32	2	2	7.475	2.5	7.5	4.10347	9.63	3	4.27201	9.63	3	301	32.9221	9.40771	SLC25A20	MCAT_HUMAN	Mitochondrial carnitine/acylcarnitine carrier protein
O75439	Mitochondrial-processing peptidase subunit beta OS=Homo sapiens OX=9606 GN=PMPCB PE=1 SV=2 - [MPPB_HUMAN]	4.25677	3.68	2	2	3.92898	3.68	2	2	3.68	2	7	9.47517	22.49	9	17.183	17.79	8	489	54.3315	6.82959	PMPCB	MPPB_HUMAN	Mitochondrial-processing peptidase subunit beta
O00159-2	Isoform 2 of Unconventional myosin-Ic OS=Homo sapiens OX=9606 GN=MYO1C - [MYO1C_HUMAN]	2.16392	1.85	2	2	1.83292	2.04	2	2	1.945	2	7	2.26331	3.6	3	2.44511	3.11	3	1028	117.834	9.40771	MYO1C	MYO1C_HUMAN	Isoform 2 of Unconventional myosin-Ic
Q16718	NADH dehydrogenase [ubiquinone] 1 alpha subcomplex subunit 5 OS=Homo sapiens OX=9606 GN=NDUFA5 PE=1 SV=3 - [NDUA5_HUMAN]	6.86704	22.41	2	2	3.89667	17.24	2	2	19.825	2	7	10.5446	31.03	4	8.4963	30.17	3	116	13.4502	5.98584	NDUFA5	NDUA5_HUMAN	NADH dehydrogenase [ubiquinone] 1 alpha subcomplex subunit 5
P04181	Ornithine aminotransferase, mitochondrial OS=Homo sapiens OX=9606 GN=OAT PE=1 SV=1 - [OAT_HUMAN]	2.57748	5.47	2	2	2.14869	4.33	2	2	4.9	2	7	6.16031	10.02	4	10.7974	14.12	5	439	48.5042	7.03467	OAT	OAT_HUMAN	Ornithine aminotransferase, mitochondrial
P32119	Peroxiredoxin-2 OS=Homo sapiens OX=9606 GN=PRDX2 PE=1 SV=5 - [PRDX2_HUMAN]	2.26735	9.6	2	2	2.5823	9.6	2	2	9.6	2	7				2.33817	9.6	2	198	21.8782	5.97314	PRDX2	PRDX2_HUMAN	Peroxiredoxin-2
Q8WUK0	Phosphatidylglycerophosphatase and protein-tyrosine phosphatase 1 OS=Homo sapiens OX=9606 GN=PTPMT1 PE=1 SV=1 - [PTPM1_HUMAN]	4.80111	9.95	2	2	4.13599	9.95	2	2	9.95	2	7	5.00921	9.95	2	6.7373	19.9	4	201	22.8291	9.77393	PTPMT1	PTPM1_HUMAN	Phosphatidylglycerophosphatase and protein-tyrosine phosphatase 1
P61026	Ras-related protein Rab-10 OS=Homo sapiens OX=9606 GN=RAB10 PE=1 SV=1 - [RAB10_HUMAN]	7.08458	17.5	3	4	4.21412	11	2	2	14.25	3	8	9.62159	17	3	6.63059	11	2	200	22.5266	8.38232	RAB10	RAB10_HUMAN	Ras-related protein Rab-10
P51153	Ras-related protein Rab-13 OS=Homo sapiens OX=9606 GN=RAB13 PE=1 SV=1 - [RAB13_HUMAN]	7.00835	11.33	2	3	2.01621	11.33	2	2	11.33	2.5	7.5	4.20978	11.33	2	4.85186	11.33	2	203	22.7597	9.18799	RAB13	RAB13_HUMAN	Ras-related protein Rab-13
Q9H0U4	Ras-related protein Rab-1B OS=Homo sapiens OX=9606 GN=RAB1B PE=1 SV=1 - [RAB1B_HUMAN]	11.544	20.9	3	4	5.52876	13.43	2	2	17.165	3	8	10.1152	20.9	3	10.6321	20.9	3	201	22.1572	5.73193	RAB1B	RAB1B_HUMAN	Ras-related protein Rab-1B
P47914	60S ribosomal protein L29 OS=Homo sapiens OX=9606 GN=RPL29 PE=1 SV=2 - [RL29_HUMAN]	4.82049	15.09	2	2	4.81279	14.47	2	2	14.78	2	7	9.01721	15.09	3	6.08594	14.47	2	159	17.7411	11.6636	RPL29	RL29_HUMAN	60S ribosomal protein L29
Q969Q0	60S ribosomal protein L36a-like OS=Homo sapiens OX=9606 GN=RPL36AL PE=1 SV=3 - [RL36L_HUMAN]	4.67543	17.92	2	2	4.63616	17.92	2	2	17.92	2	7	4.86818	17.92	2				106	12.4608	10.6528	RPL36AL	RL36L_HUMAN	60S ribosomal protein L36a-like
O00411	DNA-directed RNA polymerase, mitochondrial OS=Homo sapiens OX=9606 GN=POLRMT PE=1 SV=2 - [RPOM_HUMAN]	2.04571	1.54	2	2	0	2.03	2	2	1.785	2	7				0	1.63	2	1230	138.532	8.98291	POLRMT	RPOM_HUMAN	DNA-directed RNA polymerase, mitochondrial
P10301	Ras-related protein R-Ras OS=Homo sapiens OX=9606 GN=RRAS PE=1 SV=1 - [RRAS_HUMAN]	1.90789	12.39	2	2	4.22341	12.39	2	2	12.39	2	7							218	23.4659	6.93213	RRAS	RRAS_HUMAN	Ras-related protein R-Ras
Q969S9-2	Isoform 2 of Ribosome-releasing factor 2, mitochondrial OS=Homo sapiens OX=9606 GN=GFM2 - [RRF2M_HUMAN]	1.99998	2.6	2	2	2.22937	2.6	2	2	2.6	2	7	6.94396	9.02	6	9.22442	6.15	5	732	81.1493	6.17627	GFM2	RRF2M_HUMAN	Isoform 2 of Ribosome-releasing factor 2, mitochondrial
P62266	40S ribosomal protein S23 OS=Homo sapiens OX=9606 GN=RPS23 PE=1 SV=3 - [RS23_HUMAN]	2.75689	15.38	2	2	2.69185	15.38	2	2	15.38	2	7	2.92969	15.38	2				143	15.7977	10.4917	RPS23	RS23_HUMAN	40S ribosomal protein S23
P42677	40S ribosomal protein S27 OS=Homo sapiens OX=9606 GN=RPS27 PE=1 SV=3 - [RS27_HUMAN]	5.19049	25	2	2	4.36399	25	2	2	25	2	7	4.43139	25	2	8.2208	40.48	3	84	9.45484	9.45166	RPS27	RS27_HUMAN	40S ribosomal protein S27
P62861	40S ribosomal protein S30 OS=Homo sapiens OX=9606 GN=FAU PE=1 SV=1 - [RS30_HUMAN]	3.72336	18.64	2	2	4.38086	18.64	2	2	18.64	2	7							59	6.64382	12.147	FAU	RS30_HUMAN	40S ribosomal protein S30
Q92665	28S ribosomal protein S31, mitochondrial OS=Homo sapiens OX=9606 GN=MRPS31 PE=1 SV=3 - [RT31_HUMAN]	2.28953	4.81	2	2	2.16862	4.81	2	2	4.81	2	7	10.8372	22.03	7	4.24867	7.59	3	395	45.2905	9.29053	MRPS31	RT31_HUMAN	28S ribosomal protein S31, mitochondrial
P31151	Protein S100-A7 OS=Homo sapiens OX=9606 GN=S100A7 PE=1 SV=4 - [S10A7_HUMAN]	8.65832	23.76	2	5	5.19975	24.75	2	2	24.255	3.5	8.5	21.2048	35.64	4	2.51851	23.76	2	101	11.4636	6.771	S100A7	S10A7_HUMAN	Protein S100-A7
P06702	Protein S100-A9 OS=Homo sapiens OX=9606 GN=S100A9 PE=1 SV=1 - [S10A9_HUMAN]	8.69992	31.58	3	3	5.3586	24.56	2	2	28.07	2.5	7.5							114	13.2335	6.12549	S100A9	S10A9_HUMAN	Protein S100-A9
P55072	Transitional endoplasmic reticulum ATPase OS=Homo sapiens OX=9606 GN=VCP PE=1 SV=4 - [TERA_HUMAN]	8.61996	7.07	5	6	4.38715	2.48	2	2	4.775	4	9	10.2785	5.46	5	5.02353	2.48	2	806	89.2657	5.26221	VCP	TERA_HUMAN	Transitional endoplasmic reticulum ATPase
P22735	Protein-glutamine gamma-glutamyltransferase K OS=Homo sapiens OX=9606 GN=TGM1 PE=1 SV=4 - [TGM1_HUMAN]	3.15027	4.41	3	3	2.06472	3.55	2	2	3.98	2.5	7.5	2.03739	3.67	2	4.74386	3.55	2	817	89.7303	6.03662	TGM1	TGM1_HUMAN	Protein-glutamine gamma-glutamyltransferase K
P24752	Acetyl-CoA acetyltransferase, mitochondrial OS=Homo sapiens OX=9606 GN=ACAT1 PE=1 SV=1 - [THIL_HUMAN]	3.3349	7.49	2	2	4.99332	5.85	2	2	6.67	2	7	18.231	16.86	6	18.1459	15.46	6	427	45.1706	8.85107	ACAT1	THIL_HUMAN	Acetyl-CoA acetyltransferase, mitochondrial
Q2T9J0-2	Isoform 2 of Peroxisomal leader peptide-processing protease OS=Homo sapiens OX=9606 GN=TYSND1 - [TYSD1_HUMAN]	7.81675	9.55	2	2	7.50739	9.55	2	2	9.55	2	7	6.86737	11.06	2	11.1714	13.82	3	398	41.5463	7.13721	TYSND1	TYSD1_HUMAN	Isoform 2 of Peroxisomal leader peptide-processing protease
Q92575	UBX domain-containing protein 4 OS=Homo sapiens OX=9606 GN=UBXN4 PE=1 SV=2 - [UBXN4_HUMAN]	4.17508	7.68	3	3	4.75029	4.53	2	2	6.105	2.5	7.5	9.18367	7.68	3	5.78368	7.68	4	508	56.7427	6.37939	UBXN4	UBXN4_HUMAN	UBX domain-containing protein 4
Q69YL0	Protein NCBP2AS2 OS=Homo sapiens OX=9606 GN=NCBP2AS2 PE=1 SV=1 - [NCAS2_HUMAN]	5.78743	38.38	4	4	3.19937	24.24	2	2	31.31	3	8							99	10.884	12.0005	NCBP2AS2	NCAS2_HUMAN	Protein NCBP2AS2
P51398-2	Isoform 2 of 28S ribosomal protein S29, mitochondrial OS=Homo sapiens OX=9606 GN=DAP3 - [RT29_HUMAN]	3.18038	11.76	4	4	2.1906	5.32	2	2	8.54	3	8	12.4583	15.69	5	9.77828	15.69	5	357	41.0184	8.98291	DAP3	RT29_HUMAN	Isoform 2 of 28S ribosomal protein S29, mitochondrial
P11217-2	Isoform 2 of Glycogen phosphorylase, muscle form OS=Homo sapiens OX=9606 GN=PYGM - [PYGM_HUMAN]	3.75199	2.25	2	2	3.57557	2.25	2	2	2.25	2	7							754	87.262	8.41162	PYGM	PYGM_HUMAN	Isoform 2 of Glycogen phosphorylase, muscle form
O15231-4	Isoform 4 of Zinc finger protein 185 OS=Homo sapiens OX=9606 GN=ZNF185 - [ZN185_HUMAN]	4.55846	9.05	4	4	2.58521	4.29	2	2	6.67	3	8							630	67.24	7.00537	ZNF185	ZN185_HUMAN	Isoform 4 of Zinc finger protein 185
Q9NP80-3	Isoform 3 of Calcium-independent phospholipase A2-gamma OS=Homo sapiens OX=9606 GN=PNPLA8 - [PLPL8_HUMAN]	6.60953	7.62	5	5	2.6817	4.84	2	2	6.23	3.5	8.5	7.69659	8.65	6	7.25258	8.8	6	682	76.9831	8.98291	PNPLA8	PLPL8_HUMAN	Isoform 3 of Calcium-independent phospholipase A2-gamma
Q96TA2-3	Isoform 3 of ATP-dependent zinc metalloprotease YME1L1 OS=Homo sapiens OX=9606 GN=YME1L1 - [YMEL1_HUMAN]	5.34247	6.15	4	4	5.30141	3.22	2	2	4.685	3	8	7.32349	4.98	3	9.09518	9.08	5	683	75.9347	8.57275	YME1L1	YMEL1_HUMAN	Isoform 3 of ATP-dependent zinc metalloprotease YME1L1
P20339-2	Isoform 2 of Ras-related protein Rab-5A OS=Homo sapiens OX=9606 GN=RAB5A - [RAB5A_HUMAN]	1.93729	12.44	2	2	4.65065	10.45	2	2	11.445	2	7	7.2078	10.45	2	4.20162	10.45	2	201	22.1641	8.82178	RAB5A	RAB5A_HUMAN	Isoform 2 of Ras-related protein Rab-5A
Q9BTZ2-8	Isoform 8 of Dehydrogenase/reductase SDR family member 4 OS=Homo sapiens OX=9606 GN=DHRS4 - [DHRS4_HUMAN]	3.74158	7.52	2	2	1.76956	9.29	2	2	8.405	2	7				4.51468	7.52	2	226	23.9015	8.71924	DHRS4	DHRS4_HUMAN	Isoform 8 of Dehydrogenase/reductase SDR family member 4
Q9BWM7	Sideroflexin-3 OS=Homo sapiens OX=9606 GN=SFXN3 PE=1 SV=3 - [SFXN3_HUMAN]	6.38211	8.72	2	2	4.48508	4.98	2	2	6.85	2	7	6.65263	10.9	3	7.70398	9.03	3	321	35.4805	9.1001	SFXN3	SFXN3_HUMAN	Sideroflexin-3
P30455	HLA class I histocompatibility antigen, A-36 alpha chain OS=Homo sapiens OX=9606 GN=HLA-A PE=1 SV=1 - [1A36_HUMAN]					4.25489	9.59	2	2	4.795	1	6	2.00162	6.58	2				365	40.9082	6.39209	HLA-A	1A36_HUMAN	HLA class I histocompatibility antigen, A-36 alpha chain
Q9UDR5	Alpha-aminoadipic semialdehyde synthase, mitochondrial OS=Homo sapiens OX=9606 GN=AASS PE=1 SV=1 - [AASS_HUMAN]					1.90877	2.05	2	2	1.025	1	6							926	102.066	6.63916	AASS	AASS_HUMAN	Alpha-aminoadipic semialdehyde synthase, mitochondrial
Q8NE71-2	Isoform 2 of ATP-binding cassette sub-family F member 1 OS=Homo sapiens OX=9606 GN=ABCF1 - [ABCF1_HUMAN]					1.95747	2.73	2	2	1.365	1	6	2.71903	2.73	2				807	91.6235	7.6792	ABCF1	ABCF1_HUMAN	Isoform 2 of ATP-binding cassette sub-family F member 1
P04075	Fructose-bisphosphate aldolase A OS=Homo sapiens OX=9606 GN=ALDOA PE=1 SV=2 - [ALDOA_HUMAN]					0	7.14	2	2	3.57	1	6	0	7.14	2				364	39.3953	8.08936	ALDOA	ALDOA_HUMAN	Fructose-bisphosphate aldolase A
P24539	ATP synthase F(0) complex subunit B1, mitochondrial OS=Homo sapiens OX=9606 GN=ATP5PB PE=1 SV=2 - [AT5F1_HUMAN]					3.80213	9.77	2	2	4.885	1	6	15.2307	21.88	4	17.5092	25	6	256	28.8903	9.36377	ATP5PB	AT5F1_HUMAN	ATP synthase F(0) complex subunit B1, mitochondrial
Q9P219	Protein Daple OS=Homo sapiens OX=9606 GN=CCDC88C PE=1 SV=3 - [DAPLE_HUMAN]					0	1.18	2	2	0.59	1	6							2028	228.091	6.22705	CCDC88C	DAPLE_HUMAN	Protein Daple
P14625	Endoplasmin OS=Homo sapiens OX=9606 GN=HSP90B1 PE=1 SV=1 - [ENPL_HUMAN]					1.80496	2.62	2	2	1.31	1	6	5.84171	3.74	3				803	92.4113	4.84326	HSP90B1	ENPL_HUMAN	Endoplasmin
Q14677	Clathrin interactor 1 OS=Homo sapiens OX=9606 GN=CLINT1 PE=1 SV=1 - [EPN4_HUMAN]					2.60177	4.96	2	2	2.48	1	6							625	68.2158	6.41748	CLINT1	EPN4_HUMAN	Clathrin interactor 1
O75616	GTPase Era, mitochondrial OS=Homo sapiens OX=9606 GN=ERAL1 PE=1 SV=2 - [ERAL1_HUMAN]					2.34174	4.81	2	2	2.405	1	6	4.96591	8.7	3	12.8335	14.42	5	437	48.3195	8.83643	ERAL1	ERAL1_HUMAN	GTPase Era, mitochondrial
Q00839-2	Isoform 2 of Heterogeneous nuclear ribonucleoprotein U OS=Homo sapiens OX=9606 GN=HNRNPU - [HNRPU_HUMAN]					2.07674	2.11	2	2	1.055	1	6							806	88.9242	5.78271	HNRNPU	HNRPU_HUMAN	Isoform 2 of Heterogeneous nuclear ribonucleoprotein U
P01876	Immunoglobulin heavy constant alpha 1 OS=Homo sapiens OX=9606 GN=IGHA1 PE=1 SV=2 - [IGHA1_HUMAN]					3.68364	5.1	2	2	2.55	1	6	3.6073	5.1	2				353	37.6306	6.50732	IGHA1	IGHA1_HUMAN	Immunoglobulin heavy constant alpha 1
P01857	Immunoglobulin heavy constant gamma 1 OS=Homo sapiens OX=9606 GN=IGHG1 PE=1 SV=1 - [IGHG1_HUMAN]					2.47363	6.67	2	2	3.335	1	6	2.00756	6.67	2	2.34845	6.67	2	330	36.0832	8.19189	IGHG1	IGHG1_HUMAN	Immunoglobulin heavy constant gamma 1
P27144	Adenylate kinase 4, mitochondrial OS=Homo sapiens OX=9606 GN=AK4 PE=1 SV=1 - [KAD4_HUMAN]					2.29203	9.87	2	2	4.935	1	6				2.62435	9.87	2	223	25.2522	8.39697	AK4	KAD4_HUMAN	Adenylate kinase 4, mitochondrial
O15091	Mitochondrial ribonuclease P catalytic subunit OS=Homo sapiens OX=9606 GN=KIAA0391 PE=1 SV=2 - [MRPP3_HUMAN]					1.73258	3.09	2	2	1.545	1	6	12.1395	14.92	8	16.5699	13.89	7	583	67.2725	8.77783	KIAA0391	MRPP3_HUMAN	Mitochondrial ribonuclease P catalytic subunit
P52948-4	Isoform 4 of Nuclear pore complex protein Nup98-Nup96 OS=Homo sapiens OX=9606 GN=NUP98 - [NUP98_HUMAN]					0	2.93	2	2	1.465	1	6				4.37012	2.61	2	920	96.016	7.63525	NUP98	NUP98_HUMAN	Isoform 4 of Nuclear pore complex protein Nup98-Nup96
P26599	Polypyrimidine tract-binding protein 1 OS=Homo sapiens OX=9606 GN=PTBP1 PE=1 SV=1 - [PTBP1_HUMAN]					1.99615	3.01	2	2	1.505	1	6	6.54932	11.11	4				531	57.1856	9.17334	PTBP1	PTBP1_HUMAN	Polypyrimidine tract-binding protein 1
P15153	Ras-related C3 botulinum toxin substrate 2 OS=Homo sapiens OX=9606 GN=RAC2 PE=1 SV=1 - [RAC2_HUMAN]					2.03933	8.85	2	2	4.425	1	6	3.84893	8.85	2				192	21.4151	7.60596	RAC2	RAC2_HUMAN	Ras-related C3 botulinum toxin substrate 2
P62906	60S ribosomal protein L10a OS=Homo sapiens OX=9606 GN=RPL10A PE=1 SV=2 - [RL10A_HUMAN]					3.62388	7.37	2	2	3.685	1	6							217	24.8155	9.93506	RPL10A	RL10A_HUMAN	60S ribosomal protein L10a
Q9Y3U8	60S ribosomal protein L36 OS=Homo sapiens OX=9606 GN=RPL36 PE=1 SV=3 - [RL36_HUMAN]					2.20502	18.1	2	2	9.05	1	6							105	12.2459	11.5903	RPL36	RL36_HUMAN	60S ribosomal protein L36
P82933	28S ribosomal protein S9, mitochondrial OS=Homo sapiens OX=9606 GN=MRPS9 PE=1 SV=2 - [RT09_HUMAN]					5.17029	5.81	2	2	2.905	1	6	9.42156	12.12	5	7.81591	8.33	3	396	45.8058	9.51025	MRPS9	RT09_HUMAN	28S ribosomal protein S9, mitochondrial
O15235	28S ribosomal protein S12, mitochondrial OS=Homo sapiens OX=9606 GN=MRPS12 PE=1 SV=1 - [RT12_HUMAN]					0	15.22	2	2	7.61	1	6	1.82199	15.22	2	4.14912	15.22	2	138	15.163	10.2866	MRPS12	RT12_HUMAN	28S ribosomal protein S12, mitochondrial
Q16181-2	Isoform 2 of Septin-7 OS=Homo sapiens OX=9606 GN=SEPT7 - [SEPT7_HUMAN]					3.91728	4.82	2	2	2.41	1	6							436	50.5489	8.63135	2019-09-07	SEPT7_HUMAN	Isoform 2 of Septin-7
Q8IW75	Serpin A12 OS=Homo sapiens OX=9606 GN=SERPINA12 PE=1 SV=1 - [SPA12_HUMAN]					3.91387	4.11	2	2	2.055	1	6							414	47.145	9.29053	SERPINA12	SPA12_HUMAN	Serpin A12
P61009	Signal peptidase complex subunit 3 OS=Homo sapiens OX=9606 GN=SPCS3 PE=1 SV=1 - [SPCS3_HUMAN]					4.24143	8.89	2	2	4.445	1	6	2.33655	8.89	2	4.50431	11.67	2	180	20.3005	8.6167	SPCS3	SPCS3_HUMAN	Signal peptidase complex subunit 3
P08559-3	Isoform 3 of Pyruvate dehydrogenase E1 component subunit alpha, somatic form, mitochondrial OS=Homo sapiens OX=9606 GN=PDHA1 - [ODPA_HUMAN]					4.29995	5.85	2	2	2.925	1	6	4.52368	16.43	5	6.46786	16.99	6	359	40.1621	8.27979	PDHA1	ODPA_HUMAN	Isoform 3 of Pyruvate dehydrogenase E1 component subunit alpha, somatic form, mitochondrial
P61224-2	Isoform 2 of Ras-related protein Rap-1b OS=Homo sapiens OX=9606 GN=RAP1B - [RAP1B_HUMAN]					4.19325	16.79	2	2	8.395	1	6	0	16.79	2	1.64507	16.79	2	137	15.3459	8.1333	RAP1B	RAP1B_HUMAN	Isoform 2 of Ras-related protein Rap-1b
P84103-2	Isoform 2 of Serine/arginine-rich splicing factor 3 OS=Homo sapiens OX=9606 GN=SRSF3 - [SRSF3_HUMAN]					6.48786	24.19	2	2	12.095	1	6	5.24832	24.19	2				124	14.1942	10.0815	SRSF3	SRSF3_HUMAN	Isoform 2 of Serine/arginine-rich splicing factor 3
P02663	cRAP CASA2_BOVIN Alpha-S2-casein OS=Bos taurus GN=CSN1S2 PE=1 SV=2	6.03028	13.06	3	3					6.53	1.5	6.5							222	26.0023	8.42627	CSN1S2	cRAP	CASA2_BOVIN Alpha-S2-casein
P02668	cRAP CASK_BOVIN Kappa-casein OS=Bos taurus GN=CSN3 PE=1 SV=1	5.53451	14.74	2	2					7.37	1	6							190	21.2559	6.771	CSN3	cRAP	CASK_BOVIN Kappa-casein
P62937	cRAP PPIA_HUMAN Peptidyl-prolyl cis-trans isomerase A OS=Homo sapiens GN=PPIA PE=1 SV=2	4.10824	16.46	2	2					8.23	1	6				2.11752	16.46	2	164	17.8698	7.81104	PPIA	PPIA_HUMAN	Peptidyl-prolyl cis-trans isomerase A
P31946-2	Isoform Short of 14-3-3 protein beta/alpha OS=Homo sapiens OX=9606 GN=YWHAB - [1433B_HUMAN]	1.9684	12.3	3	3					6.15	1.5	6.5	3.55809	6.56	2				244	27.8327	4.83057	YWHAB	1433B_HUMAN	Isoform Short of 14-3-3 protein beta/alpha
Q9H845	Acyl-CoA dehydrogenase family member 9, mitochondrial OS=Homo sapiens OX=9606 GN=ACAD9 PE=1 SV=1 - [ACAD9_HUMAN]	1.78051	2.74	2	2					1.37	1	6	13.9885	12.4	7	12.2538	13.53	7	621	68.7167	7.95752	ACAD9	ACAD9_HUMAN	Acyl-CoA dehydrogenase family member 9, mitochondrial
O95433	Activator of 90 kDa heat shock protein ATPase homolog 1 OS=Homo sapiens OX=9606 GN=AHSA1 PE=1 SV=1 - [AHSA1_HUMAN]	3.55122	10.65	4	4					5.325	2	7	7.24013	14.79	5	4.33949	12.13	4	338	38.2503	5.52881	AHSA1	AHSA1_HUMAN	Activator of 90 kDa heat shock protein ATPase homolog 1
Q9C0C7-4	Isoform 4 of Activating molecule in BECN1-regulated autophagy protein 1 OS=Homo sapiens OX=9606 GN=AMBRA1 - [AMRA1_HUMAN]	71.2709	5.79	5	18					2.895	9	14	12.5543	2.65	2				1208	132.756	6.99072	AMBRA1	AMRA1_HUMAN	Isoform 4 of Activating molecule in BECN1-regulated autophagy protein 1
Q96CW1-2	Isoform 2 of AP-2 complex subunit mu OS=Homo sapiens OX=9606 GN=AP2M1 - [AP2M1_HUMAN]	2.23932	3.46	2	2					1.73	1	6	2.2823	3.46	2				433	49.3579	9.53955	AP2M1	AP2M1_HUMAN	Isoform 2 of AP-2 complex subunit mu
P16615-2	Isoform 2 of Sarcoplasmic/endoplasmic reticulum calcium ATPase 2 OS=Homo sapiens OX=9606 GN=ATP2A2 - [AT2A2_HUMAN]	4.31475	2.51	2	2					1.255	1	6							997	109.62	5.36377	ATP2A2	AT2A2_HUMAN	Isoform 2 of Sarcoplasmic/endoplasmic reticulum calcium ATPase 2
Q8NBU5	ATPase family AAA domain-containing protein 1 OS=Homo sapiens OX=9606 GN=ATAD1 PE=1 SV=1 - [ATAD1_HUMAN]	2.01335	4.71	2	2					2.355	1	6							361	40.718	6.90283	ATAD1	ATAD1_HUMAN	ATPase family AAA domain-containing protein 1
P48047	ATP synthase subunit O, mitochondrial OS=Homo sapiens OX=9606 GN=ATP5PO PE=1 SV=1 - [ATPO_HUMAN]	6.11399	11.74	2	2					5.87	1	6	7.51136	29.58	5	6.43032	26.76	5	213	23.2627	9.96436	ATP5PO	ATPO_HUMAN	ATP synthase subunit O, mitochondrial
Q6UB35	Monofunctional C1-tetrahydrofolate synthase, mitochondrial OS=Homo sapiens OX=9606 GN=MTHFD1L PE=1 SV=1 - [C1TM_HUMAN]	5.73366	4.29	4	5					2.145	2.5	7.5	6.39751	4.7	4	7.64888	4.81	4	978	105.724	8.06006	MTHFD1L	C1TM_HUMAN	Monofunctional C1-tetrahydrofolate synthase, mitochondrial
P07384	Calpain-1 catalytic subunit OS=Homo sapiens OX=9606 GN=CAPN1 PE=1 SV=1 - [CAN1_HUMAN]	1.72043	2.66	2	2					1.33	1	6				3.73285	2.66	2	714	81.8382	5.66846	CAPN1	CAN1_HUMAN	Calpain-1 catalytic subunit
Q96SZ6-3	Isoform 3 of CDK5 regulatory subunit-associated protein 1 OS=Homo sapiens OX=9606 GN=CDK5RAP1 - [CK5P1_HUMAN]	0	5.79	3	3					2.895	1.5	6.5	7.03165	7.5	4	16.7721	14.31	7	587	66.1036	7.98682	CDK5RAP1	CK5P1_HUMAN	Isoform 3 of CDK5 regulatory subunit-associated protein 1
P48444	Coatomer subunit delta OS=Homo sapiens OX=9606 GN=ARCN1 PE=1 SV=1 - [COPD_HUMAN]	0	3.13	2	2					1.565	1	6							511	57.1741	6.21436	ARCN1	COPD_HUMAN	Coatomer subunit delta
Q9NRP2	COX assembly mitochondrial protein 2 homolog OS=Homo sapiens OX=9606 GN=CMC2 PE=1 SV=1 - [COXM2_HUMAN]	3.84973	26.58	2	2					13.29	1	6	1.87774	26.58	2				79	9.45372	7.86963	CMC2	COXM2_HUMAN	COX assembly mitochondrial protein 2 homolog
P31327-2	Isoform 2 of Carbamoyl-phosphate synthase [ammonia], mitochondrial OS=Homo sapiens OX=9606 GN=CPS1 - [CPSM_HUMAN]	2.9171	1.81	2	2					0.905	1	6				4.4787	2.1	2	1049	115.964	5.96045	CPS1	CPSM_HUMAN	Isoform 2 of Carbamoyl-phosphate synthase [ammonia], mitochondrial
P01040	Cystatin-A OS=Homo sapiens OX=9606 GN=CSTA PE=1 SV=1 - [CYTA_HUMAN]	2.3192	14.29	2	2					7.145	1	6	1.69535	26.53	2				98	10.9997	5.50342	CSTA	CYTA_HUMAN	Cystatin-A
P21912	Succinate dehydrogenase [ubiquinone] iron-sulfur subunit, mitochondrial OS=Homo sapiens OX=9606 GN=SDHB PE=1 SV=3 - [SDHB_HUMAN]	4.19317	8.21	2	2					4.105	1	6	1.84848	11.79	4	1.76005	10.36	3	280	31.6088	8.76318	SDHB	SDHB_HUMAN	Succinate dehydrogenase [ubiquinone] iron-sulfur subunit, mitochondrial
Q9NYY8	FAST kinase domain-containing protein 2, mitochondrial OS=Homo sapiens OX=9606 GN=FASTKD2 PE=1 SV=1 - [FAKD2_HUMAN]	6.28278	3.94	2	2					1.97	1	6	16.3305	10.28	7	17.0346	11.83	7	710	81.41	8.04541	FASTKD2	FAKD2_HUMAN	FAST kinase domain-containing protein 2, mitochondrial
Q14192	Four and a half LIM domains protein 2 OS=Homo sapiens OX=9606 GN=FHL2 PE=1 SV=3 - [FHL2_HUMAN]	0	5.02	2	2					2.51	1	6							279	32.1706	7.54736	FHL2	FHL2_HUMAN	Four and a half LIM domains protein 2
Q13643	Four and a half LIM domains protein 3 OS=Homo sapiens OX=9606 GN=FHL3 PE=1 SV=4 - [FHL3_HUMAN]	4.42441	6.07	2	2					3.035	1	6	3.6699	6.07	2				280	31.1706	6.20166	FHL3	FHL3_HUMAN	Four and a half LIM domains protein 3
P20930	Filaggrin OS=Homo sapiens OX=9606 GN=FLG PE=1 SV=3 - [FILA_HUMAN]	14.7158	4.06	4	4					2.03	2	7							4061	434.922	9.24658	FLG	FILA_HUMAN	Filaggrin
P02751-12	Isoform 12 of Fibronectin OS=Homo sapiens OX=9606 GN=FN1 - [FINC_HUMAN]	0	1	2	2					0.5	1	6							2008	221.152	6.17627	FN1	FINC_HUMAN	Isoform 12 of Fibronectin
Q5JXX5	Glycine receptor subunit alpha-4 OS=Homo sapiens OX=9606 GN=GLRA4 PE=2 SV=3 - [GLRA4_HUMAN]	1.86957	5.52	2	2					2.76	1	6							417	47.6975	8.23584	GLRA4	GLRA4_HUMAN	Glycine receptor subunit alpha-4
P08754	Guanine nucleotide-binding protein G(k) subunit alpha OS=Homo sapiens OX=9606 GN=GNAI3 PE=1 SV=3 - [GNAI3_HUMAN]	4.2094	7.91	3	3					3.955	1.5	6.5	4.49258	5.37	2				354	40.5063	5.69385	GNAI3	GNAI3_HUMAN	Guanine nucleotide-binding protein G(k) subunit alpha
Q969Y2-3	Isoform 3 of tRNA modification GTPase GTPBP3, mitochondrial OS=Homo sapiens OX=9606 GN=GTPBP3 - [GTPB3_HUMAN]	3.52302	3.4	2	2					1.7	1	6	0	3.4	2				471	49.8161	6.80029	GTPBP3	GTPB3_HUMAN	Isoform 3 of tRNA modification GTPase GTPBP3, mitochondrial
P07305-2	Isoform 2 of Histone H1.0 OS=Homo sapiens OX=9606 GN=H1F0 - [H10_HUMAN]	2.01272	10.73	2	2					5.365	1	6							177	19.1553	10.8286	H1F0	H10_HUMAN	Isoform 2 of Histone H1.0
Q99714	3-hydroxyacyl-CoA dehydrogenase type-2 OS=Homo sapiens OX=9606 GN=HSD17B10 PE=1 SV=3 - [HCD2_HUMAN]	6.01966	7.66	2	3					3.83	1.5	6.5				5.74797	12.26	3	261	26.9061	7.78174	HSD17B10	HCD2_HUMAN	3-hydroxyacyl-CoA dehydrogenase type-2
P13196	5-aminolevulinate synthase, nonspecific, mitochondrial OS=Homo sapiens OX=9606 GN=ALAS1 PE=1 SV=2 - [HEM1_HUMAN]	1.85655	3.13	2	2					1.565	1	6	9.3523	7.34	4	9.83144	8.91	5	640	70.5355	8.45557	ALAS1	HEM1_HUMAN	5-aminolevulinate synthase, nonspecific, mitochondrial
P52789	Hexokinase-2 OS=Homo sapiens OX=9606 GN=HK2 PE=1 SV=2 - [HXK2_HUMAN]	4.48093	3.49	3	3					1.745	1.5	6.5							917	102.313	6.04932	HK2	HXK2_HUMAN	Hexokinase-2
P46199	Translation initiation factor IF-2, mitochondrial OS=Homo sapiens OX=9606 GN=MTIF2 PE=1 SV=2 - [IF2M_HUMAN]	7.28253	4.95	3	3					2.475	1.5	6.5	13.3894	11.55	7	12.2517	9.77	6	727	81.2665	7.15186	MTIF2	IF2M_HUMAN	Translation initiation factor IF-2, mitochondrial
Q04637-6	Isoform E of Eukaryotic translation initiation factor 4 gamma 1 OS=Homo sapiens OX=9606 GN=EIF4G1 - [IF4G1_HUMAN]	2.99998	2.85	2	2					1.425	1	6							1403	154.709	5.16064	EIF4G1	IF4G1_HUMAN	Isoform E of Eukaryotic translation initiation factor 4 gamma 1
Q53H82	Endoribonuclease LACTB2 OS=Homo sapiens OX=9606 GN=LACTB2 PE=1 SV=2 - [LACB2_HUMAN]	1.72543	5.9	2	2					2.95	1	6							288	32.7849	6.80029	LACTB2	LACB2_HUMAN	Endoribonuclease LACTB2
P83111	Serine beta-lactamase-like protein LACTB, mitochondrial OS=Homo sapiens OX=9606 GN=LACTB PE=1 SV=2 - [LACTB_HUMAN]	3.6879	4.39	2	2					2.195	1	6							547	60.655	8.52881	LACTB	LACTB_HUMAN	Serine beta-lactamase-like protein LACTB, mitochondrial
Q96RT1-7	Isoform 7 of Erbin OS=Homo sapiens OX=9606 GN=ERBIN - [ERBIN_HUMAN]	3.97244	2.84	3	3					1.42	1.5	6.5							1302	145.996	5.2876	ERBIN	ERBIN_HUMAN	Isoform 7 of Erbin
P40926	Malate dehydrogenase, mitochondrial OS=Homo sapiens OX=9606 GN=MDH2 PE=1 SV=3 - [MDHM_HUMAN]	5.30772	9.17	3	3					4.585	1.5	6.5	2.36144	9.17	3	8.1577	12.13	4	338	35.4807	8.67529	MDH2	MDHM_HUMAN	Malate dehydrogenase, mitochondrial
P60660	Myosin light polypeptide 6 OS=Homo sapiens OX=9606 GN=MYL6 PE=1 SV=2 - [MYL6_HUMAN]	6.545	21.85	3	3					10.925	1.5	6.5							151	16.9191	4.65283	MYL6	MYL6_HUMAN	Myosin light polypeptide 6
Q96H55	Unconventional myosin-XIX OS=Homo sapiens OX=9606 GN=MYO19 PE=1 SV=2 - [MYO19_HUMAN]	4.36087	2.06	2	2					1.03	1	6							970	109.066	7.7085	MYO19	MYO19_HUMAN	Unconventional myosin-XIX
Q9BQG2	Peroxisomal NADH pyrophosphatase NUDT12 OS=Homo sapiens OX=9606 GN=NUDT12 PE=1 SV=1 - [NUD12_HUMAN]	0	4.55	2	2					2.275	1	6							462	52.0427	6.82959	NUDT12	NUD12_HUMAN	Peroxisomal NADH pyrophosphatase NUDT12
Q9NX40	OCIA domain-containing protein 1 OS=Homo sapiens OX=9606 GN=OCIAD1 PE=1 SV=1 - [OCAD1_HUMAN]	1.8974	7.35	2	2					3.675	1	6	4.37751	12.24	4	10.0144	19.18	4	245	27.6088	7.48877	OCIAD1	OCAD1_HUMAN	OCIA domain-containing protein 1
Q02809	Procollagen-lysine,2-oxoglutarate 5-dioxygenase 1 OS=Homo sapiens OX=9606 GN=PLOD1 PE=1 SV=2 - [PLOD1_HUMAN]	3.72615	2.89	2	2					1.445	1	6							727	83.4974	6.94678	PLOD1	PLOD1_HUMAN	Procollagen-lysine,2-oxoglutarate 5-dioxygenase 1
Q8WVV4	Protein POF1B OS=Homo sapiens OX=9606 GN=POF1B PE=1 SV=3 - [POF1B_HUMAN]	2.28597	3.23	2	2					1.615	1	6				2.19339	4.58	2	589	68.0224	6.31592	POF1B	POF1B_HUMAN	Protein POF1B
P78527-2	Isoform 2 of DNA-dependent protein kinase catalytic subunit OS=Homo sapiens OX=9606 GN=PRKDC - [PRKDC_HUMAN]	0	0.41	2	2					0.205	1	6							4097	465.202	7.1665	PRKDC	PRKDC_HUMAN	Isoform 2 of DNA-dependent protein kinase catalytic subunit
P28074	Proteasome subunit beta type-5 OS=Homo sapiens OX=9606 GN=PSMB5 PE=1 SV=3 - [PSB5_HUMAN]	2.63618	8.37	2	2					4.185	1	6	4.47201	8.37	2	4.83664	8.37	2	263	28.4622	6.91748	PSMB5	PSB5_HUMAN	Proteasome subunit beta type-5
P61106	Ras-related protein Rab-14 OS=Homo sapiens OX=9606 GN=RAB14 PE=1 SV=4 - [RAB14_HUMAN]	4.81368	10.23	2	2					5.115	1	6							215	23.8819	6.21436	RAB14	RAB14_HUMAN	Ras-related protein Rab-14
P51149	Ras-related protein Rab-7a OS=Homo sapiens OX=9606 GN=RAB7A PE=1 SV=1 - [RAB7A_HUMAN]	4.16315	10.63	2	2					5.315	1	6							207	23.4748	6.69775	RAB7A	RAB7A_HUMAN	Ras-related protein Rab-7a
P61006	Ras-related protein Rab-8A OS=Homo sapiens OX=9606 GN=RAB8A PE=1 SV=1 - [RAB8A_HUMAN]	7.08458	14.98	3	4					7.49	2	7				6.49469	12.08	2	207	23.6532	9.0708	RAB8A	RAB8A_HUMAN	Ras-related protein Rab-8A
Q9Y3L5	Ras-related protein Rap-2c OS=Homo sapiens OX=9606 GN=RAP2C PE=1 SV=1 - [RAP2C_HUMAN]	1.84319	10.93	2	2					5.465	1	6							183	20.7314	4.94482	RAP2C	RAP2C_HUMAN	Ras-related protein Rap-2c
P35268	60S ribosomal protein L22 OS=Homo sapiens OX=9606 GN=RPL22 PE=1 SV=2 - [RL22_HUMAN]	6.23518	19.53	2	2					9.765	1	6							128	14.7778	9.18799	RPL22	RL22_HUMAN	60S ribosomal protein L22
P61353	60S ribosomal protein L27 OS=Homo sapiens OX=9606 GN=RPL27 PE=1 SV=2 - [RL27_HUMAN]	2.01966	12.5	2	2					6.25	1	6				1.75553	12.5	2	136	15.7877	10.5649	RPL27	RL27_HUMAN	60S ribosomal protein L27
P62910	60S ribosomal protein L32 OS=Homo sapiens OX=9606 GN=RPL32 PE=1 SV=2 - [RL32_HUMAN]	7.54359	20	3	4					10	2	7	7.54972	25.93	4	7.91808	29.63	3	135	15.8498	11.3267	RPL32	RL32_HUMAN	60S ribosomal protein L32
P83881	60S ribosomal protein L36a OS=Homo sapiens OX=9606 GN=RPL36A PE=1 SV=2 - [RL36A_HUMAN]	2.25894	17.92	2	2					8.96	1	6	2.28866	17.92	2				106	12.4328	10.5796	RPL36A	RL36A_HUMAN	60S ribosomal protein L36a
P52815	39S ribosomal protein L12, mitochondrial OS=Homo sapiens OX=9606 GN=MRPL12 PE=1 SV=2 - [RM12_HUMAN]	5.86456	23.23	5	5					11.615	2.5	7.5							198	21.3346	8.86572	MRPL12	RM12_HUMAN	39S ribosomal protein L12, mitochondrial
P62249	40S ribosomal protein S16 OS=Homo sapiens OX=9606 GN=RPS16 PE=1 SV=2 - [RS16_HUMAN]	2.48695	15.07	2	2					7.535	1	6	4.35276	15.07	2	0	20.55	3	146	16.435	10.2134	RPS16	RS16_HUMAN	40S ribosomal protein S16
P62701	40S ribosomal protein S4, X isoform OS=Homo sapiens OX=9606 GN=RPS4X PE=1 SV=2 - [RS4X_HUMAN]	4.8533	7.22	2	2					3.61	1	6	4.92403	7.22	2	2.8009	7.22	2	263	29.5791	10.1548	RPS4X	RS4X_HUMAN	40S ribosomal protein S4, X isoform
P14678-2	Isoform SM-B of Small nuclear ribonucleoprotein-associated proteins B and B' OS=Homo sapiens OX=9606 GN=SNRPB - [RSMB_HUMAN]	2.17308	6.49	2	2					3.245	1	6				2.29647	6.49	2	231	23.6402	10.9019	SNRPB	RSMB_HUMAN	Isoform SM-B of Small nuclear ribonucleoprotein-associated proteins B and B'
P08865	40S ribosomal protein SA OS=Homo sapiens OX=9606 GN=RPSA PE=1 SV=4 - [RSSA_HUMAN]	1.62996	6.1	2	2					3.05	1	6							295	32.8334	4.86865	RPSA	RSSA_HUMAN	40S ribosomal protein SA
Q9Y2R9	28S ribosomal protein S7, mitochondrial OS=Homo sapiens OX=9606 GN=MRPS7 PE=1 SV=2 - [RT07_HUMAN]	4.54524	9.92	2	2					4.96	1	6	18.3911	21.49	5	18.4013	26.03	5	242	28.116	9.99365	MRPS7	RT07_HUMAN	28S ribosomal protein S7, mitochondrial
Q6P087-2	Isoform 2 of Mitochondrial mRNA pseudouridine synthase RPUSD3 OS=Homo sapiens OX=9606 GN=RPUSD3 - [RUSD3_HUMAN]	4.38719	5.95	2	2					2.975	1	6	4.37294	6.25	2	4.65469	5.06	2	336	36.9219	10.2866	RPUSD3	RUSD3_HUMAN	Isoform 2 of Mitochondrial mRNA pseudouridine synthase RPUSD3
Q6NUK1-2	Isoform 2 of Calcium-binding mitochondrial carrier protein SCaMC-1 OS=Homo sapiens OX=9606 GN=SLC25A24 - [SCMC1_HUMAN]	0	3.06	2	2					1.53	1	6	1.61339	4.8	3				458	51.3212	5.88428	SLC25A24	SCMC1_HUMAN	Isoform 2 of Calcium-binding mitochondrial carrier protein SCaMC-1
Q9NVA2	Septin-11 OS=Homo sapiens OX=9606 GN=SEPT11 PE=1 SV=3 - [SEP11_HUMAN]	3.93718	4.66	2	3					2.33	1.5	6.5							429	49.3672	6.81494	2019-09-11	SEP11_HUMAN	Septin-11
Q13501-2	Isoform 2 of Sequestosome-1 OS=Homo sapiens OX=9606 GN=SQSTM1 - [SQSTM_HUMAN]	11.6067	15.73	3	3					7.865	1.5	6.5	4.33242	12.64	3				356	38.6045	5.46533	SQSTM1	SQSTM_HUMAN	Isoform 2 of Sequestosome-1
P53597	Succinate--CoA ligase [ADP/GDP-forming] subunit alpha, mitochondrial OS=Homo sapiens OX=9606 GN=SUCLG1 PE=1 SV=4 - [SUCA_HUMAN]	6.73545	8.96	2	2					4.48	1	6	4.79238	8.09	2				346	36.2268	8.79248	SUCLG1	SUCA_HUMAN	Succinate--CoA ligase [ADP/GDP-forming] subunit alpha, mitochondrial
Q9NSD9	Phenylalanine--tRNA ligase beta subunit OS=Homo sapiens OX=9606 GN=FARSB PE=1 SV=3 - [SYFB_HUMAN]	1.95809	3.4	2	2					1.7	1	6	4.31844	7.47	4				589	66.0735	6.84424	FARSB	SYFB_HUMAN	Phenylalanine--tRNA ligase beta subunit
P41250	Glycine--tRNA ligase OS=Homo sapiens OX=9606 GN=GARS PE=1 SV=3 - [GARS_HUMAN]	1.81737	2.71	2	2					1.355	1	6	4.41003	6.5	3	0	2.03	2	739	83.1126	7.03467	GARS	GARS_HUMAN	Glycine--tRNA ligase
Q9Y2Z4	Tyrosine--tRNA ligase, mitochondrial OS=Homo sapiens OX=9606 GN=YARS2 PE=1 SV=2 - [SYYM_HUMAN]	5.62957	5.03	2	2					2.515	1	6	8.59803	11.95	4	10.1605	9.64	3	477	53.1657	8.98291	YARS2	SYYM_HUMAN	Tyrosine--tRNA ligase, mitochondrial
Q9C0C2	182 kDa tankyrase-1-binding protein OS=Homo sapiens OX=9606 GN=TNKS1BP1 PE=1 SV=4 - [TB182_HUMAN]	0	1.27	2	2					0.635	1	6							1729	181.685	4.85596	TNKS1BP1	TB182_HUMAN	182 kDa tankyrase-1-binding protein
Q9NZ01	Very-long-chain enoyl-CoA reductase OS=Homo sapiens OX=9606 GN=TECR PE=1 SV=1 - [TECR_HUMAN]	0	6.82	2	2					3.41	1	6							308	36.0108	9.45166	TECR	TECR_HUMAN	Very-long-chain enoyl-CoA reductase
P02786	Transferrin receptor protein 1 OS=Homo sapiens OX=9606 GN=TFRC PE=1 SV=2 - [TFR1_HUMAN]	2.75879	3.03	2	2					1.515	1	6	2.90459	3.29	2				760	84.8179	6.60986	TFRC	TFR1_HUMAN	Transferrin receptor protein 1
Q08188	Protein-glutamine gamma-glutamyltransferase E OS=Homo sapiens OX=9606 GN=TGM3 PE=1 SV=4 - [TGM3_HUMAN]	12.7794	10.25	6	6					5.125	3	8	5.2155	3.17	2	4.74967	3.17	2	693	76.5836	5.85889	TGM3	TGM3_HUMAN	Protein-glutamine gamma-glutamyltransferase E
P57088	Transmembrane protein 33 OS=Homo sapiens OX=9606 GN=TMEM33 PE=1 SV=2 - [TMM33_HUMAN]	5.2288	8.5	2	2					4.25	1	6	4.59432	8.5	2				247	27.9598	9.70068	TMEM33	TMM33_HUMAN	Transmembrane protein 33
P53007	Tricarboxylate transport protein, mitochondrial OS=Homo sapiens OX=9606 GN=SLC25A1 PE=1 SV=2 - [TXTP_HUMAN]	4.35191	7.4	2	2					3.7	1	6	3.81358	6.43	2	1.88411	6.11	2	311	33.991	9.89111	SLC25A1	TXTP_HUMAN	Tricarboxylate transport protein, mitochondrial
Q9UDY2	Tight junction protein ZO-2 OS=Homo sapiens OX=9606 GN=TJP2 PE=1 SV=2 - [ZO2_HUMAN]	3.05486	3.03	3	3					1.515	1.5	6.5							1190	133.876	7.40088	TJP2	ZO2_HUMAN	Tight junction protein ZO-2
Q969P6-2	Isoform 2 of DNA topoisomerase I, mitochondrial OS=Homo sapiens OX=9606 GN=TOP1MT - [TOP1M_HUMAN]	3.96832	4.77	3	3					2.385	1.5	6.5				1.75363	2.98	2	503	58.6082	9.05615	TOP1MT	TOP1M_HUMAN	Isoform 2 of DNA topoisomerase I, mitochondrial
Q8N1F7-2	Isoform 2 of Nuclear pore complex protein Nup93 OS=Homo sapiens OX=9606 GN=NUP93 - [NUP93_HUMAN]	1.99005	2.59	2	2					1.295	1	6							696	79.8317	6.17627	NUP93	NUP93_HUMAN	Isoform 2 of Nuclear pore complex protein Nup93
Q9BQ52-4	Isoform 4 of Zinc phosphodiesterase ELAC protein 2 OS=Homo sapiens OX=9606 GN=ELAC2 - [RNZ2_HUMAN]	1.85025	1.91	2	2					0.955	1	6				2.3339	1.91	2	786	87.508	7.97217	ELAC2	RNZ2_HUMAN	Isoform 4 of Zinc phosphodiesterase ELAC protein 2
P10599-2	Isoform 2 of Thioredoxin OS=Homo sapiens OX=9606 GN=TXN - [THIO_HUMAN]	2.06695	23.53	2	2					11.765	1	6							85	9.44569	6.03662	TXN	THIO_HUMAN	Isoform 2 of Thioredoxin
P02666	cRAP CASB_BOVIN Beta-casein OS=Bos taurus GN=CSN2 PE=1 SV=2									0	0	5	9.31875	11.61	2				224	25.0913	5.35107	CSN2	cRAP	CASB_BOVIN Beta-casein
Q9UG63	ATP-binding cassette sub-family F member 2 OS=Homo sapiens OX=9606 GN=ABCF2 PE=1 SV=2 - [ABCF2_HUMAN]									0	0	5	2.87806	4.33	2				623	71.2446	7.37158	ABCF2	ABCF2_HUMAN	ATP-binding cassette sub-family F member 2
Q8NFV4	Protein ABHD11 OS=Homo sapiens OX=9606 GN=ABHD11 PE=1 SV=1 - [ABHDB_HUMAN]									0	0	5	3.24972	6.35	2	3.05727	11.11	3	315	34.6681	9.48096	ABHD11	ABHDB_HUMAN	Protein ABHD11
Q8IZP0-10	Isoform 10 of Abl interactor 1 OS=Homo sapiens OX=9606 GN=ABI1 - [ABI1_HUMAN]									0	0	5	2.46623	9.54	3				388	42.6413	6.03662	ABI1	ABI1_HUMAN	Isoform 10 of Abl interactor 1
Q9UKU7	Isobutyryl-CoA dehydrogenase, mitochondrial OS=Homo sapiens OX=9606 GN=ACAD8 PE=1 SV=1 - [ACAD8_HUMAN]									0	0	5	4.06509	5.06	2	2.60627	5.3	2	415	45.0405	7.85498	ACAD8	ACAD8_HUMAN	Isobutyryl-CoA dehydrogenase, mitochondrial
P11310	Medium-chain specific acyl-CoA dehydrogenase, mitochondrial OS=Homo sapiens OX=9606 GN=ACADM PE=1 SV=1 - [ACADM_HUMAN]									0	0	5	17.1526	14.01	5	13.25	12.83	5	421	46.5586	8.36768	ACADM	ACADM_HUMAN	Medium-chain specific acyl-CoA dehydrogenase, mitochondrial
Q9Y2J4-3	Isoform 3 of Angiomotin-like protein 2 OS=Homo sapiens OX=9606 GN=AMOTL2 - [AMOL2_HUMAN]									0	0	5	0	2.45	2				777	85.4284	7.18115	AMOTL2	AMOL2_HUMAN	Isoform 3 of Angiomotin-like protein 2
O75947-2	Isoform 2 of ATP synthase subunit d, mitochondrial OS=Homo sapiens OX=9606 GN=ATP5PD - [ATP5H_HUMAN]									0	0	5	2.06919	21.9	2	10.7848	53.28	5	137	15.7632	7.18115	ATP5PD	ATP5H_HUMAN	Isoform 2 of ATP synthase subunit d, mitochondrial
Q07021	Complement component 1 Q subcomponent-binding protein, mitochondrial OS=Homo sapiens OX=9606 GN=C1QBP PE=1 SV=1 - [C1QBP_HUMAN]									0	0	5	8.26363	14.18	2	17.5615	28.37	4	282	31.3426	4.84326	C1QBP	C1QBP_HUMAN	Complement component 1 Q subcomponent-binding protein, mitochondrial
P27482	Calmodulin-like protein 3 OS=Homo sapiens OX=9606 GN=CALML3 PE=1 SV=2 - [CALL3_HUMAN]									0	0	5	1.6659	12.75	2				149	16.88	4.42432	CALML3	CALL3_HUMAN	Calmodulin-like protein 3
Q9NZT1	Calmodulin-like protein 5 OS=Homo sapiens OX=9606 GN=CALML5 PE=1 SV=2 - [CALL5_HUMAN]									0	0	5	2.27097	22.6	3				146	15.8828	4.43701	CALML5	CALL5_HUMAN	Calmodulin-like protein 5
Q9BXW7-2	Isoform 1 of Haloacid dehalogenase-like hydrolase domain-containing 5 OS=Homo sapiens OX=9606 GN=HDHD5 - [HDHD5_HUMAN]									0	0	5	6.4518	9.41	3	4.5688	7.12	2	393	43.5603	6.90283	HDHD5	HDHD5_HUMAN	Isoform 1 of Haloacid dehalogenase-like hydrolase domain-containing 5
Q16740	ATP-dependent Clp protease proteolytic subunit, mitochondrial OS=Homo sapiens OX=9606 GN=CLPP PE=1 SV=1 - [CLPP_HUMAN]									0	0	5	2.04369	8.3	2				277	30.1606	8.08936	CLPP	CLPP_HUMAN	ATP-dependent Clp protease proteolytic subunit, mitochondrial
P00403	Cytochrome c oxidase subunit 2 OS=Homo sapiens OX=9606 GN=MT-CO2 PE=1 SV=1 - [COX2_HUMAN]									0	0	5	4.02489	7.49	2	4.10984	7.49	2	227	25.5482	4.81787	MT-CO2	COX2_HUMAN	Cytochrome c oxidase subunit 2
P13073	Cytochrome c oxidase subunit 4 isoform 1, mitochondrial OS=Homo sapiens OX=9606 GN=COX4I1 PE=1 SV=1 - [COX41_HUMAN]									0	0	5	0	13.61	2	2.74942	14.2	2	169	19.564	9.51025	COX4I1	COX41_HUMAN	Cytochrome c oxidase subunit 4 isoform 1, mitochondrial
Q5TEU4-2	Isoform 2 of Arginine-hydroxylase NDUFAF5, mitochondrial OS=Homo sapiens OX=9606 GN=NDUFAF5 - [NDUF5_HUMAN]									0	0	5	4.39073	8.52	3	5.79424	11.36	3	317	36.0533	8.86572	NDUFAF5	NDUF5_HUMAN	Isoform 2 of Arginine-hydroxylase NDUFAF5, mitochondrial
P14406	Cytochrome c oxidase subunit 7A2, mitochondrial OS=Homo sapiens OX=9606 GN=COX7A2 PE=1 SV=1 - [CX7A2_HUMAN]									0	0	5	5.63678	27.71	2	6.10314	27.71	2	83	9.39011	9.75928	COX7A2	CX7A2_HUMAN	Cytochrome c oxidase subunit 7A2, mitochondrial
Q7Z4W1	L-xylulose reductase OS=Homo sapiens OX=9606 GN=DCXR PE=1 SV=2 - [DCXR_HUMAN]									0	0	5	0	9.84	2				244	25.8966	8.104	DCXR	DCXR_HUMAN	L-xylulose reductase
Q9NR30-2	Isoform 2 of Nucleolar RNA helicase 2 OS=Homo sapiens OX=9606 GN=DDX21 - [DDX21_HUMAN]									0	0	5	0	4.48	3	6.34776	5.17	3	715	79.6074	9.37842	DDX21	DDX21_HUMAN	Isoform 2 of Nucleolar RNA helicase 2
P43897	Elongation factor Ts, mitochondrial OS=Homo sapiens OX=9606 GN=TSFM PE=1 SV=2 - [EFTS_HUMAN]									0	0	5	9.59163	18.15	4	10.6238	17.54	3	325	35.3682	8.38232	TSFM	EFTS_HUMAN	Elongation factor Ts, mitochondrial
P06733	Alpha-enolase OS=Homo sapiens OX=9606 GN=ENO1 PE=1 SV=2 - [ENOA_HUMAN]									0	0	5	11.1245	20.05	7				434	47.1393	7.38623	ENO1	ENOA_HUMAN	Alpha-enolase
P13804	Electron transfer flavoprotein subunit alpha, mitochondrial OS=Homo sapiens OX=9606 GN=ETFA PE=1 SV=1 - [ETFA_HUMAN]									0	0	5	18.3508	30.33	7	15.9883	16.52	4	333	35.0576	8.38232	ETFA	ETFA_HUMAN	Electron transfer flavoprotein subunit alpha, mitochondrial
P38117	Electron transfer flavoprotein subunit beta OS=Homo sapiens OX=9606 GN=ETFB PE=1 SV=3 - [ETFB_HUMAN]									0	0	5	4.24193	11.76	3	6.36058	11.76	3	255	27.8262	8.104	ETFB	ETFB_HUMAN	Electron transfer flavoprotein subunit beta
A6ZKI3	Retrotransposon Gag-like protein 8B OS=Homo sapiens OX=9606 GN=RTL8C PE=1 SV=1 - [RTL8C_HUMAN]									0	0	5	2.0228	24.78	3	4.31893	18.58	2	113	13.1628	5.07178	RTL8C	RTL8C_HUMAN	Retrotransposon Gag-like protein 8B
Q14CZ7	FAST kinase domain-containing protein 3, mitochondrial OS=Homo sapiens OX=9606 GN=FASTKD3 PE=1 SV=2 - [FAKD3_HUMAN]									0	0	5	4.62811	2.72	2	4.66925	2.72	2	662	75.6406	8.29443	FASTKD3	FAKD3_HUMAN	FAST kinase domain-containing protein 3, mitochondrial
Q05932-3	Isoform 3 of Folylpolyglutamate synthase, mitochondrial OS=Homo sapiens OX=9606 GN=FPGS - [FOLC_HUMAN]									0	0	5	14.3272	10.61	4	9.9324	10.61	4	537	59.1364	7.40088	FPGS	FOLC_HUMAN	Isoform 3 of Folylpolyglutamate synthase, mitochondrial
Q96CU9-3	Isoform 3 of FAD-dependent oxidoreductase domain-containing protein 1 OS=Homo sapiens OX=9606 GN=FOXRED1 - [FXRD1_HUMAN]									0	0	5	6.94334	8.9	4	4.33868	4.45	2	472	52.0716	6.60986	FOXRED1	FXRD1_HUMAN	Isoform 3 of FAD-dependent oxidoreductase domain-containing protein 1
O75879	Glutamyl-tRNA(Gln) amidotransferase subunit B, mitochondrial OS=Homo sapiens OX=9606 GN=GATB PE=1 SV=1 - [GATB_HUMAN]									0	0	5	2.10253	3.77	2				557	61.8252	8.63135	GATB	GATB_HUMAN	Glutamyl-tRNA(Gln) amidotransferase subunit B, mitochondrial
O15228	Dihydroxyacetone phosphate acyltransferase OS=Homo sapiens OX=9606 GN=GNPAT PE=1 SV=1 - [GNPAT_HUMAN]									0	0	5	4.23623	5.15	4	2.14201	6.47	5	680	77.138	6.56592	GNPAT	GNPAT_HUMAN	Dihydroxyacetone phosphate acyltransferase
Q8TAA5	GrpE protein homolog 2, mitochondrial OS=Homo sapiens OX=9606 GN=GRPEL2 PE=1 SV=1 - [GRPE2_HUMAN]									0	0	5	5.00307	12.44	3	2.32552	8.44	2	225	25.4154	7.72314	GRPEL2	GRPE2_HUMAN	GrpE protein homolog 2, mitochondrial
Q8NBJ5	Procollagen galactosyltransferase 1 OS=Homo sapiens OX=9606 GN=COLGALT1 PE=1 SV=1 - [GT251_HUMAN]									0	0	5	4.19453	2.89	2				622	71.5905	7.31299	COLGALT1	GT251_HUMAN	Procollagen galactosyltransferase 1
Q9H4K7	Mitochondrial ribosome-associated GTPase 2 OS=Homo sapiens OX=9606 GN=MTG2 PE=1 SV=1 - [MTG2_HUMAN]									0	0	5	6.57901	10.84	4	7.61669	10.59	4	406	43.9281	9.45166	MTG2	MTG2_HUMAN	Mitochondrial ribosome-associated GTPase 2
Q8N442	Translation factor GUF1, mitochondrial OS=Homo sapiens OX=9606 GN=GUF1 PE=1 SV=1 - [GUF1_HUMAN]									0	0	5	5.27137	3.14	2	2.18385	4.04	2	669	74.2812	8.5874	GUF1	GUF1_HUMAN	Translation factor GUF1, mitochondrial
Q14197	Peptidyl-tRNA hydrolase ICT1, mitochondrial OS=Homo sapiens OX=9606 GN=MRPL58 PE=1 SV=1 - [ICT1_HUMAN]									0	0	5	7.40481	18.93	4	2.93682	9.71	2	206	23.6154	10.0669	MRPL58	ICT1_HUMAN	Peptidyl-tRNA hydrolase ICT1, mitochondrial
O43837	Isocitrate dehydrogenase [NAD] subunit beta, mitochondrial OS=Homo sapiens OX=9606 GN=IDH3B PE=1 SV=2 - [IDH3B_HUMAN]									0	0	5	6.06791	17.92	8	3.5382	9.87	4	385	42.1566	8.45557	IDH3B	IDH3B_HUMAN	Isocitrate dehydrogenase [NAD] subunit beta, mitochondrial
P07195	L-lactate dehydrogenase B chain OS=Homo sapiens OX=9606 GN=LDHB PE=1 SV=2 - [LDHB_HUMAN]									0	0	5	4.84654	5.69	2	6.84852	12.57	4	334	36.6151	6.04932	LDHB	LDHB_HUMAN	L-lactate dehydrogenase B chain
P23368	NAD-dependent malic enzyme, mitochondrial OS=Homo sapiens OX=9606 GN=ME2 PE=1 SV=1 - [MAOM_HUMAN]									0	0	5	4.09411	3.94	2				584	65.4018	7.60596	ME2	MAOM_HUMAN	NAD-dependent malic enzyme, mitochondrial
Q8NE86-3	Isoform 3 of Calcium uniporter protein, mitochondrial OS=Homo sapiens OX=9606 GN=MCU - [MCU_HUMAN]									0	0	5	0	8.61	2				302	35.1364	7.48877	MCU	MCU_HUMAN	Isoform 3 of Calcium uniporter protein, mitochondrial
Q8N183	NADH dehydrogenase [ubiquinone] 1 alpha subcomplex assembly factor 2 OS=Homo sapiens OX=9606 GN=NDUFAF2 PE=1 SV=1 - [NDUF2_HUMAN]									0	0	5	9.50762	41.42	5	2.53401	11.24	2	169	19.8441	8.96826	NDUFAF2	NDUF2_HUMAN	NADH dehydrogenase [ubiquinone] 1 alpha subcomplex assembly factor 2
O43678	NADH dehydrogenase [ubiquinone] 1 alpha subcomplex subunit 2 OS=Homo sapiens OX=9606 GN=NDUFA2 PE=1 SV=3 - [NDUA2_HUMAN]									0	0	5	1.85969	20.2	2	2.38651	20.2	2	99	10.9148	9.56885	NDUFA2	NDUA2_HUMAN	NADH dehydrogenase [ubiquinone] 1 alpha subcomplex subunit 2
Q9P032	NADH dehydrogenase [ubiquinone] 1 alpha subcomplex assembly factor 4 OS=Homo sapiens OX=9606 GN=NDUFAF4 PE=1 SV=1 - [NDUF4_HUMAN]									0	0	5	4.14465	10.86	2	6.48161	10.86	2	175	20.2538	8.82178	NDUFAF4	NDUF4_HUMAN	NADH dehydrogenase [ubiquinone] 1 alpha subcomplex assembly factor 4
O00217	NADH dehydrogenase [ubiquinone] iron-sulfur protein 8, mitochondrial OS=Homo sapiens OX=9606 GN=NDUFS8 PE=1 SV=1 - [NDUS8_HUMAN]									0	0	5	10.2998	21.9	4	12.9775	21.9	4	210	23.6896	6.34131	NDUFS8	NDUS8_HUMAN	NADH dehydrogenase [ubiquinone] iron-sulfur protein 8, mitochondrial
Q9BYT8	Neurolysin, mitochondrial OS=Homo sapiens OX=9606 GN=NLN PE=1 SV=1 - [NEUL_HUMAN]									0	0	5	5.41044	3.27	2	4.88237	2.98	2	704	80.5997	6.63916	NLN	NEUL_HUMAN	Neurolysin, mitochondrial
Q9Y697-2	Isoform Cytoplasmic of Cysteine desulfurase, mitochondrial OS=Homo sapiens OX=9606 GN=NFS1 - [NFS1_HUMAN]									0	0	5	1.91116	5.54	2				397	43.9894	7.10791	NFS1	NFS1_HUMAN	Isoform Cytoplasmic of Cysteine desulfurase, mitochondrial
Q9H857-4	Isoform 4 of 5'-nucleotidase domain-containing protein 2 OS=Homo sapiens OX=9606 GN=NT5DC2 - [NT5D2_HUMAN]									0	0	5	8.80453	10	3	3.07795	5.13	2	390	45.9683	8.07471	NT5DC2	NT5D2_HUMAN	Isoform 4 of 5'-nucleotidase domain-containing protein 2
P37198	Nuclear pore glycoprotein p62 OS=Homo sapiens OX=9606 GN=NUP62 PE=1 SV=3 - [NUP62_HUMAN]									0	0	5	3.63589	4.41	2	6.23926	6.13	2	522	53.2225	5.31299	NUP62	NUP62_HUMAN	Nuclear pore glycoprotein p62
Q13310-2	Isoform 2 of Polyadenylate-binding protein 4 OS=Homo sapiens OX=9606 GN=PABPC4 - [PABP4_HUMAN]									0	0	5	2.02417	3.96	2				631	69.5348	9.5249	PABPC4	PABP4_HUMAN	Isoform 2 of Polyadenylate-binding protein 4
Q9NVV4	Poly(A) RNA polymerase, mitochondrial OS=Homo sapiens OX=9606 GN=MTPAP PE=1 SV=1 - [PAPD1_HUMAN]									0	0	5	1.60858	3.95	3				582	66.13	9.0415	MTPAP	PAPD1_HUMAN	Poly(A) RNA polymerase, mitochondrial
Q9Y2S7	Polymerase delta-interacting protein 2 OS=Homo sapiens OX=9606 GN=POLDIP2 PE=1 SV=1 - [PDIP2_HUMAN]									0	0	5	29.4549	28.8	9	30.17	34.78	10	368	42.0072	8.63135	POLDIP2	PDIP2_HUMAN	Polymerase delta-interacting protein 2
Q15119	[Pyruvate dehydrogenase (acetyl-transferring)] kinase isozyme 2, mitochondrial OS=Homo sapiens OX=9606 GN=PDK2 PE=1 SV=2 - [PDK2_HUMAN]									0	0	5	2.10627	3.93	2	3.59425	4.42	2	407	46.1242	6.60986	PDK2	PDK2_HUMAN	[Pyruvate dehydrogenase (acetyl-transferring)] kinase isozyme 2, mitochondrial
Q92968	Peroxisomal membrane protein PEX13 OS=Homo sapiens OX=9606 GN=PEX13 PE=1 SV=2 - [PEX13_HUMAN]									0	0	5	4.00649	5.46	2	4.3643	5.46	2	403	44.1023	8.04541	PEX13	PEX13_HUMAN	Peroxisomal membrane protein PEX13
Q8TCS8	Polyribonucleotide nucleotidyltransferase 1, mitochondrial OS=Homo sapiens OX=9606 GN=PNPT1 PE=1 SV=2 - [PNPT1_HUMAN]									0	0	5	7.91584	6.39	5	7.70677	6.9	6	783	85.8966	7.76709	PNPT1	PNPT1_HUMAN	Polyribonucleotide nucleotidyltransferase 1, mitochondrial
P30405	Peptidyl-prolyl cis-trans isomerase F, mitochondrial OS=Homo sapiens OX=9606 GN=PPIF PE=1 SV=1 - [PPIF_HUMAN]									0	0	5	1.63301	7.25	2	1.80186	10.63	3	207	22.0262	9.37842	PPIF	PPIF_HUMAN	Peptidyl-prolyl cis-trans isomerase F, mitochondrial
P28070	Proteasome subunit beta type-4 OS=Homo sapiens OX=9606 GN=PSMB4 PE=1 SV=4 - [PSB4_HUMAN]									0	0	5	1.95546	7.2	2	4.52225	12.88	3	264	29.1855	5.97314	PSMB4	PSB4_HUMAN	Proteasome subunit beta type-4
O75127	Pentatricopeptide repeat-containing protein 1, mitochondrial OS=Homo sapiens OX=9606 GN=PTCD1 PE=1 SV=2 - [PTCD1_HUMAN]									0	0	5	8.09691	6	4	7.39025	5.14	4	700	78.8058	8.5874	PTCD1	PTCD1_HUMAN	Pentatricopeptide repeat-containing protein 1, mitochondrial
Q15286	Ras-related protein Rab-35 OS=Homo sapiens OX=9606 GN=RAB35 PE=1 SV=1 - [RAB35_HUMAN]									0	0	5	6.48179	11.44	2	7.33805	11.44	2	201	23.0108	8.29443	RAB35	RAB35_HUMAN	Ras-related protein Rab-35
P60763	Ras-related C3 botulinum toxin substrate 3 OS=Homo sapiens OX=9606 GN=RAC3 PE=1 SV=1 - [RAC3_HUMAN]									0	0	5	1.73011	7.29	2				192	21.3651	8.14795	RAC3	RAC3_HUMAN	Ras-related C3 botulinum toxin substrate 3
P62826	GTP-binding nuclear protein Ran OS=Homo sapiens OX=9606 GN=RAN PE=1 SV=3 - [RAN_HUMAN]									0	0	5	6.67878	16.67	3	3.89725	14.35	3	216	24.4076	7.48877	RAN	RAN_HUMAN	GTP-binding nuclear protein Ran
P27635	60S ribosomal protein L10 OS=Homo sapiens OX=9606 GN=RPL10 PE=1 SV=4 - [RL10_HUMAN]									0	0	5	3.40918	11.68	2				214	24.5879	10.0815	RPL10	RL10_HUMAN	60S ribosomal protein L10
P46777	60S ribosomal protein L5 OS=Homo sapiens OX=9606 GN=RPL5 PE=1 SV=3 - [RL5_HUMAN]									0	0	5	2.00029	8.42	2				297	34.3407	9.71533	RPL5	RL5_HUMAN	60S ribosomal protein L5
Q9BYD6	39S ribosomal protein L1, mitochondrial OS=Homo sapiens OX=9606 GN=MRPL1 PE=1 SV=2 - [RM01_HUMAN]									0	0	5	13.6398	27.38	6	10.5099	20.92	5	325	36.8854	8.77783	MRPL1	RM01_HUMAN	39S ribosomal protein L1, mitochondrial
P09001	39S ribosomal protein L3, mitochondrial OS=Homo sapiens OX=9606 GN=MRPL3 PE=1 SV=1 - [RM03_HUMAN]									0	0	5	4.31506	5.17	2	4.56364	5.17	2	348	38.6081	9.48096	MRPL3	RM03_HUMAN	39S ribosomal protein L3, mitochondrial
Q9Y3B7-2	Isoform 2 of 39S ribosomal protein L11, mitochondrial OS=Homo sapiens OX=9606 GN=MRPL11 - [RM11_HUMAN]									0	0	5	3.92595	24.7	4				166	18.194	9.72998	MRPL11	RM11_HUMAN	Isoform 2 of 39S ribosomal protein L11, mitochondrial
Q9BYD1	39S ribosomal protein L13, mitochondrial OS=Homo sapiens OX=9606 GN=MRPL13 PE=1 SV=1 - [RM13_HUMAN]									0	0	5	16.8004	40.45	7	11.8922	41.57	7	178	20.6787	9.15869	MRPL13	RM13_HUMAN	39S ribosomal protein L13, mitochondrial
Q9P015	39S ribosomal protein L15, mitochondrial OS=Homo sapiens OX=9606 GN=MRPL15 PE=1 SV=1 - [RM15_HUMAN]									0	0	5	13.4945	22.97	6	15.8353	27.7	7	296	33.3989	10.0083	MRPL15	RM15_HUMAN	39S ribosomal protein L15, mitochondrial
Q9NX20	39S ribosomal protein L16, mitochondrial OS=Homo sapiens OX=9606 GN=MRPL16 PE=1 SV=1 - [RM16_HUMAN]									0	0	5	5.10669	8.37	2				251	28.431	10.1255	MRPL16	RM16_HUMAN	39S ribosomal protein L16, mitochondrial
Q9NRX2	39S ribosomal protein L17, mitochondrial OS=Homo sapiens OX=9606 GN=MRPL17 PE=1 SV=1 - [RM17_HUMAN]									0	0	5	5.9289	13.14	3	5.92138	13.14	3	175	20.0376	10.1108	MRPL17	RM17_HUMAN	39S ribosomal protein L17, mitochondrial
P49406	39S ribosomal protein L19, mitochondrial OS=Homo sapiens OX=9606 GN=MRPL19 PE=1 SV=2 - [RM19_HUMAN]									0	0	5	6.90735	9.25	3	4.84783	6.16	2	292	33.5136	9.49561	MRPL19	RM19_HUMAN	39S ribosomal protein L19, mitochondrial
Q7Z2W9	39S ribosomal protein L21, mitochondrial OS=Homo sapiens OX=9606 GN=MRPL21 PE=1 SV=2 - [RM21_HUMAN]									0	0	5	9.65236	24.88	3	10.0231	30.24	4	205	22.8003	9.89111	MRPL21	RM21_HUMAN	39S ribosomal protein L21, mitochondrial
Q9NWU5	39S ribosomal protein L22, mitochondrial OS=Homo sapiens OX=9606 GN=MRPL22 PE=1 SV=1 - [RM22_HUMAN]									0	0	5	5.67948	7.77	2	5.77935	10.68	3	206	23.6256	9.93506	MRPL22	RM22_HUMAN	39S ribosomal protein L22, mitochondrial
Q16540	39S ribosomal protein L23, mitochondrial OS=Homo sapiens OX=9606 GN=MRPL23 PE=1 SV=1 - [RM23_HUMAN]									0	0	5	5.39753	15.03	2				153	17.7701	9.68604	MRPL23	RM23_HUMAN	39S ribosomal protein L23, mitochondrial
Q96A35	39S ribosomal protein L24, mitochondrial OS=Homo sapiens OX=9606 GN=MRPL24 PE=1 SV=1 - [RM24_HUMAN]									0	0	5	7.68206	10.65	2	10.7284	23.61	4	216	24.899	9.29053	MRPL24	RM24_HUMAN	39S ribosomal protein L24, mitochondrial
Q13084	39S ribosomal protein L28, mitochondrial OS=Homo sapiens OX=9606 GN=MRPL28 PE=1 SV=4 - [RM28_HUMAN]									0	0	5	6.54451	20.7	4	16.6236	22.66	4	256	30.1379	8.29443	MRPL28	RM28_HUMAN	39S ribosomal protein L28, mitochondrial
Q9BZE1	39S ribosomal protein L37, mitochondrial OS=Homo sapiens OX=9606 GN=MRPL37 PE=1 SV=2 - [RM37_HUMAN]									0	0	5	7.84662	11.82	4	11.9667	13.71	5	423	48.0871	8.5874	MRPL37	RM37_HUMAN	39S ribosomal protein L37, mitochondrial
Q96DV4	39S ribosomal protein L38, mitochondrial OS=Homo sapiens OX=9606 GN=MRPL38 PE=1 SV=2 - [RM38_HUMAN]									0	0	5	9.05915	9.47	4	7.82921	9.74	4	380	44.5684	7.53271	MRPL38	RM38_HUMAN	39S ribosomal protein L38, mitochondrial
Q9NYK5	39S ribosomal protein L39, mitochondrial OS=Homo sapiens OX=9606 GN=MRPL39 PE=1 SV=3 - [RM39_HUMAN]									0	0	5	7.46664	15.98	5	8.69959	11.54	4	338	38.6867	7.6499	MRPL39	RM39_HUMAN	39S ribosomal protein L39, mitochondrial
Q9H9J2	39S ribosomal protein L44, mitochondrial OS=Homo sapiens OX=9606 GN=MRPL44 PE=1 SV=1 - [RM44_HUMAN]									0	0	5	4.2398	11.45	3	10.7476	17.17	4	332	37.5117	8.39697	MRPL44	RM44_HUMAN	39S ribosomal protein L44, mitochondrial
Q9BRJ2	39S ribosomal protein L45, mitochondrial OS=Homo sapiens OX=9606 GN=MRPL45 PE=1 SV=2 - [RM45_HUMAN]									0	0	5	14.9337	28.1	5	10.539	17.32	4	306	35.3281	9.02686	MRPL45	RM45_HUMAN	39S ribosomal protein L45, mitochondrial
Q9H2W6	39S ribosomal protein L46, mitochondrial OS=Homo sapiens OX=9606 GN=MRPL46 PE=1 SV=1 - [RM46_HUMAN]									0	0	5	5.07039	16.85	4	1.86538	7.17	2	279	31.6854	7.04932	MRPL46	RM46_HUMAN	39S ribosomal protein L46, mitochondrial
Q9Y399	28S ribosomal protein S2, mitochondrial OS=Homo sapiens OX=9606 GN=MRPS2 PE=1 SV=1 - [RT02_HUMAN]									0	0	5	6.86622	16.89	4	11.0742	17.23	7	296	33.2281	9.26123	MRPS2	RT02_HUMAN	28S ribosomal protein S2, mitochondrial
P82675	28S ribosomal protein S5, mitochondrial OS=Homo sapiens OX=9606 GN=MRPS5 PE=1 SV=2 - [RT05_HUMAN]									0	0	5	7.17908	15.58	5	6.93855	5.81	3	430	47.9761	9.92041	MRPS5	RT05_HUMAN	28S ribosomal protein S5, mitochondrial
P82932	28S ribosomal protein S6, mitochondrial OS=Homo sapiens OX=9606 GN=MRPS6 PE=1 SV=3 - [RT06_HUMAN]									0	0	5	4.32091	23.2	3	6.43715	33.6	4	125	14.2176	9.26123	MRPS6	RT06_HUMAN	28S ribosomal protein S6, mitochondrial
P82650	28S ribosomal protein S22, mitochondrial OS=Homo sapiens OX=9606 GN=MRPS22 PE=1 SV=1 - [RT22_HUMAN]									0	0	5	5.81794	11.94	3	9.90659	18.89	6	360	41.2544	7.89893	MRPS22	RT22_HUMAN	28S ribosomal protein S22, mitochondrial
Q96EL2	28S ribosomal protein S24, mitochondrial OS=Homo sapiens OX=9606 GN=MRPS24 PE=1 SV=1 - [RT24_HUMAN]									0	0	5	2.2577	16.17	2	5.16973	21.56	3	167	19.0029	9.37842	MRPS24	RT24_HUMAN	28S ribosomal protein S24, mitochondrial
P82663	28S ribosomal protein S25, mitochondrial OS=Homo sapiens OX=9606 GN=MRPS25 PE=1 SV=1 - [RT25_HUMAN]									0	0	5	4.17641	10.98	2	2.4715	13.29	2	173	20.1033	8.82178	MRPS25	RT25_HUMAN	28S ribosomal protein S25, mitochondrial
Q92552	28S ribosomal protein S27, mitochondrial OS=Homo sapiens OX=9606 GN=MRPS27 PE=1 SV=3 - [RT27_HUMAN]									0	0	5	16.33	19.32	7	20.3872	21.98	8	414	47.5814	6.17627	MRPS27	RT27_HUMAN	28S ribosomal protein S27, mitochondrial
Q9NP92	39S ribosomal protein S30, mitochondrial OS=Homo sapiens OX=9606 GN=MRPS30 PE=1 SV=2 - [RT30_HUMAN]									0	0	5	9.68564	8.88	3	4.65416	6.15	2	439	50.3328	7.97217	MRPS30	RT30_HUMAN	39S ribosomal protein S30, mitochondrial
P82930	28S ribosomal protein S34, mitochondrial OS=Homo sapiens OX=9606 GN=MRPS34 PE=1 SV=2 - [RT34_HUMAN]									0	0	5	6.7894	16.97	4	4.86976	13.76	3	218	25.6345	9.979	MRPS34	RT34_HUMAN	28S ribosomal protein S34, mitochondrial
Q9Y230	RuvB-like 2 OS=Homo sapiens OX=9606 GN=RUVBL2 PE=1 SV=3 - [RUVB2_HUMAN]									0	0	5	2.51271	4.1	2				463	51.1246	5.64307	RUVBL2	RUVB2_HUMAN	RuvB-like 2
O75880	Protein SCO1 homolog, mitochondrial OS=Homo sapiens OX=9606 GN=SCO1 PE=1 SV=1 - [SCO1_HUMAN]									0	0	5	5.34423	13.62	3	3.95459	7.97	3	301	33.7925	8.88037	SCO1	SCO1_HUMAN	Protein SCO1 homolog, mitochondrial
O95347-2	Isoform 2 of Structural maintenance of chromosomes protein 2 OS=Homo sapiens OX=9606 GN=SMC2 - [SMC2_HUMAN]									0	0	5	0	1.82	2				1099	124.849	8.25049	SMC2	SMC2_HUMAN	Isoform 2 of Structural maintenance of chromosomes protein 2
Q5JTZ9	Alanine--tRNA ligase, mitochondrial OS=Homo sapiens OX=9606 GN=AARS2 PE=1 SV=1 - [SYAM_HUMAN]									0	0	5	2.01934	3.35	2				985	107.273	6.26514	AARS2	SYAM_HUMAN	Alanine--tRNA ligase, mitochondrial
Q15031	Probable leucine--tRNA ligase, mitochondrial OS=Homo sapiens OX=9606 GN=LARS2 PE=1 SV=2 - [SYLM_HUMAN]									0	0	5	1.75987	1.88	2	3.36469	3.1	3	903	101.911	8.22119	LARS2	SYLM_HUMAN	Probable leucine--tRNA ligase, mitochondrial
Q9BW92	Threonine--tRNA ligase, mitochondrial OS=Homo sapiens OX=9606 GN=TARS2 PE=1 SV=1 - [SYTM_HUMAN]									0	0	5	16.0124	11.98	8	25.1267	18.94	12	718	80.9854	7.29834	TARS2	SYTM_HUMAN	Threonine--tRNA ligase, mitochondrial
Q9Y2W6-3	Isoform 2 of Tudor and KH domain-containing protein OS=Homo sapiens OX=9606 GN=TDRKH - [TDRKH_HUMAN]									0	0	5	5.12852	6.01	2				516	57.1828	4.85596	TDRKH	TDRKH_HUMAN	Isoform 2 of Tudor and KH domain-containing protein
Q9H5Q4	Dimethyladenosine transferase 2, mitochondrial OS=Homo sapiens OX=9606 GN=TFB2M PE=1 SV=1 - [TFB2M_HUMAN]									0	0	5	7.00307	9.34	3	6.67779	11.36	4	396	45.3198	9.18799	TFB2M	TFB2M_HUMAN	Dimethyladenosine transferase 2, mitochondrial
P42765	3-ketoacyl-CoA thiolase, mitochondrial OS=Homo sapiens OX=9606 GN=ACAA2 PE=1 SV=2 - [THIM_HUMAN]									0	0	5	3.43536	8.56	2	6.34048	11.59	2	397	41.8976	8.08936	ACAA2	THIM_HUMAN	3-ketoacyl-CoA thiolase, mitochondrial
Q16762	Thiosulfate sulfurtransferase OS=Homo sapiens OX=9606 GN=TST PE=1 SV=4 - [THTR_HUMAN]									0	0	5	7.96204	13.13	4	6.04056	8.75	3	297	33.4078	7.25439	TST	THTR_HUMAN	Thiosulfate sulfurtransferase
Q9UPV9	Trafficking kinesin-binding protein 1 OS=Homo sapiens OX=9606 GN=TRAK1 PE=1 SV=1 - [TRAK1_HUMAN]									0	0	5	5.7274	4.62	3	9.63592	5.98	4	953	105.974	5.84619	TRAK1	TRAK1_HUMAN	Trafficking kinesin-binding protein 1
P47985	Cytochrome b-c1 complex subunit Rieske, mitochondrial OS=Homo sapiens OX=9606 GN=UQCRFS1 PE=1 SV=2 - [UCRI_HUMAN]									0	0	5	6.88608	13.5	3	8.98031	16.79	5	274	29.6494	8.32373	UQCRFS1	UCRI_HUMAN	Cytochrome b-c1 complex subunit Rieske, mitochondrial
O14980	Exportin-1 OS=Homo sapiens OX=9606 GN=XPO1 PE=1 SV=1 - [XPO1_HUMAN]									0	0	5	0	1.87	2				1071	123.306	6.06201	XPO1	XPO1_HUMAN	Exportin-1
Q12849-5	Isoform 2 of G-rich sequence factor 1 OS=Homo sapiens OX=9606 GN=GRSF1 - [GRSF1_HUMAN]									0	0	5	10.219	15.72	5	11.0412	13.21	3	318	36.5902	5.69385	GRSF1	GRSF1_HUMAN	Isoform 2 of G-rich sequence factor 1
P48735-2	Isoform 2 of Isocitrate dehydrogenase [NADP], mitochondrial OS=Homo sapiens OX=9606 GN=IDH2 - [IDHP_HUMAN]									0	0	5	5.44053	6.5	2				400	45.1508	7.75244	IDH2	IDHP_HUMAN	Isoform 2 of Isocitrate dehydrogenase [NADP], mitochondrial
Q9NUJ1-2	Isoform 2 of Mycophenolic acid acyl-glucuronide esterase, mitochondrial OS=Homo sapiens OX=9606 GN=ABHD10 - [ABHDA_HUMAN]									0	0	5	4.30719	14.77	2	0	14.77	2	149	16.8988	6.72705	ABHD10	ABHDA_HUMAN	Isoform 2 of Mycophenolic acid acyl-glucuronide esterase, mitochondrial
P30626-3	Isoform 3 of Sorcin OS=Homo sapiens OX=9606 GN=SRI - [SORCN_HUMAN]									0	0	5	0	10.56	2	4.13466	10	2	180	19.9937	5.63037	SRI	SORCN_HUMAN	Isoform 3 of Sorcin
P26440-2	Isoform 2 of Isovaleryl-CoA dehydrogenase, mitochondrial OS=Homo sapiens OX=9606 GN=IVD - [IVD_HUMAN]									0	0	5	2.05525	4.04	2				396	43.0278	7.66455	IVD	IVD_HUMAN	Isoform 2 of Isovaleryl-CoA dehydrogenase, mitochondrial
Q96GC5-3	Isoform 2 of 39S ribosomal protein L48, mitochondrial OS=Homo sapiens OX=9606 GN=MRPL48 - [RM48_HUMAN]									0	0	5	8.30055	19.07	3	8.26998	19.07	3	194	21.7356	8.6167	MRPL48	RM48_HUMAN	Isoform 2 of 39S ribosomal protein L48, mitochondrial
O95168-2	Isoform 2 of NADH dehydrogenase [ubiquinone] 1 beta subcomplex subunit 4 OS=Homo sapiens OX=9606 GN=NDUFB4 - [NDUB4_HUMAN]									0	0	5	4.33077	29.17	3	6.77664	29.17	3	120	14.0174	9.80322	NDUFB4	NDUB4_HUMAN	Isoform 2 of NADH dehydrogenase [ubiquinone] 1 beta subcomplex subunit 4
P62495-2	Isoform 2 of Eukaryotic peptide chain release factor subunit 1 OS=Homo sapiens OX=9606 GN=ETF1 - [ERF1_HUMAN]									0	0	5	2.20692	5.45	2				404	45.4343	5.56689	ETF1	ERF1_HUMAN	Isoform 2 of Eukaryotic peptide chain release factor subunit 1
Q96E29-3	Isoform 3 of Transcription termination factor 3, mitochondrial OS=Homo sapiens OX=9606 GN=MTERF3 - [MTEF3_HUMAN]									0	0	5	2.38305	6.76	2				296	34.3364	8.44092	MTERF3	MTEF3_HUMAN	Isoform 3 of Transcription termination factor 3, mitochondrial
Q96I51-2	Isoform 2 of RCC1-like G exchanging factor-like protein OS=Homo sapiens OX=9606 GN=RCC1L - [RCC1L_HUMAN]									0	0	5	1.69394	5.87	2				358	38.4172	8.70459	RCC1L	RCC1L_HUMAN	Isoform 2 of RCC1-like G exchanging factor-like protein
P00505-2	Isoform 2 of Aspartate aminotransferase, mitochondrial OS=Homo sapiens OX=9606 GN=GOT2 - [AATM_HUMAN]									0	0	5	2.16601	5.68	2	8.05857	5.43	3	387	43.002	9.29053	GOT2	AATM_HUMAN	Isoform 2 of Aspartate aminotransferase, mitochondrial
Q08257-3	Isoform 3 of Quinone oxidoreductase OS=Homo sapiens OX=9606 GN=CRYZ - [QOR_HUMAN]									0	0	5	4.43789	7.8	2	9.36414	16.61	4	295	31.5085	8.47021	CRYZ	QOR_HUMAN	Isoform 3 of Quinone oxidoreductase
P51553-2	Isoform 2 of Isocitrate dehydrogenase [NAD] subunit gamma, mitochondrial OS=Homo sapiens OX=9606 GN=IDH3G - [IDH3G_HUMAN]									0	0	5	3.09153	5.53	2	7.30962	8.16	3	380	41.4415	8.82178	IDH3G	IDH3G_HUMAN	Isoform 2 of Isocitrate dehydrogenase [NAD] subunit gamma, mitochondrial
Q5JRX3-3	Isoform 3 of Presequence protease, mitochondrial OS=Homo sapiens OX=9606 GN=PITRM1 - [PREP_HUMAN]									0	0	5	8.67253	4.37	4	21.2015	12.25	8	939	105.998	6.88818	PITRM1	PREP_HUMAN	Isoform 3 of Presequence protease, mitochondrial
Q9H078-3	Isoform 3 of Caseinolytic peptidase B protein homolog OS=Homo sapiens OX=9606 GN=CLPB - [CLPB_HUMAN]									0	0	5	6.94431	5.09	3	5.34366	3.24	2	648	72.2307	8.86572	CLPB	CLPB_HUMAN	Isoform 3 of Caseinolytic peptidase B protein homolog
Q9UPV9-2	Isoform 2 of Trafficking kinesin-binding protein 1 OS=Homo sapiens OX=9606 GN=TRAK1 - [TRAK1_HUMAN]									0	0	5	8.3775	8.75	4	9.0263	7.73	3	686	77.2082	4.85596	TRAK1	TRAK1_HUMAN	Isoform 2 of Trafficking kinesin-binding protein 1
L0R8F8	MIEF1 upstream open reading frame protein OS=Homo sapiens OX=9606 GN=MIEF1 PE=1 SV=1 - [MIDUO_HUMAN]									0	0	5	5.11531	28.57	2	5.1522	28.57	2	70	8.43958	10.5796	MIEF1	MIDUO_HUMAN	MIEF1 upstream open reading frame protein
O43824	Putative GTP-binding protein 6 OS=Homo sapiens OX=9606 GN=GTPBP6 PE=2 SV=4 - [GTPB6_HUMAN]									0	0	5	1.61147	3.29	2				516	56.8621	9.42236	GTPBP6	GTPB6_HUMAN	Putative GTP-binding protein 6
G2XKQ0	Small ubiquitin-related modifier 5 OS=Homo sapiens OX=9606 GN=SUMO1P1 PE=1 SV=2 - [SUMO5_HUMAN]									0	0	5	4.00244	18.81	2				101	11.5188	5.51611	SUMO1P1	SUMO5_HUMAN	Small ubiquitin-related modifier 5
O75592-2	Isoform 2 of E3 ubiquitin-protein ligase MYCBP2 OS=Homo sapiens OX=9606 GN=MYCBP2 - [MYCB2_HUMAN]									0	0	5	0	0.53	2				4675	512.933	7.02002	MYCBP2	MYCB2_HUMAN	Isoform 2 of E3 ubiquitin-protein ligase MYCBP2
P16219	Short-chain specific acyl-CoA dehydrogenase, mitochondrial OS=Homo sapiens OX=9606 GN=ACADS PE=1 SV=1 - [ACADS_HUMAN]									0	0	5				2.59853	4.61	2	412	44.2688	7.98682	ACADS	ACADS_HUMAN	Short-chain specific acyl-CoA dehydrogenase, mitochondrial
O75964	ATP synthase subunit g, mitochondrial OS=Homo sapiens OX=9606 GN=ATP5MG PE=1 SV=3 - [ATP5L_HUMAN]									0	0	5				3.82485	19.42	2	103	11.4212	9.64209	ATP5MG	ATP5L_HUMAN	ATP synthase subunit g, mitochondrial
Q02338	D-beta-hydroxybutyrate dehydrogenase, mitochondrial OS=Homo sapiens OX=9606 GN=BDH1 PE=1 SV=3 - [BDH_HUMAN]									0	0	5				2.37836	4.96	2	343	38.1325	8.95361	BDH1	BDH_HUMAN	D-beta-hydroxybutyrate dehydrogenase, mitochondrial
P43155-3	Isoform 3 of Carnitine O-acetyltransferase OS=Homo sapiens OX=9606 GN=CRAT - [CACP_HUMAN]									0	0	5				4.01123	4.41	2	544	61.8309	8.93896	CRAT	CACP_HUMAN	Isoform 3 of Carnitine O-acetyltransferase
P06493	Cyclin-dependent kinase 1 OS=Homo sapiens OX=9606 GN=CDK1 PE=1 SV=3 - [CDK1_HUMAN]									0	0	5				4.03255	6.06	2	297	34.0739	8.39697	CDK1	CDK1_HUMAN	Cyclin-dependent kinase 1
P20674	Cytochrome c oxidase subunit 5A, mitochondrial OS=Homo sapiens OX=9606 GN=COX5A PE=1 SV=2 - [COX5A_HUMAN]									0	0	5				3.57712	16	2	150	16.7517	6.78564	COX5A	COX5A_HUMAN	Cytochrome c oxidase subunit 5A, mitochondrial
P10606	Cytochrome c oxidase subunit 5B, mitochondrial OS=Homo sapiens OX=9606 GN=COX5B PE=1 SV=2 - [COX5B_HUMAN]									0	0	5				3.72627	14.73	2	129	13.6869	8.80713	COX5B	COX5B_HUMAN	Cytochrome c oxidase subunit 5B, mitochondrial
P08574	Cytochrome c1, heme protein, mitochondrial OS=Homo sapiens OX=9606 GN=CYC1 PE=1 SV=3 - [CY1_HUMAN]									0	0	5				3.44889	5.85	2	325	35.399	8.99756	CYC1	CY1_HUMAN	Cytochrome c1, heme protein, mitochondrial
Q16854-4	Isoform 4 of Deoxyguanosine kinase, mitochondrial OS=Homo sapiens OX=9606 GN=DGUOK - [DGUOK_HUMAN]									0	0	5				0	7.28	2	151	17.2449	9.18799	DGUOK	DGUOK_HUMAN	Isoform 4 of Deoxyguanosine kinase, mitochondrial
P54098	DNA polymerase subunit gamma-1 OS=Homo sapiens OX=9606 GN=POLG PE=1 SV=1 - [DPOG1_HUMAN]									0	0	5				0	1.45	2	1239	139.473	6.90283	POLG	DPOG1_HUMAN	DNA polymerase subunit gamma-1
O43716	Glutamyl-tRNA(Gln) amidotransferase subunit C, mitochondrial OS=Homo sapiens OX=9606 GN=GATC PE=1 SV=1 - [GATC_HUMAN]									0	0	5				5.2722	14.71	2	136	15.0767	5.04639	GATC	GATC_HUMAN	Glutamyl-tRNA(Gln) amidotransferase subunit C, mitochondrial
Q9BSH5	Haloacid dehalogenase-like hydrolase domain-containing protein 3 OS=Homo sapiens OX=9606 GN=HDHD3 PE=1 SV=1 - [HDHD3_HUMAN]									0	0	5				2.26269	7.57	2	251	27.9824	6.7124	HDHD3	HDHD3_HUMAN	Haloacid dehalogenase-like hydrolase domain-containing protein 3
P50213	Isocitrate dehydrogenase [NAD] subunit alpha, mitochondrial OS=Homo sapiens OX=9606 GN=IDH3A PE=1 SV=1 - [IDH3A_HUMAN]									0	0	5				1.62494	7.65	3	366	39.5661	6.91748	IDH3A	IDH3A_HUMAN	Isocitrate dehydrogenase [NAD] subunit alpha, mitochondrial
A3KMH1-2	Isoform 2 of von Willebrand factor A domain-containing protein 8 OS=Homo sapiens OX=9606 GN=VWA8 - [VWA8_HUMAN]									0	0	5				3.33194	1.92	2	1039	116.867	8.14795	VWA8	VWA8_HUMAN	Isoform 2 of von Willebrand factor A domain-containing protein 8
P09382	Galectin-1 OS=Homo sapiens OX=9606 GN=LGALS1 PE=1 SV=2 - [LEG1_HUMAN]									0	0	5				1.76564	14.81	2	135	14.7062	5.50342	LGALS1	LEG1_HUMAN	Galectin-1
Q9UI09	NADH dehydrogenase [ubiquinone] 1 alpha subcomplex subunit 12 OS=Homo sapiens OX=9606 GN=NDUFA12 PE=1 SV=1 - [NDUAC_HUMAN]									0	0	5				10.4186	28.97	4	145	17.1036	9.62744	NDUFA12	NDUAC_HUMAN	NADH dehydrogenase [ubiquinone] 1 alpha subcomplex subunit 12
Q9P2J9	[Pyruvate dehydrogenase [acetyl-transferring]]-phosphatase 2, mitochondrial OS=Homo sapiens OX=9606 GN=PDP2 PE=2 SV=2 - [PDP2_HUMAN]									0	0	5				2.33999	3.78	2	529	59.9399	6.07471	PDP2	PDP2_HUMAN	[Pyruvate dehydrogenase [acetyl-transferring]]-phosphatase 2, mitochondrial
Q9UGC7-4	Isoform 4 of Peptide chain release factor 1-like, mitochondrial OS=Homo sapiens OX=9606 GN=MTRF1L - [RF1ML_HUMAN]									0	0	5				3.79949	12.77	2	235	26.3791	9.30518	MTRF1L	RF1ML_HUMAN	Isoform 4 of Peptide chain release factor 1-like, mitochondrial
Q8TCC3-3	Isoform 3 of 39S ribosomal protein L30, mitochondrial OS=Homo sapiens OX=9606 GN=MRPL30 - [RM30_HUMAN]									0	0	5				0	16.03	2	131	15.1814	10.3159	MRPL30	RM30_HUMAN	Isoform 3 of 39S ribosomal protein L30, mitochondrial
Q9HD33-2	Isoform 2 of 39S ribosomal protein L47, mitochondrial OS=Homo sapiens OX=9606 GN=MRPL47 - [RM47_HUMAN]									0	0	5				2.58728	15.65	3	230	27.0687	10.3452	MRPL47	RM47_HUMAN	Isoform 2 of 39S ribosomal protein L47, mitochondrial
Q8N5N7	39S ribosomal protein L50, mitochondrial OS=Homo sapiens OX=9606 GN=MRPL50 PE=1 SV=2 - [RM50_HUMAN]									0	0	5				4.21376	16.46	2	158	18.3134	7.88428	MRPL50	RM50_HUMAN	39S ribosomal protein L50, mitochondrial
P82664	28S ribosomal protein S10, mitochondrial OS=Homo sapiens OX=9606 GN=MRPS10 PE=1 SV=2 - [RT10_HUMAN]									0	0	5				4.64057	11.44	2	201	22.985	8.00146	MRPS10	RT10_HUMAN	28S ribosomal protein S10, mitochondrial
Q9Y3D9	28S ribosomal protein S23, mitochondrial OS=Homo sapiens OX=9606 GN=MRPS23 PE=1 SV=2 - [RT23_HUMAN]									0	0	5				4.09949	10.53	2	190	21.7573	8.89502	MRPS23	RT23_HUMAN	28S ribosomal protein S23, mitochondrial
P23246	Splicing factor, proline- and glutamine-rich OS=Homo sapiens OX=9606 GN=SFPQ PE=1 SV=2 - [SFPQ_HUMAN]									0	0	5				3.81661	2.83	2	707	76.1016	9.43701	SFPQ	SFPQ_HUMAN	Splicing factor, proline- and glutamine-rich
Q6PI48	Aspartate--tRNA ligase, mitochondrial OS=Homo sapiens OX=9606 GN=DARS2 PE=1 SV=1 - [SYDM_HUMAN]									0	0	5				15.5456	8.53	5	645	73.5161	8.01611	DARS2	SYDM_HUMAN	Aspartate--tRNA ligase, mitochondrial
Q5T160	Probable arginine--tRNA ligase, mitochondrial OS=Homo sapiens OX=9606 GN=RARS2 PE=1 SV=1 - [SYRM_HUMAN]									0	0	5				1.60205	2.77	2	578	65.464	8.20654	RARS2	SYRM_HUMAN	Probable arginine--tRNA ligase, mitochondrial
Q6PML9	Zinc transporter 9 OS=Homo sapiens OX=9606 GN=SLC30A9 PE=1 SV=1 - [ZNT9_HUMAN]									0	0	5				2.14177	2.82	2	568	63.4748	8.32373	SLC30A9	ZNT9_HUMAN	Zinc transporter 9
Q13472-3	Isoform 3 of DNA topoisomerase 3-alpha OS=Homo sapiens OX=9606 GN=TOP3A - [TOP3A_HUMAN]									0	0	5				3.53104	3.09	3	906	101.144	7.95752	TOP3A	TOP3A_HUMAN	Isoform 3 of DNA topoisomerase 3-alpha
P59998-4	Isoform 4 of Actin-related protein 2/3 complex subunit 4 OS=Homo sapiens OX=9606 GN=ARPC4 - [ARPC4_HUMAN]									0	0	5				3.54278	20.51	2	78	9.54585	7.51807	ARPC4	ARPC4_HUMAN	Isoform 4 of Actin-related protein 2/3 complex subunit 4
P49590-2	Isoform 2 of Probable histidine--tRNA ligase, mitochondrial OS=Homo sapiens OX=9606 GN=HARS2 - [SYHM_HUMAN]									0	0	5				2.21223	3.95	2	481	54.0801	8.01611	HARS2	SYHM_HUMAN	Isoform 2 of Probable histidine--tRNA ligase, mitochondrial
Q9NW81-5	Isoform 5 of Distal membrane-arm assembly complex protein 2 OS=Homo sapiens OX=9606 GN=DMAC2 - [DMAC2_HUMAN]									0	0	5				4.77718	10.43	3	230	26.3143	5.85889	DMAC2	DMAC2_HUMAN	Isoform 5 of Distal membrane-arm assembly complex protein 2
P39656-2	Isoform 2 of Dolichyl-diphosphooligosaccharide--protein glycosyltransferase 48 kDa subunit OS=Homo sapiens OX=9606 GN=DDOST - [OST48_HUMAN]									0	0	5				4.5587	4.77	2	419	46.5479	7.29834	DDOST	OST48_HUMAN	Isoform 2 of Dolichyl-diphosphooligosaccharide--protein glycosyltransferase 48 kDa subunit
P56556	NADH dehydrogenase [ubiquinone] 1 alpha subcomplex subunit 6 OS=Homo sapiens OX=9606 GN=NDUFA6 PE=1 SV=4 - [NDUA6_HUMAN]									0	0	5				5.22084	24.22	3	128	15.1269	9.979	NDUFA6	NDUA6_HUMAN	NADH dehydrogenase [ubiquinone] 1 alpha subcomplex subunit 6
P0DPK2	Histone H3.Y OS=Homo sapiens OX=9606 PE=1 SV=1 - [H3Y_HUMAN]									0	0	5				2.22607	5.88	2	136	15.4136	11.5171		H3Y_HUMAN	Histone H3.Y

## Sheet: Combined Proteins w. Peptides
Accession	Description	Score A2	Coverage A2	# Peptides A2	# PSM A2	Score B2	Coverage B2	# Peptides B2	# PSM B2	Score C2	Coverage C2	# Peptides C2	# PSM C2	Score D2	Coverage D2	# Peptides D2	# PSM D2	# AAs	MW [kDa]	calc. pI
Tx0002	cRAP streptavidin OS=Homo sapiens GN=streptavidin PE=1 SV=4	5979.07	49.69	10	1800	6244.57	49.69	10	1981	5978.29	49.69	10	1865	6542.75	49.69	10	2024	159	16.4811	6.55127
	Sequence	# PSMs	# Proteins	# Protein Groups	Protein Group Accessions	Modifications	MH+ [Da]	q-Value	PEP	A2	XCorr A2	Probability A2	B2	XCorr B2	Probability B2	C2	XCorr C2	Probability C2	D2	XCorr D2	Probability D2	# Missed Cleavages
	INTQWLLTSGTTEANAWKSTLVGHDTFTK	121	1	1	Tx0002		3220.62	0	3.631e-15	High	9.19217	0	High	8.983	0	High	8.74638	0	High	8.94474	0	1
	INTQWLLTSGTTEANAWKSTLVGHDTFTK	208	1	1	Tx0002	N15(Deamidated)	3221.62	0	4.043e-15	High	8.04599	0	High	8.83758	0	High	8.44975	0	High	8.68642	0	1
	YVLTGRYDSAPATDGSGTALGWTVAWKNNYR	28	1	1	Tx0002		3390.67	0	2.111e-10	High	8.02612	0	High	6.87721	0	High	7.14021	0	High	8.59839	0	2
	INTQWLLTSGTTEANAWKSTLVGHDTFTK	16	1	1	Tx0002	Q4(Deamidated); N15(Deamidated)	3222.63	0	1.762e-08	High	7.84276	0	High	7.13017	0				High	4.45541	0	1
	NNYRNAHSATTWSGQYVGGAEAR	40	1	1	Tx0002		2510.15	0	4.405e-15	High	7.71643	0	High	6.08793	0	High	7.80596	0	High	7.33165	0	1
	NNYRNAHSATTWSGQYVGGAEAR	2288	1	1	Tx0002	N1(Deamidated)	2511.14	0	1.955e-07	High	7.59628	0	High	7.47105	0	High	7.68129	0	High	7.10672	0	1
	YVLTGRYDSAPATDGSGTALGWTVAWK	233	1	1	Tx0002		2843.41	0	3.817e-13	High	7.07244	0	High	7.46635	0	High	7.17568	0	High	7.34224	0	1
	YDSAPATDGSGTALGWTVAWKNNYR	62	1	1	Tx0002		2701.27	0	2.281e-11	High	6.85968	0	High	6.47961	0	High	6.6607	0	High	6.8619	0	1
	YVLTGRYDSAPATDGSGTALGWTVAWKNNYR	118	1	1	Tx0002	N28(Deamidated)	3391.64	0	2.177e-10	High	6.61761	0	High	6.45849	0	High	7.00012	0	High	6.73613	0	2
	YDSAPATDGSGTALGWTVAWKNNYR	465	1	1	Tx0002	N22(Deamidated)	2702.25	0	5.598e-12	High	6.57342	0	High	6.80118	0	High	7.37112	0	High	6.90148	0	1
	NNYRNAHSATTWSGQYVGGAEAR	322	1	1	Tx0002	N2(Deamidated); N5(Deamidated)	2512.13	0	1.579e-12	High	6.44131	0	High	6.5428	0	High	6.74924	0	High	6.61861	0	1
	NAHSATTWSGQYVGGAEAR	1235	1	1	Tx0002		1962.91	0	9.52e-10	High	6.31722	0	High	6.45006	0	High	6.42109	0	High	6.48723	0	0
	NAHSATTWSGQYVGGAEAR	26	1	1	Tx0002	N1(Deamidated)	1963.9	0	3.026e-09	High	5.80737	0	High	5.23044	0	High	5.37083	0	High	5.19786	0	0
	INTQWLLTSGTTEANAWK	532	1	1	Tx0002		2034.03	0	2.365e-07	High	5.69975	0	High	5.28897	0	High	5.18243	0	High	5.48719	0	0
	YDSAPATDGSGTALGWTVAWKNNYR	12	1	1	Tx0002	N22(Deamidated); N23(Deamidated)	2703.25	0	2.636e-15	High	5.65416	0	High	5.49789	0	High	5.30215	0	High	4.68033	0	1
	INTQWLLTSGTTEANAWK	216	1	1	Tx0002	N15(Deamidated)	2035.02	0	5.859e-08	High	5.53474	0	High	5.55149	0	High	5.63666	0	High	6.04417	0	0
	INTQWLLTSGTTEANAWK	47	1	1	Tx0002	Q4(Deamidated); N15(Deamidated)	2036.01	0	1.398e-06	High	5.3686	0	High	5.21061	0	High	4.71335	0	High	4.98137	0	0
	YDSAPATDGSGTALGWTVAWK	515	1	1	Tx0002		2154.02	0	3.291e-09	High	5.31148	0	High	5.38369	0	High	5.47352	0	High	5.50159	0	0
	NAHSATTWSGQYVGGAEARINTQWLLTSGTTEANAWK	4	1	1	Tx0002	Q23(Deamidated)	3978.91	0	2.113e-09	High	4.10674	0										1
	STLVGHDTFTK	1157	1	1	Tx0002		1205.62	0	0.001595	High	3.48358	0	High	3.45763	0	High	3.39717	0	High	3.39568	0	0
	YVLTGRYDSAPATDGSGTALGWTVAWKNNYR	12	1	1	Tx0002	N28(Deamidated); N29(Deamidated)	3392.64	0	7.204e-05	High	1.61396	0	High	3.91736	0	High	3.05878	0	High	3.92851	0	2
	NAHSATTWSGQYVGGAEARINTQWLLTSGTTEANAWK	9	1	1	Tx0002	N21(Deamidated); Q23(Deamidated)	3979.91	0	1.188e-08				High	3.55489	0	High	3.2874	0	High	5.15776	0	1
	NNYRNAHSATTWSGQYVGGAEAR	3	1	1	Tx0002	N1(Deamidated); N2(Deamidated); N5(Deamidated)	2513.12	0	2.084e-05				High	3.03937	0				High	3.85872	0	1
	INTQWLLTSGTTEANAWKSTLVGHDTFTK	1	1	1	Tx0002	N2(Deamidated); Q4(Deamidated); N15(Deamidated)	3223.61	0	1.465e-10										High	6.47637	0	1
	Sequence	# PSMs	# Proteins	# Protein Groups	Protein Group Accessions	Modifications	MH+ [Da]	q-Value	PEP	A2	XCorr A2	Probability A2	B2	XCorr B2	Probability B2	C2	XCorr C2	Probability C2	D2	XCorr D2	Probability D2	# Missed Cleavages
	GSYGSGGSSYGSGGGSYGSGGGGGGHGSYGSGSSSGGYR	10	2	1	P04264		3312.33	0	7.645e-18	High	10.185	0	High	10.238	0	High	7.10401	0	High	9.64707	0	0
	MSGECAPNVSVSVSTSHTTISGGGSR	48	2	1	P04264	M1(Oxidation); C5(Carbamidomethyl)	2581.16	0	7.866e-13	High	7.61879	0	High	7.38613	0	High	7.22134	0	High	7.28543	0	0
	NKLNDLEDALQQAKEDLAR	35	2	1	P04264		2184.13	0	7.42e-10	High	7.39286	0	High	7.24926	0	High	7.23477	0	High	7.38907	0	2
	MSGECAPNVSVSVSTSHTTISGGGSR	65	2	1	P04264	C5(Carbamidomethyl)	2565.17	0	5.367e-12	High	7.23112	0	High	7.43386	0	High	6.87972	0	High	6.97188	0	0
	GGGGGGYGSGGSSYGSGGGSYGSGGGGGGGR	27	2	1	P04264		2383.95	0	6.945e-10	High	6.76843	0	High	6.96689	0	High	6.66267	0	High	6.8245	0	0
	MSGECAPNVSVSVSTSHTTISGGGSR	2	2	1	P04264	C5(Carbamidomethyl); N8(Deamidated)	2566.18	0	1.282e-10	High	6.33568	0	High	5.93252	0							0
	MSGECAPNVSVSVSTSHTTISGGGSR	8	2	1	P04264	M1(Oxidation); C5(Carbamidomethyl); N8(Deamidated)	2582.16	0	6.282e-09	High	6.3176	0	High	5.49891	0	High	4.19165	0	High	6.16036	0	0
	SLDLDSIIAEVKAQYEDIAQK	5	1	1	P04264	Q14(Deamidated)	2350.21	0	1.951e-08	High	6.16164	0	High	4.22487	0	High	4.71311	0	High	5.83488	0	1
	QISNLQQSISDAEQRGENALK	8	2	1	P04264		2329.18	0	1.146e-10	High	6.14938	0	High	4.77114	0	High	5.77013	0	High	4.69861	0	1
	AEAESLYQSKYEELQITAGR	4	2	1	P04264	Q15(Deamidated)	2287.11	0	1.145e-07	High	5.97856	0	High	5.64295	0	High	5.71205	0	High	5.06133	0	1
	SKAEAESLYQSKYEELQITAGR	19	2	1	P04264		2501.26	0	9.781e-13	High	5.9551	0	High	5.02037	0	High	6.24424	0	High	5.33716	0	2
	SLDLDSIIAEVKAQYEDIAQK	8	1	1	P04264		2349.22	0	1.292e-11	High	5.88733	0	High	6.52823	0	High	4.46674	0	High	5.29643	0	1
	NKLNDLEDALQQAKEDLAR	17	2	1	P04264	Q11(Deamidated)	2185.11	0	1.226e-08	High	5.86267	0	High	4.93359	0	High	3.78557	0	High	5.7662	0	2
	LNDLEDALQQAKEDLAR	10	2	1	P04264		1941.99	0	7.679e-11	High	5.85881	0	High	5.0875	0	High	5.33435	0	High	5.29119	0	1
	AEAESLYQSKYEELQITAGR	10	2	1	P04264		2286.13	0	3.305e-12	High	5.83228	0	High	5.50315	0	High	4.91431	0	High	6.14729	0	1
	LNDLEDALQQAKEDLAR	8	2	1	P04264	Q10(Deamidated)	1942.97	0	1.361e-08	High	5.69618	0	High	4.6791	0	High	4.79918	0	High	5.16675	0	1
	NKLNDLEDALQQAKEDLAR	4	2	1	P04264	N4(Deamidated); Q11(Deamidated)	2186.1	0	7.26e-06	High	5.64042	0				High	3.34768	0	High	3.87465	0	2
	FSSCGGGGGSFGAGGGFGSR	145	2	1	P04264	C4(Carbamidomethyl)	1765.74	0	4.083e-08	High	5.4547	0	High	5.21806	0	High	5.14013	0	High	5.06012	0	0
	THNLEPYFESFINNLR	24	2	1	P04264		1993.98	0	1.354e-07	High	5.3945	0	High	4.94426	0	High	5.07144	0	High	4.98454	0	0
	QISNLQQSISDAEQRGENALK	22	2	1	P04264	N4(Deamidated)	2330.16	0	1.71e-07	High	5.09837	0	High	5.015	0	High	3.57811	0	High	3.92146	0	1
	HGDSVRNSKIEISELNR	15	2	1	P04264	N7(Deamidated)	1954.99	0	7.219e-07	High	5.08281	0	High	5.10533	0	High	5.48884	0	High	5.2328	0	2
	SDQSRLDSELKNMQDMVEDYR	2	2	1	P04264	M16(Oxidation)	2575.14	0	3.155e-06	High	5.0023	0							High	3.85022	0	2
	SKAEAESLYQSKYEELQITAGR	10	2	1	P04264	Q10(Deamidated)	2502.24	0	1.654e-08	High	4.97578	0	High	5.3406	0	High	5.39678	0	High	5.26516	0	2
	LDSELKNMQDMVEDYR	14	2	1	P04264	N7(Deamidated)	1986.88	0	3.969e-07	High	4.95363	0	High	4.6027	0	High	4.35794	0	High	4.29651	0	1
	QISNLQQSISDAEQRGENALKDAK	6	2	1	P04264		2643.33	0	2.357e-05	High	4.931	0	High	5.07616	0	High	4.09566	0	High	4.42	0	2
	THNLEPYFESFINNLRR	7	2	1	P04264	N13(Deamidated)	2151.07	0	5.609e-06	High	4.81346	0	High	4.6209	0	High	4.44207	0	High	2.20447	0	1
	NKLNDLEDALQQAK	20	2	1	P04264		1599.83	0	4.079e-07	High	4.69073	0	High	4.58171	0	High	4.15717	0	High	4.46688	0	1
	QISNLQQSISDAEQRGENALKDAK	38	2	1	P04264	N18(Deamidated)	2644.32	0	0.001394	High	4.66005	0	High	4.82103	0	High	4.3891	0	High	4.2484	0	2
	SDQSRLDSELKNMQDMVEDYR	6	2	1	P04264	M13(Oxidation); M16(Oxidation)	2591.14	0	6.432e-05	High	4.62437	0	High	3.6242	0				High	2.68715	0	2
	SGGGFSSGSAGIINYQR	15	2	1	P04264		1657.79	0	3.333e-08	High	4.50516	0	High	4.54191	0	High	4.54517	0	High	4.01587	0	0
	TNAENEFVTIKKDVDGAYMTK	3	2	1	P04264		2374.15	0	0.0002757	High	4.46429	0	High	3.80387	0	High	3.1546	0				2
	QISNLQQSISDAEQR	54	2	1	P04264	Q1(Deamidated)	1717.84	0	3.158e-06	High	4.41891	0	High	3.87149	0	High	4.19161	0	High	4.15769	0	0
	RTNAENEFVTIKK	7	2	1	P04264	N3(Deamidated)	1550.82	0	0.001547	High	4.41205	0	High	2.86983	0	High	2.92095	0	High	3.87816	0	2
	LDSELKNMQDMVEDYR	10	2	1	P04264	M11(Oxidation)	2001.89	0	9.399e-07	High	4.34171	0	High	3.05395	0	High	5.03428	0	High	3.87299	0	1
	LDSELKNMQDMVEDYR	11	2	1	P04264		1985.89	0	7.479e-10	High	4.25631	0	High	4.29586	0	High	3.7013	0	High	4.00202	0	1
	SLNNQFASFIDKVR	61	2	1	P04264	N3(Deamidated)	1639.85	0	2.226e-05	High	4.23174	0	High	3.8812	0	High	3.55945	0	High	4.07432	0	1
	TNAENEFVTIKK	38	2	1	P04264	N2(Deamidated)	1394.72	0	5.842e-06	High	4.22421	0	High	3.82937	0	High	4.47556	0	High	4.03189	0	1
	SLVNLGGSKSISISVAR	1	2	1	P04264		1687.97	0	0.0001371	High	4.20172	0										1
	NKLNDLEDALQQAK	26	2	1	P04264	N4(Deamidated)	1600.83	0	2.485e-08	High	4.19607	0	High	4.38528	0	High	3.94325	0	High	4.03209	0	1
	NKYEDEINKR	52	8	6	P04264;P13647;P02538;P04259;P48668;P05787		1308.66	0	1.204e-05	High	4.10448	0	High	4.08334	0	High	4.23292	0	High	4.13983	0	2
	SLNNQFASFIDKVR	22	2	1	P04264		1638.86	0	2.733e-07	High	4.08834	0	High	3.82571	0	High	4.52275	0	High	4.40814	0	1
	RTNAENEFVTIKK	9	2	1	P04264		1549.84	0	0.001623	High	4.06975	0	High	3.99076	0	High	3.59206	0	High	3.49534	0	2
	LDSELKNMQDMVEDYR	8	2	1	P04264	N7(Deamidated); M8(Oxidation); M11(Oxidation)	2018.86	0	5.518e-07	High	4.03165	0	High	5.05386	0	High	3.39584	0	High	3.10552	0	1
	QISNLQQSISDAEQR	26	2	1	P04264		1716.85	0	2.558e-05	High	4.02383	0	High	4.18583	0	High	3.72747	0	High	3.81505	0	0
	AQYEDIAQKSKAEAESLYQSK	2	1	1	P04264		2387.18	0	4.449e-07	High	4.02052	0							High	2.01936	0	2
	NKYEDEINKR	28	8	6	P04264;P13647;P02538;P04259;P48668;P05787	N8(Deamidated)	1309.64	0	1.148e-05	High	3.9637	0	High	4.12874	0	High	3.59014	0	High	3.96816	0	2
	LDSELKNMQDMVEDYR	14	2	1	P04264	M8(Oxidation); M11(Oxidation)	2017.88	0	4.691e-05	High	3.94766	0	High	3.942	0	High	3.91845	0	High	3.4731	0	1
	SLNNQFASFIDKVR	24	2	1	P04264	N3(Deamidated); N4(Deamidated)	1640.83	0	2.838e-07	High	3.94585	0	High	4.38074	0	High	3.5533	0	High	3.78959	0	1
	THNLEPYFESFINNLR	14	2	1	P04264	N13(Deamidated)	1994.97	0	1.822e-06	High	3.93606	0	High	4.24584	0	High	3.61934	0	High	4.97216	0	0
	FLEQQNQVLQTK	26	5	4	P04264;P35908;Q7Z794		1475.79	0	6.354e-05	High	3.9255	0	High	3.92336	0	High	3.97906	0	High	3.98291	0	0
	SGGGFSSGSAGIINYQR	9	2	1	P04264	N14(Deamidated)	1658.78	0	1.306e-06	High	3.90398	0	High	1.94516	0	High	4.53473	0	High	3.80208	0	0
	SKAEAESLYQSK	28	2	1	P04264		1340.67	0	1.304e-06	High	3.85879	0	High	3.83207	0	High	3.82196	0	High	3.99443	0	1
	WELLQQVDTSTR	57	2	1	P04264		1475.75	0	2.431e-05	High	3.76523	0	High	3.79546	0	High	3.88105	0	High	3.78032	0	0
	TNAENEFVTIKK	24	2	1	P04264		1393.73	0	3.935e-05	High	3.744	0	High	3.90345	0	High	3.69492	0	High	4.29272	0	1
	FLEQQNQVLQTK	38	5	4	P04264;P35908;Q7Z794	Q7(Deamidated)	1476.77	0	5.945e-05	High	3.71442	0	High	3.85837	0	High	3.57962	0	High	3.90975	0	0
	KQISNLQQSISDAEQR	7	2	1	P04264		1844.95	0	1.501e-06	High	3.64076	0	High	4.61415	0	High	4.32624	0	High	4.48871	0	1
	HGDSVRNSKIEISELNR	2	2	1	P04264	N7(Deamidated); N16(Deamidated)	1955.98	0	1.68e-06	High	3.61758	0										2
	LLRDYQELMNTK	14	2	1	P04264		1523.79	0	0.0001787	High	3.59057	0	High	3.40453	0	High	3.77703	0	High	3.34051	0	1
	LRSEIDNVKK	25	2	1	P04264		1201.69	0	0.0001616	High	3.55446	0	High	3.33169	0	High	3.561	0	High	3.80462	0	2
	FLEQQNQVLQTK	28	5	4	P04264;P35908;Q7Z794	Q4(Deamidated); N6(Deamidated)	1477.76	0	8.343e-06	High	3.52772	0	High	3.90179	0	High	3.49604	0	High	3.88334	0	0
	SDQSRLDSELKNMQDMVEDYR	2	2	1	P04264		2559.13	0	0.001385	High	3.51796	0							High	2.80236	0	2
	WELLQQVDTSTR	16	2	1	P04264	Q5(Deamidated)	1476.73	0	1.263e-05	High	3.50526	0	High	3.27645	0	High	3.20248	0	High	3.21707	0	0
	QISNLQQSISDAEQRGENALKDAK	3	2	1	P04264	Q6(Deamidated); Q7(Deamidated)	2645.31	0	0.0008418	High	3.46133	0							High	3.36103	0	2
	LLRDYQELMNTK	11	2	1	P04264	N10(Deamidated)	1524.77	0	0.002036	High	3.45131	0	High	3.56027	0	High	3.15531	0	High	2.87865	0	1
	LLRDYQELMNTK	43	2	1	P04264	M9(Oxidation)	1539.78	0	0.002688	High	3.30865	0	High	3.43687	0	High	3.50636	0	High	3.45649	0	1
	YEELQITAGR	73	3	2	P04264;P04259		1179.6	0	0.0002269	High	3.30859	0	High	3.225	0	High	2.84937	0	High	3.07901	0	0
	NSKIEISELNR	20	2	1	P04264		1302.7	0	0.0001952	High	3.28612	0	High	3.1041	0	High	3.66421	0	High	3.99807	0	1
	RVDQLKSDQSR	3	2	1	P04264		1331.7	0	0.0003649	High	3.26392	0	High	3.28354	0	High	2.89301	0				2
	TNAENEFVTIK	16	2	1	P04264	N2(Deamidated)	1266.62	0	0.000659	High	3.18613	0	High	2.7764	0	High	3.08161	0	High	2.83029	0	0
	SLNNQFASFIDK	13	2	1	P04264		1383.69	0	0.0003849	High	3.15408	0	High	2.82945	0	High	2.90507	0	High	3.21288	0	0
	TNAENEFVTIKK	13	2	1	P04264	N2(Deamidated); N5(Deamidated)	1395.7	0	7.071e-05	High	3.15061	0	High	2.65253	0	High	2.95	0	High	1.21357	0	1
	LDSELKNMQDMVEDYR	3	2	1	P04264	N7(Deamidated); M11(Oxidation)	2002.87	0	6.884e-06	High	3.13524	0	High	3.13606	0	High	3.17432	0				1
	SLDLDSIIAEVK	59	2	1	P04264		1302.72	0	0.0007845	High	3.12596	0	High	3.12833	0	High	3.18379	0	High	3.15411	0	0
	LALDLEIATYR	18	9	5	P19013;P08729;Q6KB66-2;P05787;P04264		1277.72	0	1.098e-05	High	3.08754	0	High	3.14995	0	High	3.19134	0	High	3.45062	0	0
	AQYEDIAQKSK	5	1	1	P04264		1280.65	0	0.0001912	High	3.08617	0	High	3.05031	0	High	2.46451	0	High	1.61944	0	1
	NSKIEISELNR	13	2	1	P04264	N1(Deamidated)	1303.69	0	0.0003969	High	2.92102	0	High	2.86672	0	High	2.9025	0	High	2.77716	0	1
	QISNLQQSISDAEQR	10	2	1	P04264	Q1(Deamidated); Q6(Deamidated)	1718.82	0	1.583e-07	High	2.9025	0				High	4.02781	0	High	4.04689	0	0
	KDVDGAYMTK	12	2	1	P04264		1127.54	0	0.001432	High	2.88735	0	High	2.43532	0	High	2.80955	0	High	3.14368	0	1
	IEISELNRVIQR	14	4	3	P04264;P35908	N7(Deamidated)	1470.83	0	0.004051	High	2.88313	0	High	2.66951	0	High	2.22118	0	High	2.71736	0	1
	KDVDGAYMTK	23	2	1	P04264	M8(Oxidation)	1143.53	0	0.001212	High	2.85718	0	High	2.36766	0	High	2.64103	0	High	2.45757	0	1
	SLNNQFASFIDK	37	2	1	P04264	N3(Deamidated)	1384.68	0	8.135e-05	High	2.84793	0	High	2.92733	0	High	3.06222	0	High	3.10532	0	0
	VDQLKSDQSRLDSELK	3	2	1	P04264		1860.97	0	0.00121	High	2.83844	0				High	1.94699	0	High	2.57351	0	2
	LDSELKNMQDMVEDYRNK	1	2	1	P04264		2228.03	0	1.672e-05	High	2.82677	0										2
	LDSELKNMQDMVEDYR	1	2	1	P04264	N7(Deamidated); M8(Oxidation); Q9(Deamidated); M11(Oxidation)	2019.87	0	0.001956	High	2.76962	0										1
	YEELQITAGR	4	3	2	P04264;P04259	Q5(Deamidated)	1180.59	0	1.002e-05	High	2.73233	0	High	2.80262	0	High	2.76003	0	High	2.84288	0	0
	NMQDMVEDYR	9	2	1	P04264		1300.53	0	0.0004288	High	2.7251	0	High	2.09596	0	High	2.6488	0	High	2.66304	0	0
	TNAENEFVTIK	2	2	1	P04264	N2(Deamidated); N5(Deamidated)	1267.61	0	0.0004982	High	2.70905	0	High	1.91289	0							0
	IEISELNRVIQR	3	4	3	P04264;P35908	N7(Deamidated); Q11(Deamidated)	1471.81	0	0.005885	High	2.69225	0	High	2.46668	0				High	2.54505	0	1
	AEAESLYQSK	13	2	1	P04264		1125.54	0	0.00251	High	2.66619	0	High	2.71143	0	High	2.80099	0	High	2.68072	0	0
	TNAENEFVTIK	8	2	1	P04264		1265.64	0	0.001258	High	2.64121	0	High	2.1785	0	High	2.43504	0	High	2.11982	0	0
	TLLEGEESR	21	2	1	P04264		1033.52	0	0.003987	High	2.59894	0	High	2.82853	0	High	2.46283	0	High	2.65722	0	0
	NMQDMVEDYR	22	2	1	P04264	M2(Oxidation); M5(Oxidation)	1332.52	0	0.001075	High	2.58442	0	High	2.39363	0	High	2.23992	0	High	2.6101	0	0
	NMQDMVEDYR	4	2	1	P04264	Q3(Deamidated)	1301.52	0	0.001593	High	2.54844	0	High	2.3446	0	High	2.13826	0	High	2.47393	0	0
	EQIKSLNNQFASFIDKVR	1	2	1	P04264		2137.14	0	0.0002842	High	2.53793	0										2
	NSKIEISELNRVIQR	4	2	1	P04264	N10(Deamidated)	1800	0	0.004987	High	2.52803	0	High	2.07352	0							2
	LNDLEDALQQAK	3	2	1	P04264		1357.69	0	8.411e-05	High	2.45807	0				High	2.43798	0	High	2.87939	0	0
	IEISELNRVIQR	4	4	3	P04264;P35908		1469.84	0	0.003819	High	2.44304	0	High	2.34554	0	High	2.33993	0	High	2.41299	0	1
	YEDEINKR	16	14	11	P04264;P35908;Q01546;Q7Z794;P12035;P13647;P02538;P04259;P48668;P05787		1066.52	0	0.0006627	High	2.37308	0	High	2.50162	0	High	2.27689	0	High	1.7996	0	1
	LLRDYQELMNTK	11	2	1	P04264	M9(Oxidation); N10(Deamidated)	1540.77	0	0.0005944	High	2.32301	0	High	2.10901	0	High	2.73964	0	High	2.09067	0	1
	IEISELNR	19	4	3	P04264;P35908		973.532	0	0.004431	High	2.31796	0	High	2.54911	0	High	2.46305	0	High	2.30622	0	0
	LRSEIDNVKK	2	2	1	P04264	N7(Deamidated)	1202.68	0	0.006615	High	2.2534	0										2
	DYQELMNTK	29	2	1	P04264	M6(Oxidation)	1157.51	0	0.005625	High	2.21312	0	High	2.18652	0	High	2.12954	0	High	2.11318	0	0
	NKYEDEINK	5	9	6	P04264;P13647;P02538;P04259;P48668;P05787		1152.55	0	0.005975	High	2.05602	0	High	1.4224	0	High	1.19738	0	High	1.26864	0	1
	NMQDMVEDYR	21	2	1	P04264	M5(Oxidation)	1316.52	0	0.0003775	High	2.04572	0	High	2.06272	0	High	2.15585	0	High	2.09157	0	0
	IEISELNR	4	4	3	P04264;P35908	N7(Deamidated)	974.516	0	0.004575	High	1.80868	0	High	1.71651	0	High	1.56939	0	High	1.67186	0	0
	VDQLKSDQSR	2	2	1	P04264	Q3(Deamidated)	1176.59	0	0.0008566	High	1.55701	0	High	1.22315	0							1
	FLEQQNQVLQTKWELLQQVDTSTR	9	2	1	P04264	Q10(Deamidated)	2933.53	0	4.133e-08				High	4.2638	0	High	3.80856	0	High	4.61824	0	1
	THNLEPYFESFINNLRR	11	2	1	P04264		2150.08	0	1.189e-05				High	3.89885	0	High	3.48064	0	High	4.42895	0	1
	SKAEAESLYQSK	4	2	1	P04264	Q10(Deamidated)	1341.65	0	0.002735				High	3.28623	0	High	2.87862	0	High	2.79412	0	1
	FLEQQNQVLQTKWELLQQVDTSTR	4	2	1	P04264	Q5(Deamidated); Q7(Deamidated)	2934.5	0	1.659e-09				High	2.95964	0							1
	NSKIEISELNRVIQR	2	2	1	P04264		1799.01	0	0.0003727				High	2.46889	0	High	2.53504	0				2
	NMQDMVEDYRNK	2	2	1	P04264		1542.67	0	0.005089				High	1.97233	0				High	1.1113	0	1
	SDQSRLDSELKNMQDMVEDYR	2	2	1	P04264	N12(Deamidated); M13(Oxidation); M16(Oxidation)	2592.14	0	0.0004576							High	2.75744	0				2
	FLEQQNQVLQTKWELLQQVDTSTR	1	2	1	P04264		2932.51	0	2.939e-09										High	4.08883	0	1
	LDSELKNMQDMVEDYR	1	2	1	P04264	N7(Deamidated); Q9(Deamidated); M11(Oxidation)	2003.88	0	0.004134										High	2.85622	0	1
	TNAENEFVTIKKDVDGAYMTK	1	2	1	P04264	M19(Oxidation)	2390.17	0.001	0.01712	High	3.48987	0										2
	AQYEDIAQK	4	1	1	P04264	Q2(Deamidated)	1066.5	0.001	0.01218	High	2.54213	0	High	2.11765	0	High	2.49766	0	High	1.96132	0	0
	AQYEDIAQK	11	1	1	P04264		1065.52	0.001	0.01542	High	2.48286	0	High	2.34208	0	High	2.48331	0	High	2.4198	0	0
	SDQSRLDSELK	6	2	1	P04264		1277.63	0.001	0.00757	High	2.27881	0	High	2.86595	0	High	2.28985	0	High	2.25351	0	1
	SGGGFSSGSAGIINYQRR	2	2	1	P04264	N14(Deamidated)	1814.89	0.001	0.01969	High	2.24836	0										1
	SLVNLGGSK	15	2	1	P04264		874.499	0.001	0.01761	High	2.17378	0	High	2.2333	0	High	1.97634	0	High	2.18581	0	0
	SISISVAR	21	2	1	P04264		832.487	0.001	0.009833	High	1.94356	0	High	1.92867	0	High	1.9742	0	High	1.98046	0	0
	SLVNLGGSK	12	2	1	P04264	N4(Deamidated)	875.484	0.001	0.02633	High	1.85021	0	High	1.99957	0	High	1.80861	0	High	1.83716	0	0
	NSKIEISELNR	1	2	1	P04264	N1(Deamidated); N10(Deamidated)	1304.67	0.001	0.01773	High	1.58052	0										1
	YEDEINKR	3	14	11	P04264;P35908;Q01546;Q7Z794;P12035;P13647;P02538;P04259;P48668;P05787	N6(Deamidated)	1067.51	0.001	0.02022	High	1.41471	0	High	1.13622	0							1
	DVDGAYMTK	8	2	1	P04264		999.445	0.001	0.0114	High	1.38029	0	High	1.21488	0	High	1.38968	0	High	1.74236	0	0
	RTNAENEFVTIKK	1	2	1	P04264	N3(Deamidated); N6(Deamidated)	1551.82	0.001	0.01928				High	2.98676	0							2
	HGDSVRNSKIEISELNR	1	2	1	P04264		1954	0.001	0.01588				High	2.20442	0							2
	KQISNLQQSISDAEQR	1	2	1	P04264	N5(Deamidated)	1845.94	0.001	0.008807							High	1.84625	0				1
	DYQELMNTK	1	2	1	P04264	N7(Deamidated)	1142.5	0.001	0.01747										High	2.04828	0	0
	DVDGAYMTK	32	2	1	P04264	M7(Oxidation)	1015.44	0.002	0.04581	High	1.88421	0	High	1.72404	0	High	1.57345	0	High	1.80299	0	0
	DVDGAYMTKVDLQAK	1	2	1	P04264		1653.82	0.002	0.03672				High	1.33319	0							1
	RVDQLKSDQSR	2	2	1	P04264	Q4(Deamidated)	1332.69	0.002	0.04686										High	1.48383	0	2
	DYQELMNTK	6	2	1	P04264		1141.52	0.003	0.05237	High	1.77695	0	High	1.90681	0	High	1.64508	0	High	1.58808	0	0
	SEIDNVKK	2	2	1	P04264	N5(Deamidated)	933.488	0.003	0.06507	High	1.7501	0	High	1.68844	0							1
	SEIDNVKK	6	2	1	P04264		932.505	0.004	0.07114	High	2.31317	0	High	2.32529	0	High	2.24788	0	High	1.40224	0	1
	DYQELMNTK	4	2	1	P04264	M6(Oxidation); N7(Deamidated)	1158.5	0.004	0.05011	High	1.40793	0	High	1.17785	0				High	1.09537	0	0
	LRSEIDNVK	1	2	1	P04264		1073.59	0.004	0.06944										High	1.91867	0	1
	VDQLKSDQSRLDSELK	1	2	1	P04264	Q8(Deamidated)	1861.94	0.005	0.06196	High	1.85272	0										2
	SEIDNVK	2	2	1	P04264		804.41	0.005	0.08239	High	1.25088	0	High	1.27632	0							0
	KQISNLQQSISDAEQR	1	2	1	P04264	Q2(Deamidated); N5(Deamidated); Q7(Deamidated); Q8(Deamidated)	1848.87	0.006	0.1214							High	2.26102	0				1
	SDQSRLDSELK	1	2	1	P04264	Q3(Deamidated)	1278.62	0.006	0.1255							High	1.4967	0				1
	NMQDMVEDYRNK	1	2	1	P04264	M5(Oxidation)	1558.66	0.007	0.1398							High	0.769136	0				1
Q09666	Neuroblast differentiation-associated protein AHNAK OS=Homo sapiens OX=9606 GN=AHNAK PE=1 SV=2 - [AHNK_HUMAN]	1552.24	74.55	307	609	1154.71	67.93	273	487	629.902	55.23	189	276	589.573	54.13	175	252	5890	628.699	6.15088
	Sequence	# PSMs	# Proteins	# Protein Groups	Protein Group Accessions	Modifications	MH+ [Da]	q-Value	PEP	A2	XCorr A2	Probability A2	B2	XCorr B2	Probability B2	C2	XCorr C2	Probability C2	D2	XCorr D2	Probability D2	# Missed Cleavages
	ADVDVSGPKVDVEGPDVNIEGPEGK	4	1	1	Q09666		2522.23	0	4.935e-08	High	6.7875	0	High	6.06885	0	High	4.49088	0	High	5.11446	0	1
	LEGDIKAPSLDIKGPEVDVSGPK	2	1	1	Q09666		2364.27	0	7.583e-08	High	6.61749	0	High	3.91183	0							2
	IKGDVPSVGLEGPDVDLQGPEAK	4	1	1	Q09666		2320.21	0	4.525e-07	High	6.19763	0	High	5.70985	0	High	5.2557	0	High	5.26479	0	1
	ANVDISAPKVDTNAPDLSLEGPEGK	1	1	1	Q09666		2537.27	0	1.378e-07	High	6.1598	0										1
	GPKVDIDAPDVDVHGPDWHLK	8	1	1	Q09666		2310.15	0	4.014e-05	High	6.15685	0	High	5.1845	0	High	4.19824	0	High	5.4753	0	1
	GPKVDINAPDVDVHGPDWHLK	8	1	1	Q09666	N7(Deamidated)	2310.15	0	4.014e-05	High	6.15685	0	High	5.1845	0	High	4.19824	0	High	5.4753	0	1
	ADIDVSGPKVDIEGPDVNIEGPEGK	4	1	1	Q09666		2550.26	0	4.849e-09	High	6.06087	0	High	4.68	0	High	4.37251	0	High	3.77051	0	1
	ADVDISGPKVDIEGPDVNIEGPEGK	2	1	1	Q09666		2550.27	0	1.641e-07	High	5.93336	0				High	4.34993	0				1
	GEETGIDVTLPTGEVTVPGVSGDVSLPEIATGGLEGK	2	1	1	Q09666		3580.82	0	2.656e-12	High	5.87313	0										0
	GGQIGLQAPGLSVSGPQGHLESGSGK	3	1	1	Q09666	Q7(Deamidated)	2419.23	0	2.685e-10	High	5.84304	0	High	4.89687	0							0
	GPAFNMASPESDFGINLKGPK	2	1	1	Q09666		2177.08	0	2.089e-07	High	5.61106	0	High	3.90976	0							1
	GGADVSGGVSAPDISLGEGHLSVK	2	1	1	Q09666		2209.12	0	4.872e-08	High	5.58773	0	High	4.47472	0							0
	ADIDVSGPKVDVECPDVNIEGPEGK	4	1	1	Q09666	C14(Carbamidomethyl)	2639.26	0	1.512e-09	High	5.51554	0	High	5.53427	0	High	4.16863	0	High	4.82056	0	1
	VDIDAPDVEVHDPDWHLK	9	1	1	Q09666		2100	0	1.3e-07	High	5.46725	0	High	4.91828	0	High	4.67359	0	High	4.44277	0	0
	VKTPSFGISAPQVSIPDVNVNLKGPK	2	1	1	Q09666		2692.5	0	9.16e-07	High	5.44	0	High	3.56761	0							2
	GDLDIAGPNLEGDFKGPK	1	1	1	Q09666		1842.92	0	1.301e-05	High	5.42006	0										1
	GDINIEGPSMNIEGPDLNVEGPEGGLKGPK	1	1	1	Q09666	M10(Oxidation)	3049.47	0	2.235e-05	High	5.34653	0										1
	VEGDLKGPEVDLKGPK	20	1	1	Q09666		1680.92	0	3.257e-06	High	5.30175	0	High	4.93351	0	High	4.60249	0	High	4.32372	0	2
	GPFVEAEVPDVDLECPDAK	7	1	1	Q09666	C15(Carbamidomethyl)	2086.97	0	7.006e-07	High	5.3011	0	High	4.74578	0	High	4.87683	0	High	4.33051	0	0
	AEGPEVDVNLPKADVDISGPK	4	1	1	Q09666		2150.11	0	7.73e-08	High	5.25862	0	High	5.15007	0	High	4.59256	0	High	4.37669	0	1
	ADLDVSGPKVDIDVPDVNIEGPEGK	2	1	1	Q09666		2578.3	0	8.284e-10	High	5.18719	0	High	4.9593	0							1
	VEAPSLDVHMDSPDINIEGPDVK	3	1	1	Q09666		2477.2	0	4.457e-09	High	5.17066	0	High	5.19808	0	High	3.70965	0				0
	GGLKGSEVGFHGAAPDISVK	3	1	1	Q09666		1926.01	0	3.417e-06	High	5.12387	0	High	5.02728	0				High	4.50618	0	1
	AVEVQGPSLESGDHGK	7	1	1	Q09666		1609.78	0	1.389e-06	High	5.11445	0	High	5.07704	0	High	4.08855	0	High	4.04502	0	0
	GPAFNMASPESDFGINLK	4	1	1	Q09666		1894.91	0	3.547e-07	High	5.10687	0	High	4.27304	0	High	3.27488	0	High	1.97285	0	0
	SPQISMSDIDLNLKGPK	6	1	1	Q09666		1842.97	0	6.542e-09	High	5.08882	0	High	4.96127	0	High	6.00622	0	High	4.97598	0	1
	ISMPDVDLHLKGPNVK	3	1	1	Q09666		1762.95	0	0.00016	High	5.08752	0	High	4.71056	0	High	4.20316	0				1
	SPSLDVTVPEAELNLETPEISVGGK	1	1	1	Q09666		2581.34	0	0.0003057	High	5.04573	0										0
	ADLDVSGPKVDIDVPDVNIEGPDAK	2	1	1	Q09666		2578.3	0	3.541e-09	High	5.01993	0	High	4.80359	0							1
	ELLLPNWQGSGSHGLTIAQR	4	2	1	Q09666		2177.15	0	9.154e-11	High	4.99527	0	High	4.92634	0	High	5.19337	0	High	4.16578	0	0
	ADIDVSGPKVDIDTPDIDIHGPEGK	3	1	1	Q09666		2603.29	0	1.19e-07	High	4.98431	0	High	4.45142	0	High	3.78676	0				1
	GSGGEWKGPQVSSALNLDTSK	2	1	1	Q09666		2118.04	0	8.581e-06	High	4.97317	0				High	3.02542	0				1
	VGIDTPDIDIHGPEGK	4	1	1	Q09666		1662.83	0	3.593e-07	High	4.96948	0	High	4.60074	0	High	3.95475	0	High	4.64905	0	0
	VDINAPDVDVQGPDWHLKMPK	2	1	1	Q09666	M19(Oxidation)	2390.17	0	0.0001397	High	4.90509	0	High	4.22954	0							1
	VEAPSLDVHMDSPDINIEGPDVK	3	1	1	Q09666	M10(Oxidation)	2493.19	0	1.185e-06	High	4.86033	0	High	4.55966	0	High	3.99563	0				0
	VDINAPDVDVHGPDWHLK	6	1	1	Q09666		2027	0	1.433e-05	High	4.7952	0	High	4.16561	0				High	4.21665	0	0
	GPSLDIDTPDVNIEGPEGK	3	1	1	Q09666		1952.95	0	4.339e-10	High	4.75268	0	High	4.1222	0							0
	GKGGVTGSPEASISGSKGDLK	7	1	1	Q09666		1932.01	0	3.874e-07	High	4.73304	0	High	5.39214	0	High	3.6008	0				2
	VDIDAPDVDVHGPDWHLK	11	1	1	Q09666		2027.98	0	4.816e-07	High	4.7291	0	High	4.55065	0	High	5.10032	0	High	5.22197	0	0
	VDINAPDVDVHGPDWHLK	11	1	1	Q09666	N4(Deamidated)	2027.98	0	4.817e-07	High	4.7291	0	High	4.55065	0	High	5.10032	0	High	5.22197	0	0
	ADIDISGPNVDVDVPDVNIEGPDAK	2	1	1	Q09666		2564.25	0	1.465e-06	High	4.68683	0										0
	FSVSGLKAEGPDVAVDLPK	4	1	1	Q09666		1929.03	0	1.144e-07	High	4.67639	0	High	4.93337	0	High	4.02164	0	High	4.34001	0	1
	VDINAPDVDVQGPDWHLK	5	1	1	Q09666		2018	0	1.65e-09	High	4.66418	0	High	5.11755	0	High	4.66822	0	High	4.68105	0	0
	TVIRLPSGSGAASPTGSAVDIR	4	1	1	Q09666		2112.15	0	2.981e-06	High	4.65264	0	High	4.36417	0	High	4.56287	0	High	4.2021	0	1
	LDADMPEVAVEGPNGKWK	3	1	1	Q09666	N14(Deamidated)	1956.94	0	6.117e-07	High	4.61479	0	High	4.57355	0							1
	LEGDLTGPSVDVEVPDVELECPDAK	3	1	1	Q09666	C21(Carbamidomethyl)	2683.27	0	2.075e-09	High	4.61189	0	High	4.55075	0							0
	VDVNAPDVQAPDWHLK	5	1	1	Q09666		1803.9	0	3.989e-07	High	4.56901	0	High	4.59531	0	High	4.54158	0	High	4.80248	0	0
	VDIEGPDVNIEGPEGK	4	1	1	Q09666		1667.81	0	2.601e-08	High	4.50071	0	High	3.7125	0				High	3.48285	0	0
	VEGDMQVPDLDIKGPK	2	1	1	Q09666	M5(Oxidation)	1756.87	0	1.44e-05	High	4.49794	0	High	3.54888	0							1
	ISMQDVDLSLGSPK	2	1	1	Q09666	M3(Oxidation)	1505.76	0	2.26e-05	High	4.45121	0	High	4.08276	0							0
	MEGDLKAPEVDIKGPK	5	1	1	Q09666		1726.9	0	0.0002363	High	4.44362	0	High	4.03577	0	High	3.76441	0				2
	VDINTPDVDVHGPDWHLK	8	1	1	Q09666		2057.01	0	3.191e-07	High	4.4265	0	High	5.25475	0	High	4.29934	0	High	4.40901	0	0
	VDIDVPDVNVQGPDWHLK	5	1	1	Q09666		2046.03	0	7.671e-07	High	4.42394	0	High	2.22177	0	High	3.06898	0				0
	ISMPDFDLHLKGPK	9	1	1	Q09666		1597.84	0	3.262e-05	High	4.41186	0	High	4.27536	0	High	4.37614	0	High	4.2342	0	1
	MEGDLKGPEVDIKGPK	4	1	1	Q09666	M1(Oxidation)	1728.88	0	5.268e-05	High	4.40926	0	High	2.6644	0	High	2.88128	0				2
	FSMPSLKGEGPEFDVNLSK	3	1	1	Q09666	M3(Oxidation)	2098.01	0	0.0001299	High	4.38166	0	High	4.21747	0	High	3.02823	0				1
	ADVDVSGPKMDAEVPDVNIEGPDAK	1	1	1	Q09666	M10(Oxidation)	2584.2	0	0.0001019	High	4.36392	0										1
	ELLLPNWQGSGSHGLTIAQR	2	2	1	Q09666	Q8(Deamidated)	2178.14	0	1.42e-07	High	4.35992	0				High	4.21066	0				0
	LEGELKGPELDVKGPK	2	1	1	Q09666		1708.95	0	1.855e-07	High	4.33901	0	High	4.23385	0							2
	APNISMPDVDLNLKGPK	4	1	1	Q09666	M6(Oxidation)	1824.96	0	5.285e-08	High	4.32169	0	High	4.4516	0	High	3.44454	0	High	3.54017	0	1
	LEGDLKGPEVDIKGPK	3	1	1	Q09666		1694.93	0	0.0001311	High	4.2964	0	High	3.75815	0	High	3.72025	0				2
	VEGTLKGPEVDLKGPR	4	1	1	Q09666		1694.95	0	1.449e-05	High	4.28611	0				High	3.68332	0	High	3.53486	0	2
	FSMPGFKGEGPDVDVNLPK	4	1	1	Q09666		2034	0	1.342e-05	High	4.27193	0	High	3.17857	0	High	3.63429	0				1
	LEGELQAPDLELSLPAIHVEGLDIK	2	1	1	Q09666		2699.46	0	1.869e-06	High	4.26992	0	High	4.07004	0							0
	GPKVDIDAPDVEVHDPDWHLK	2	1	1	Q09666		2382.17	0	1.907e-07	High	4.25678	0	High	3.58033	0							1
	ISMSEVDLNVAAPK	4	1	1	Q09666	M3(Oxidation)	1489.76	0	2.038e-06	High	4.25252	0	High	4.54812	0	High	3.42747	0	High	3.63089	0	0
	VDINAPDVEVHGPDWHLK	7	1	1	Q09666		2041.01	0	1.202e-06	High	4.24822	0	High	4.84574	0	High	4.82842	0	High	1.94979	0	0
	VEGDLKGPEIDVKAPK	1	1	1	Q09666		1694.94	0	5.008e-05	High	4.24006	0										2
	LEGGEVDLKGPK	6	1	1	Q09666		1241.67	0	5.228e-05	High	4.23956	0	High	3.8531	0	High	3.47984	0	High	3.74511	0	1
	FSMPSLKGEGPEFDVNLSK	4	1	1	Q09666		2082.02	0	1.107e-06	High	4.22799	0	High	4.01251	0	High	4.93163	0	High	3.84532	0	1
	EGAKDIDISSPEFK	4	1	1	Q09666		1535.77	0	2.315e-05	High	4.22456	0	High	3.16425	0							1
	GPAFNMASPESDFGINLK	3	1	1	Q09666	M6(Oxidation)	1910.9	0	8.947e-06	High	4.20748	0	High	3.65838	0							0
	ISMPDFDLHLKGPK	11	1	1	Q09666	M3(Oxidation)	1613.84	0	4.13e-05	High	4.18879	0	High	3.7442	0	High	3.25188	0	High	4.05757	0	1
	VEGEMKVPDVEIKGPK	2	1	1	Q09666	M5(Oxidation)	1770.93	0	6.94e-05	High	4.18094	0	High	2.04579	0							2
	VDIDTPDINIEGSEGK	3	1	1	Q09666		1701.82	0	7.185e-06	High	4.17837	0	High	3.9186	0				High	3.84354	0	0
	VDINAPDVDVQGPDWHLK	1	1	1	Q09666	Q11(Deamidated)	2018.99	0	2.188e-07	High	4.1614	0										0
	ISMPGFKGEGPDVDVNLPK	4	1	1	Q09666	M3(Oxidation)	2016.01	0	1.067e-06	High	4.15765	0				High	2.86165	0	High	2.67532	0	1
	IPMPDFDLHLKGPK	5	1	1	Q09666		1607.86	0	3.324e-05	High	4.13716	0	High	4.21879	0				High	3.0054	0	1
	APSLDIKGPEVDVSGPK	4	1	1	Q09666		1708.91	0	5.745e-05	High	4.13537	0	High	4.12557	0	High	3.74291	0	High	2.74058	0	1
	VSVGAPDLSLEASEGSIKLPK	7	1	1	Q09666		2097.14	0	2.89e-07	High	4.11387	0	High	4.19977	0	High	3.92213	0	High	4.7752	0	1
	GGVQVPAVDISSSLGGR	5	1	1	Q09666		1598.86	0	8.017e-07	High	4.11246	0	High	3.69214	0	High	4.19993	0	High	3.94879	0	0
	ADIDVSGPKVDVDVPDVNIEGPDAK	8	1	1	Q09666		2564.28	0	3.8e-06	High	4.10604	0	High	4.09047	0	High	3.427	0				1
	FSMPGFKGEGPEVDVKLPK	4	1	1	Q09666		2062.07	0	0.0003525	High	4.10207	0	High	4.05998	0	High	3.2741	0	High	3.10609	0	2
	VDVECPDVNIEGPEGK	1	1	1	Q09666	C5(Carbamidomethyl)	1756.8	0	4.769e-06	High	4.08362	0										0
	MKLPQFGISTPGSDLHVNAK	2	1	1	Q09666	M1(Oxidation)	2156.11	0	0.0001139	High	4.03872	0	High	3.76724	0							1
	LPSGSGAASPTGSAVDIR	5	1	1	Q09666		1642.84	0	2.962e-11	High	4.02332	0	High	4.19207	0	High	2.65097	0	High	3.22174	0	0
	VDIKAPDVEGQGLDWSLKIPK	4	1	1	Q09666		2308.26	0	3.17e-07	High	4.01335	0	High	4.92664	0	High	5.11933	0	High	4.50243	0	2
	VDIETPNLEGTLTGPR	7	1	1	Q09666		1711.89	0	6.01e-08	High	3.9901	0	High	3.7249	0	High	4.04202	0	High	3.8163	0	0
	FSMPSLKGEGPEVDVNLPK	4	1	1	Q09666	M3(Oxidation)	2060.03	0	1.543e-06	High	3.98764	0	High	3.61468	0	High	2.88513	0	High	2.82114	0	1
	VKGDMDVSVPKVEGEMK	3	1	1	Q09666		1847.92	0	0.001644	High	3.98332	0	High	3.47278	0	High	2.57668	0				2
	FSMPGFKAEGPEVDVNLPK	5	1	1	Q09666		2062.03	0	1.345e-05	High	3.97528	0	High	4.31609	0	High	3.43676	0	High	4.29233	0	1
	VDINAPDVDVRGPDWHLK	5	1	1	Q09666		2046.04	0	0.0008743	High	3.97084	0	High	3.60148	0	High	3.66224	0	High	3.88356	0	1
	ISMPGFKGEGPEVDVNLPK	6	1	1	Q09666	M3(Oxidation)	2030.03	0	1.349e-06	High	3.95467	0	High	3.65008	0	High	2.65412	0	High	3.02564	0	1
	VDIDAPDVDVHGPDWHLKMPK	2	1	1	Q09666	M19(Oxidation)	2400.16	0	8.656e-06	High	3.94816	0							High	2.78293	0	1
	VDINAPDVDVHGPDWHLKMPK	2	1	1	Q09666	N4(Deamidated); M19(Oxidation)	2400.16	0	8.656e-06	High	3.94816	0							High	2.78293	0	1
	MDAEVPDVNIEGPDAK	6	1	1	Q09666		1699.79	0	0.001217	High	3.93774	0	High	3.65	0	High	2.58474	0	High	2.93989	0	0
	IDVTAPDVSIEEPEGK	7	1	1	Q09666		1698.85	0	4.798e-07	High	3.9368	0	High	4.30162	0	High	3.93382	0	High	4.35734	0	0
	VDIKAPDVEGQGLDWSLK	4	1	1	Q09666		1970.02	0	4.871e-05	High	3.92401	0	High	2.43504	0	High	3.61253	0	High	3.58079	0	1
	IEGEMQVPDVDIRGPK	4	1	1	Q09666	M5(Oxidation)	1798.9	0	1.213e-08	High	3.91885	0	High	4.18363	0	High	2.73766	0	High	3.72194	0	1
	SAKMDIDVPDVEVQGPDWHLK	1	1	1	Q09666	M4(Oxidation)	2395.15	0	1.277e-05	High	3.90859	0										1
	ISMPDIDLNLKGPK	36	1	1	Q09666		1540.84	0	1.334e-05	High	3.90642	0	High	3.74257	0	High	3.57077	0	High	3.39736	0	1
	IGFSGPKLEGGEVDLKGPK	4	1	1	Q09666		1928.05	0	1.519e-07	High	3.90334	0	High	3.72647	0	High	3.39339	0	High	3.9333	0	2
	ISMPGFKGEGPDVDVNLPK	1	1	1	Q09666		2000.01	0	5.913e-06	High	3.85407	0										1
	SPQISMSDIDLNLK	1	1	1	Q09666		1560.8	0	7.005e-05	High	3.85394	0										0
	ADIDVSGPKVDVEVPDVSLEGPEGK	3	1	1	Q09666		2551.28	0	2e-05	High	3.83213	0	High	4.10689	0	High	3.16985	0				1
	VNVEAPDVNLEGLGGK	5	1	1	Q09666		1610.84	0	1.723e-06	High	3.83072	0	High	2.86292	0	High	3.6728	0	High	3.98587	0	0
	VEGDLKGPEIDIK	4	1	1	Q09666		1412.76	0	0.001083	High	3.81718	0	High	3.28932	0	High	2.91376	0	High	2.66675	0	1
	IDVDAPDIDIHGPDAK	6	1	1	Q09666		1690.83	0	2.055e-08	High	3.81254	0	High	3.01259	0	High	4.2383	0	High	3.60788	0	0
	ASLGSLEGEAEAEASSPK	6	1	1	Q09666		1732.82	0	6.832e-07	High	3.80547	0	High	4.02997	0	High	3.51609	0	High	3.10694	0	0
	ADVDVSGPKVDVEVPDVSLEGPEGK	4	1	1	Q09666		2537.27	0	5.539e-07	High	3.80381	0	High	4.85967	0	High	3.33201	0	High	4.39378	0	1
	VEGDMQVPDLDIKGPK	4	1	1	Q09666		1740.88	0	5.459e-06	High	3.80347	0	High	3.05567	0	High	3.24939	0	High	3.82493	0	1
	FSMPGFKGEGPEVDMNLPK	4	1	1	Q09666	M15(Oxidation)	2095.99	0	2.05e-05	High	3.78942	0	High	2.82149	0	High	3.24462	0				1
	APDVEGQGLDWSLK	2	1	1	Q09666		1514.75	0	4.855e-05	High	3.78266	0	High	3.40514	0							0
	VEGEMKVPDVEIKGPK	4	1	1	Q09666		1754.93	0	1.32e-05	High	3.76878	0	High	3.1505	0							2
	VKGDLDIAGPNLEGDFKGPK	3	1	1	Q09666		2070.09	0	3.775e-06	High	3.76176	0	High	4.63728	0				High	3.3635	0	2
	DDGVFVQEVTQNSPAAR	3	2	1	Q09666		1832.88	0	1.157e-05	High	3.68533	0	High	4.24721	0							0
	GKGGVTGSPEASISGSK	5	1	1	Q09666		1518.78	0	0.006542	High	3.67737	0	High	2.90175	0	High	1.7868	0				1
	MDIDAPDVDVHGPDWHLK	6	1	1	Q09666		2059.96	0	0.0001067	High	3.67201	0	High	4.79539	0	High	5.46778	0	High	4.96991	0	0
	VSAPGVQGDVKGPQVALK	4	1	1	Q09666		1749.99	0	5.003e-05	High	3.67174	0	High	3.92636	0	High	3.03176	0	High	3.03666	0	1
	ISMPDLDLNLKGPK	54	1	1	Q09666	M3(Oxidation)	1556.84	0	2.155e-05	High	3.66769	0	High	3.26075	0	High	3.48432	0	High	3.68914	0	1
	MKLPQFGISTPGSDLHVNAK	2	1	1	Q09666		2140.12	0	1.734e-05	High	3.66567	0							High	2.70465	0	1
	VESEIKVPDVELK	4	1	1	Q09666		1484.82	0	2.77e-05	High	3.65288	0	High	3.27	0	High	2.70385	0				1
	VDIDVPDVNVQGPDWHLKMPK	1	1	1	Q09666	M19(Oxidation)	2418.2	0	0.001307	High	3.65283	0										1
	VDVEVPDVSLEGPEGK	6	1	1	Q09666		1668.83	0	0.0001854	High	3.64389	0	High	3.5827	0	High	2.97949	0				0
	GGKPGLTIQAPQLEVSVPSANIEGLEGK	1	1	1	Q09666		2789.5	0	5.104e-05	High	3.63659	0										0
	VQANLGAPDINIEGLDAK	4	1	1	Q09666		1837.97	0	1.493e-06	High	3.63405	0	High	3.17105	0	High	3.80013	0	High	2.54623	0	0
	MQVGGDGVKVPGIDATTK	3	1	1	Q09666		1772.92	0	0.00337	High	3.63207	0	High	3.40244	0							1
	MQVGGDGVKVPGIDATTK	2	1	1	Q09666	M1(Oxidation)	1788.92	0	3.199e-05	High	3.62963	0	High	3.63177	0							1
	VDVSAPDVEMQGPDWNLK	5	1	1	Q09666	M10(Oxidation)	2015.94	0	0.0003019	High	3.62121	0	High	3.23427	0				High	2.58668	0	0
	ISMPDVGLNLKAPK	2	1	1	Q09666	M3(Oxidation)	1498.83	0	0.0005148	High	3.60565	0	High	1.95815	0							1
	VEGDMKVPDVDIKGPK	7	1	1	Q09666		1726.92	0	0.0006522	High	3.57879	0	High	3.07627	0	High	2.71651	0	High	1.42991	0	2
	FSMPGFKGEGPEVDVK	1	1	1	Q09666	M3(Oxidation)	1739.83	0	0.0001019	High	3.57162	0										1
	VDVEGPDVNIEGPEGK	3	1	1	Q09666		1653.8	0	1.578e-06	High	3.56016	0	High	3.92985	0	High	2.96077	0				0
	LKGPDVKLPDMSVK	1	1	1	Q09666		1526.86	0	6.193e-05	High	3.53367	0										2
	IPMPDFDLHLKGPK	4	1	1	Q09666	M3(Oxidation)	1623.86	0	0.0001965	High	3.53207	0				High	2.48723	0	High	3.51774	0	1
	VEGEMKVPDVDIKGPK	5	1	1	Q09666		1740.92	0	3.927e-05	High	3.52998	0	High	3.01088	0	High	2.06027	0				2
	ISMPDIDFNLKGPK	3	1	1	Q09666	M3(Oxidation)	1590.82	0	1.933e-05	High	3.50092	0	High	2.85518	0							1
	VDINAPDVEVQGK	6	1	1	Q09666		1383.71	0	0.0001082	High	3.49502	0	High	2.76286	0	High	3.18895	0	High	2.83002	0	0
	RVTAYTVDVTGR	4	1	1	Q09666		1337.72	0	0.001406	High	3.49216	0				High	3.19838	0				1
	VDVSAPDVEAHGPEWNLKMPK	1	1	1	Q09666	M19(Oxidation)	2335.14	0	0.0001249	High	3.48665	0										1
	VDIEAPDVSLEGPEGK	7	1	1	Q09666		1654.82	0	0.0002346	High	3.47979	0	High	3.49757	0	High	3.33423	0	High	3.45674	0	0
	ISMPDVGLNLKAPK	4	1	1	Q09666		1482.84	0	8.725e-07	High	3.47912	0	High	3.92305	0	High	1.62667	0	High	3.07757	0	1
	AGAISASGPELQGAGHSK	2	1	1	Q09666		1637.83	0	0.0003043	High	3.43966	0	High	3.48369	0							0
	ISMPDVDLHMK	13	1	1	Q09666	M3(Oxidation)	1301.62	0	0.001324	High	3.43957	0	High	2.94125	0	High	2.24277	0	High	2.64223	0	0
	ISMPDIDLNLKGPK	8	1	1	Q09666	N9(Deamidated)	1541.83	0	3.049e-05	High	3.41937	0	High	1.99274	0	High	2.19465	0				1
	GPHVDVSGPDIDIEGPEGK	3	1	1	Q09666		1917.92	0	8.988e-05	High	3.41733	0	High	3.55585	0							0
	GPQVSSALNLDTSK	4	1	1	Q09666		1416.73	0	4.898e-05	High	3.39478	0	High	3.42864	0	High	3.13377	0	High	2.88007	0	0
	VEGEIKAPDVDIKGPK	5	1	1	Q09666		1694.93	0	3.434e-06	High	3.39475	0	High	4.4476	0	High	3.71567	0	High	3.61278	0	2
	IEGEMQVPDVDIR	4	1	1	Q09666	M5(Oxidation)	1516.72	0	0.0001513	High	3.39315	0	High	3.16613	0	High	2.85568	0	High	2.95326	0	0
	IEGEMQVPDVDIR	4	1	1	Q09666		1500.73	0	6.603e-07	High	3.38023	0	High	3.52231	0	High	3.54483	0	High	3.381	0	0
	GPKVDIDVPDVNVQGPDWHLK	1	1	1	Q09666		2328.2	0	0.0008204	High	3.37017	0										1
	MDVNVGDIDIEGPEGK	4	1	1	Q09666		1687.79	0	1.18e-06	High	3.36984	0	High	3.16737	0	High	3.58692	0	High	3.27283	0	0
	FSMPGFKGEGPEVDVNLPK	3	1	1	Q09666	M3(Oxidation)	2064.01	0	2.014e-05	High	3.36904	0				High	2.34482	0				1
	ADLGVSGPKVDIDVPDVNLEAPEGK	3	1	1	Q09666	N18(Deamidated)	2535.3	0	0.003745	High	3.36871	0	High	2.8717	0	High	3.26387	0				1
	TPSFGISAPQVSIPDVNVNLKGPK	2	1	1	Q09666		2465.35	0	7.294e-07	High	3.36479	0	High	2.24686	0							1
	ISMPEVDLNLKGPK	9	1	1	Q09666	M3(Oxidation)	1556.83	0	4.205e-05	High	3.3623	0	High	3.04867	0	High	2.49144	0	High	2.83992	0	1
	FSMPGFKGEGPEVDVKLPK	3	1	1	Q09666	M3(Oxidation)	2078.06	0	0.001765	High	3.35052	0	High	2.10264	0				High	2.17531	0	2
	SSGCDVNLPGVNVK	4	1	1	Q09666	C4(Carbamidomethyl)	1445.71	0	5.58e-06	High	3.3504	0	High	3.05279	0	High	3.68007	0	High	3.0109	0	0
	VDISAPDVDVHGPDWHLK	6	1	1	Q09666		1999.99	0	1.414e-07	High	3.34746	0	High	3.78206	0	High	2.93416	0	High	3.27125	0	0
	VDIDVPDVNLEAPEGK	4	1	1	Q09666		1709.86	0	2.038e-06	High	3.33622	0				High	3.54968	0	High	3.11739	0	0
	GSEVGFHGAAPDISVK	3	1	1	Q09666		1570.79	0	0.0009806	High	3.32306	0	High	3.06861	0				High	3.012	0	0
	MDIDAPDVDVHGPDWHLK	5	1	1	Q09666	M1(Oxidation)	2075.96	0	5.814e-05	High	3.31748	0	High	2.5387	0				High	3.42504	0	0
	VEGDLKGPEVDIRDPK	4	1	1	Q09666		1766.93	0	0.001227	High	3.31576	0	High	2.66964	0	High	2.55479	0	High	2.08086	0	2
	VEGDMKVPDVDIKGPK	3	1	1	Q09666	M5(Oxidation)	1742.9	0	0.001052	High	3.3127	0	High	3.65494	0	High	2.68463	0				2
	FSMPGFKGEGPEVDMNLPK	2	1	1	Q09666		2079.99	0	2.164e-08	High	3.29088	0	High	3.34253	0							1
	FSMPGFKAEGPEVDVNLPK	5	1	1	Q09666	M3(Oxidation)	2078.02	0	4.145e-06	High	3.29086	0	High	3.31428	0	High	2.93449	0	High	3.01653	0	1
	VEGEMKVPDVDIKGPK	3	1	1	Q09666	M5(Oxidation)	1756.92	0	0.005777	High	3.28302	0	High	3.26316	0							2
	VSVGAPDLSLEASEGSIK	2	1	1	Q09666		1758.92	0	8.377e-05	High	3.27071	0				High	3.23701	0				0
	GEGPDVHMTLPK	5	1	1	Q09666		1280.63	0	0.000213	High	3.25834	0	High	2.64016	0	High	3.42021	0	High	2.89574	0	0
	KGDRSPEPGQTWTR	4	2	1	Q09666		1614.8	0	0.0007336	High	3.25643	0	High	3.14383	0				High	2.29296	0	2
	VSMPDVELNLKSPK	2	1	1	Q09666	M3(Oxidation)	1572.83	0	0.0002306	High	3.24919	0	High	2.96165	0							1
	APNISMPDVDLNLK	2	1	1	Q09666		1526.79	0	7.521e-05	High	3.24521	0	High	2.41043	0							0
	VDVSAPDVEMQGPDWNLK	5	1	1	Q09666		1999.95	0	1.789e-05	High	3.24183	0	High	3.26246	0	High	3.36108	0				0
	MSLPDVDLDLKGPK	5	1	1	Q09666		1527.81	0	2.512e-06	High	3.22187	0	High	3.14752	0				High	3.44597	0	1
	VDIDVPDVDVQGPDWHLKMPK	1	1	1	Q09666	M19(Oxidation)	2419.19	0	2.924e-05	High	3.21522	0										1
	VDIDVPDVNVQGPDWHLKMPK	1	1	1	Q09666	N9(Deamidated); M19(Oxidation)	2419.19	0	2.923e-05	High	3.21522	0										1
	ISMPDIDLNLTGPK	6	1	1	Q09666		1513.79	0	0.000397	High	3.20893	0	High	2.59744	0	High	3.00225	0	High	3.21191	0	0
	VDIDAPDVSIEGPDAK	1	1	1	Q09666		1640.8	0	3.369e-05	High	3.20678	0										0
	ISMPDVDLNLKGPK	5	1	1	Q09666	M3(Oxidation); N9(Deamidated)	1543.8	0	1.686e-06	High	3.19409	0	High	2.86492	0	High	0.853177	0				1
	ISMPDVNLNLKGPK	5	1	1	Q09666	M3(Oxidation); N7(Deamidated); N9(Deamidated)	1543.8	0	1.686e-06	High	3.19409	0	High	2.86492	0	High	0.853177	0				1
	ISMPDLDLHLK	9	1	1	Q09666	M3(Oxidation)	1297.68	0	3.06e-05	High	3.19371	0	High	3.24084	0	High	2.16767	0	High	2.84384	0	0
	IPMPDFDLHLK	5	1	1	Q09666	M3(Oxidation)	1341.69	0	0.0001804	High	3.19265	0	High	2.92923	0	High	2.40514	0	High	2.30145	0	0
	VDIDVPDVNIEGPEGK	10	1	1	Q09666		1695.84	0	3.194e-05	High	3.17408	0	High	2.9269	0	High	2.68438	0	High	2.06569	0	0
	VDIDVPDVNIEGPDAK	10	1	1	Q09666		1695.85	0	6.191e-06	High	3.16109	0	High	2.8669	0	High	2.61766	0	High	2.00381	0	0
	ISMPDIDFNLKGPK	4	1	1	Q09666		1574.83	0	4.149e-05	High	3.15524	0	High	3.02825	0	High	2.4018	0	High	2.67606	0	1
	GKKPDIDITGPK	7	1	1	Q09666		1268.72	0	0.0003522	High	3.15365	0	High	2.3754	0	High	2.38647	0	High	1.46099	0	1
	FSVSGAKGEETGIDVTLPTGEVTVPGVSGDVSLPEIATGGLEGK	1	1	1	Q09666		4257.18	0	0.0002333	High	3.1529	0										1
	ISMPDVDFNLKGPK	5	1	1	Q09666		1560.81	0	1.426e-05	High	3.14855	0	High	3.13019	0	High	2.29472	0	High	3.37451	0	1
	ISMPDVDLHLK	13	1	1	Q09666	M3(Oxidation)	1283.67	0	0.0003388	High	3.14181	0	High	2.76966	0	High	3.03317	0	High	2.26126	0	0
	MSLPDVDLDLKGPK	5	1	1	Q09666	M1(Oxidation)	1543.8	0	1.755e-06	High	3.13317	0	High	2.76211	0	High	0.831554	0				1
	GPGVDLPSVNLSMPK	1	1	1	Q09666		1510.79	0	1.896e-05	High	3.12559	0										0
	ISMPDVNLNLKGPK	2	1	1	Q09666	N7(Deamidated); N9(Deamidated)	1527.81	0	2.971e-05	High	3.11648	0							High	3.31859	0	1
	ISMPDVDLNLKGPK	2	1	1	Q09666	N9(Deamidated)	1527.81	0	2.97e-05	High	3.11648	0							High	3.31859	0	1
	FSMPGFKGEGR	6	1	1	Q09666		1212.58	0	1.374e-05	High	3.10552	0	High	3.33598	0	High	2.49197	0				1
	MDAEVPDVNIEGPDAK	3	1	1	Q09666	M1(Oxidation)	1715.78	0	3.07e-05	High	3.10421	0				High	2.70653	0	High	2.3114	0	0
	ISMPDVDLHLKGPK	4	1	1	Q09666	M3(Oxidation)	1565.84	0	3.921e-06	High	3.1018	0	High	3.53631	0	High	2.61085	0				1
	VEGEMKVPDVDIR	4	1	1	Q09666		1486.75	0	0.003706	High	3.09476	0	High	2.57818	0	High	2.75029	0	High	2.83028	0	1
	MKGDVVVSLPK	2	1	1	Q09666	M1(Oxidation)	1188.66	0	0.0001449	High	3.09229	0	High	2.4732	0							1
	MEGDLKGPEVDIKGPK	2	1	1	Q09666		1712.89	0	0.002851	High	3.07971	0	High	2.01378	0							2
	ISMPDVDFNLKGPK	2	1	1	Q09666	M3(Oxidation)	1576.81	0	3.961e-06	High	3.07113	0	High	2.9445	0							1
	FSMPGFKGEGR	6	1	1	Q09666	M3(Oxidation)	1228.58	0	8.296e-05	High	3.06524	0	High	2.52868	0	High	1.61797	0	High	3.26915	0	1
	LKTDVDVSLPK	8	1	1	Q09666		1214.7	0	0.0003575	High	3.0556	0	High	3.11934	0	High	2.85865	0	High	2.56729	0	1
	FKMPEMHFK	6	1	1	Q09666	M3(Oxidation); M6(Oxidation)	1226.57	0	0.002192	High	3.05377	0	High	2.84288	0				High	1.98378	0	1
	VEGDMKVPDVDIK	2	1	1	Q09666		1444.74	0	0.0009768	High	3.04916	0	High	2.33984	0							1
	IEGEMQVPDVDIRGPK	1	1	1	Q09666	Q6(Deamidated)	1783.9	0	0.001122	High	3.03527	0										1
	FSVPGFKAEGPEVDVNLPK	4	1	1	Q09666		2030.06	0	0.002569	High	3.03446	0	High	2.74163	0	High	2.98414	0	High	2.96683	0	1
	VGVEVPDVNIEGPEGK	5	1	1	Q09666		1637.84	0	8.288e-05	High	3.01866	0	High	2.87434	0	High	3.19566	0	High	2.89711	0	0
	MYFPDVEFDIKSPK	1	1	1	Q09666		1715.84	0	4.222e-05	High	2.96197	0										1
	ISAPNVDFNLEGPK	7	1	1	Q09666		1500.77	0	0.00012	High	2.95883	0	High	3.02613	0	High	2.92566	0	High	3.17433	0	0
	APNISMPDVDLNLKGPK	3	1	1	Q09666		1808.96	0	6.517e-07	High	2.95562	0	High	3.44443	0	High	2.77798	0				1
	LPTGQISGPEIK	4	1	1	Q09666		1239.7	0	0.0007242	High	2.95539	0	High	2.71051	0	High	2.77916	0	High	2.59442	0	0
	IKGDVDVSAPK	4	1	1	Q09666		1128.63	0	0.0009829	High	2.95165	0	High	2.3873	0	High	2.65912	0	High	2.37352	0	1
	GEGPEVDVNLPK	4	1	1	Q09666		1253.64	0	0.001522	High	2.94573	0	High	2.57811	0	High	2.16307	0	High	2.39118	0	0
	AEGPEVDVNLPK	12	1	1	Q09666		1267.65	0	0.00158	High	2.93232	0	High	2.75455	0	High	2.60779	0	High	2.89329	0	0
	FSMPGFKGEGPEVDMNLPK	1	1	1	Q09666	M3(Oxidation); M15(Oxidation)	2111.98	0	0.003699	High	2.92474	0										1
	VESDLKGPEVDIEGPEGK	3	1	1	Q09666		1897.95	0	0.0004263	High	2.92288	0	High	2.77477	0				High	2.39657	0	1
	FKMPDMHFK	4	1	1	Q09666	M3(Oxidation); M6(Oxidation)	1212.55	0	0.004614	High	2.92287	0	High	3.09011	0	High	1.86364	0	High	2.21193	0	1
	VKMPDVDISVPK	2	1	1	Q09666	M3(Oxidation)	1343.73	0	0.002834	High	2.92203	0	High	2.37172	0							1
	MKGNVDISAPK	2	1	1	Q09666		1159.63	0	0.001019	High	2.89056	0							High	2.50133	0	1
	MYFPDVEFDIK	2	1	1	Q09666		1403.65	0	0.001436	High	2.88986	0	High	1.84429	0							0
	VEGDLKGPEVDLK	24	1	1	Q09666		1398.75	0	0.002697	High	2.88966	0	High	2.61101	0	High	2.76537	0	High	2.13286	0	1
	MPDMHVNMPK	1	1	1	Q09666		1199.53	0	0.001552	High	2.8806	0										0
	ISMPDVDLNLKGPK	5	1	1	Q09666	M3(Oxidation)	1542.82	0	4.133e-05	High	2.87742	0	High	2.88167	0	High	2.60595	0	High	2.67786	0	1
	ISMPDVNLNLKGPK	5	1	1	Q09666	M3(Oxidation); N7(Deamidated)	1542.82	0	4.137e-05	High	2.87742	0	High	2.88167	0	High	2.60595	0	High	2.67786	0	1
	ISMPDVDLNLK	4	1	1	Q09666		1244.66	0	0.002361	High	2.87257	0	High	2.74225	0	High	1.84032	0	High	1.48073	0	0
	ISMPDVNLNLK	4	1	1	Q09666	N7(Deamidated)	1244.66	0	0.002363	High	2.87257	0	High	2.74225	0	High	1.84032	0	High	1.48073	0	0
	VGGSGVNVNAK	5	1	1	Q09666		1001.54	0	0.0002587	High	2.87231	0	High	3.09841	0	High	1.96155	0	High	1.9611	0	0
	MPSLEISAPK	3	1	1	Q09666		1072.57	0	0.002896	High	2.86744	0				High	2.71201	0	High	2.35832	0	0
	ISMPDVDLHLKGPK	2	1	1	Q09666		1549.84	0	1.06e-05	High	2.85387	0										1
	ISMPEVDLNLKGPK	7	1	1	Q09666		1540.84	0	8.42e-06	High	2.84172	0	High	2.28916	0	High	2.54404	0	High	2.25038	0	1
	ISMPDIDFNLK	2	1	1	Q09666		1292.65	0	0.003609	High	2.83362	0	High	2.98859	0							0
	ISMPDVDLHLK	12	1	1	Q09666		1267.67	0	3.442e-05	High	2.82368	0	High	2.85717	0	High	2.69213	0	High	2.81127	0	0
	VEGDLKGPEADIKGPK	2	1	1	Q09666		1652.88	0	0.0009066	High	2.81908	0	High	3.9498	0							2
	MEGDLKAPEVDIK	4	1	1	Q09666		1444.73	0	0.003851	High	2.81746	0	High	2.72001	0	High	2.47498	0	High	2.16804	0	1
	VSMPDVELNLKSPK	4	1	1	Q09666		1556.84	0	0.0007185	High	2.81278	0	High	2.08753	0	High	1.96253	0	High	2.78683	0	1
	ISMPDVNLNLKGPK	6	1	1	Q09666	M3(Oxidation)	1541.84	0	3.006e-06	High	2.80741	0	High	3.3145	0	High	1.62424	0	High	2.18794	0	1
	ISMPDVDLNLKGPK	5	1	1	Q09666		1526.82	0	2.747e-05	High	2.80204	0	High	2.81078	0	High	2.73582	0	High	3.00566	0	1
	ISMPDVNLNLKGPK	5	1	1	Q09666	N7(Deamidated)	1526.82	0	2.746e-05	High	2.80204	0	High	2.81078	0	High	2.73582	0	High	3.00566	0	1
	ADVVVSGPK	6	1	1	Q09666		871.488	0	0.004771	High	2.80123	0	High	2.20544	0	High	1.13004	0	High	2.76933	0	0
	FSMPGFKGEGPEVDVK	4	1	1	Q09666		1723.84	0	2.045e-07	High	2.7944	0	High	3.70847	0	High	2.52672	0	High	3.04751	0	1
	VDINAPDVGVQGPDWHLK	1	1	1	Q09666		1960.01	0	0.0003178	High	2.79256	0										0
	MDVNVGDIDIEGPEGK	1	1	1	Q09666	M1(Oxidation)	1703.77	0	1.905e-05	High	2.79001	0										0
	EVDVNLPKADIDVSGPK	1	1	1	Q09666		1795.94	0	0.001086	High	2.77792	0										1
	FSMPGFKGEGPDGDVKLPK	3	1	1	Q09666	M3(Oxidation)	2022	0	0.006376	High	2.77403	0	High	2.30328	0							2
	VEGEMKVPDVEIK	2	1	1	Q09666		1472.76	0	0.002634	High	2.7702	0	High	2.46766	0							1
	GEGPDVDVNLPK	3	1	1	Q09666		1239.63	0	0.0009313	High	2.76508	0	High	2.80233	0				High	3.09059	0	0
	IPMPDFDLHLK	5	1	1	Q09666		1325.7	0	9.25e-07	High	2.75879	0	High	3.19302	0	High	2.19938	0	High	2.6451	0	0
	VKGDFDVSVPK	2	1	1	Q09666		1190.64	0	0.000834	High	2.75847	0	High	2.51447	0							1
	ISMPDVNLNLKGPK	4	1	1	Q09666		1525.85	0	6.037e-05	High	2.75828	0	High	3.56482	0	High	3.39246	0	High	3.12479	0	1
	LNVGAPDVTLR	4	1	1	Q09666		1154.65	0	7.99e-05	High	2.75726	0	High	3.03982	0	High	2.62892	0	High	2.61218	0	0
	ISMPEVDLNLKGPK	2	1	1	Q09666	N9(Deamidated)	1541.83	0	0.0003592	High	2.74897	0	High	1.732	0							1
	ISMPDFDLHLK	9	1	1	Q09666		1315.67	0	0.001205	High	2.74334	0	High	2.6853	0	High	2.6608	0	High	2.79829	0	0
	LKGDVDVSGPKLEGDIK	3	1	1	Q09666		1769.97	0	0.005706	High	2.73875	0	High	1.86938	0							2
	ISMPDFDLHLK	9	1	1	Q09666	M3(Oxidation)	1331.66	0	0.00209	High	2.73739	0	High	2.4008	0	High	1.88943	0	High	2.40603	0	0
	ISMPDVDLHVK	6	1	1	Q09666	M3(Oxidation)	1269.65	0	0.0002844	High	2.73071	0	High	2.83033	0	High	1.70211	0	High	1.43387	0	0
	ISMPDVDLHMK	4	1	1	Q09666		1285.63	0	0.001766	High	2.7199	0	High	2.63866	0	High	2.58157	0	High	2.4963	0	0
	VKGEYDVTVPKLEGELK	3	1	1	Q09666		1904.04	0	0.0002809	High	2.70251	0	High	2.70119	0				High	2.11481	0	2
	ISMPDVDFNLK	2	1	1	Q09666		1278.64	0	0.001594	High	2.70223	0	High	2.50122	0							0
	MKGNVDISAPK	6	1	1	Q09666	M1(Oxidation)	1175.61	0	8.52e-05	High	2.69463	0	High	3.02545	0	High	2.8172	0	High	2.46222	0	1
	FSMPGFKGEGPDGDVK	2	1	1	Q09666		1667.78	0	0.00199	High	2.68996	0	High	2.23751	0							1
	ISMPDFDLNLKGPK	4	1	1	Q09666		1574.83	0	1.852e-05	High	2.66199	0	High	2.84358	0	High	2.80703	0	High	3.12405	0	1
	FSMPGFKGEGPDVDVSLPK	3	1	1	Q09666	M3(Oxidation)	2022.99	0	0.0003172	High	2.65385	0	High	2.18665	0							1
	GPQVSGELKGPGVDVNLKGPR	1	1	1	Q09666		2104.15	0	0.0001159	High	2.6458	0										2
	VKMPDVDISVPK	3	1	1	Q09666		1327.73	0	0.0001642	High	2.64361	0	High	2.89123	0				High	2.49887	0	1
	ISMPDLDLNLK	14	1	1	Q09666	M3(Oxidation)	1274.67	0	0.001223	High	2.62184	0	High	1.88629	0	High	1.37871	0	High	1.42421	0	0
	ISMPDVDLHVK	5	1	1	Q09666		1253.66	0	0.0001967	High	2.61126	0	High	2.60718	0	High	2.7362	0	High	2.68786	0	0
	GEGPEFDVNLSK	2	1	1	Q09666		1291.62	0	0.003194	High	2.61003	0	High	2.52462	0							0
	LKGDVDVSGPK	4	1	1	Q09666		1114.61	0	0.003456	High	2.59712	0	High	2.41122	0	High	1.94697	0	High	1.89551	0	1
	ISMPDVNLNLK	4	1	1	Q09666		1243.68	0	0.0006709	High	2.59011	0	High	2.70776	0	High	2.81491	0	High	2.41098	0	0
	TPEMIIQKPK	4	1	1	Q09666	M4(Oxidation)	1200.67	0	0.003067	High	2.5783	0	High	1.57217	0							0
	ISMPEIDLNLK	1	1	1	Q09666		1272.69	0	0.002508	High	2.56242	0										0
	LEVPDMNIRGPK	3	1	1	Q09666		1368.73	0	0.0001024	High	2.55961	0	High	2.46717	0	High	1.72309	0				1
	VSMPDVDLNLKGPK	5	1	1	Q09666		1512.81	0	0.003289	High	2.53536	0	High	1.98071	0	High	2.03749	0	High	2.41973	0	1
	GEGPEVDVTLPK	3	1	1	Q09666		1240.65	0	0.002403	High	2.51807	0	High	2.65576	0				High	2.38971	0	0
	ISMPDLDLNLK	6	1	1	Q09666		1258.67	0	0.0009326	High	2.50502	0	High	2.70055	0	High	2.22397	0				0
	FKMPEMHFR	2	1	1	Q09666		1222.59	0	0.0002308	High	2.50257	0	High	2.45812	0							1
	VSGPDLDLNLK	1	1	1	Q09666		1170.63	0	0.004908	High	2.50027	0										0
	MKGDVVVSLPK	2	1	1	Q09666		1172.67	0	0.0004784	High	2.48848	0	High	2.60371	0							1
	VKGDVDVTLPK	2	1	1	Q09666		1170.67	0	0.001322	High	2.4859	0	High	1.61628	0							1
	VSAPEVSVGHK	2	1	1	Q09666		1109.6	0	0.003224	High	2.48519	0				High	1.8766	0				0
	MKGDVDVSLPK	2	1	1	Q09666		1188.63	0	0.002715	High	2.47688	0	High	2.43324	0							1
	VEGDMQVPDLDIK	2	1	1	Q09666		1458.72	0	0.004069	High	2.47328	0	High	1.59989	0							0
	ISIPDVDLDLKGPK	7	1	1	Q09666		1509.85	0	0.002458	High	2.46873	0	High	2.90505	0	High	2.47704	0	High	2.37978	0	1
	ISMPDIDLNLTGPK	4	1	1	Q09666	M3(Oxidation)	1529.79	0	0.001397	High	2.45679	0	High	2.63275	0							0
	VSMPDVELNLK	4	1	1	Q09666		1244.65	0	0.0007473	High	2.45622	0	High	2.51134	0	High	2.47235	0	High	2.67641	0	0
	FKMPFLSISSPK	6	1	1	Q09666		1381.76	0	0.0008902	High	2.44955	0	High	1.49889	0	High	1.70442	0	High	2.007	0	1
	MYFPDVEFDIKSPK	1	1	1	Q09666	M1(Oxidation)	1731.83	0	0.000796	High	2.4495	0										1
	VDVDVPDVNIEGPDAK	7	1	1	Q09666		1681.83	0	0.0001262	High	2.43904	0	High	2.77527	0	High	2.67511	0	High	2.77503	0	0
	ISMSEVDLNVAAPK	2	1	1	Q09666		1473.76	0	6.055e-05	High	2.43484	0							High	3.95447	0	0
	LKFGTFGGLGSK	4	1	1	Q09666		1211.68	0	0.002851	High	2.42144	0	High	1.72698	0	High	2.09481	0	High	1.60475	0	1
	SPEPGQTWTR	2	2	1	Q09666		1158.56	0	0.003901	High	2.4115	0	High	2.03724	0							0
	KPDIDITGPK	2	1	1	Q09666		1083.61	0	0.001834	High	2.38379	0	High	2.14172	0							0
	ADVVVSGPKVDIEAPDVSLEGPEGK	1	1	1	Q09666		2507.3	0	9.149e-05	High	2.37568	0										1
	FGTFGGLGSK	3	1	1	Q09666		970.5	0	0.005569	High	2.37324	0	High	2.25239	0				High	2.07012	0	0
	AEGPDVAVDLPK	2	1	1	Q09666		1210.64	0	0.0009188	High	2.36099	0	High	2.65814	0							0
	ISMPDVGLNLK	4	1	1	Q09666	M3(Oxidation)	1202.65	0	0.003487	High	2.34567	0	High	2.27457	0	High	2.01935	0	High	2.11365	0	0
	VKTPEMIIQKPK	2	1	1	Q09666	M6(Oxidation)	1427.83	0	0.001679	High	2.28092	0	High	1.59317	0							1
	FKMPFLSISSPK	4	1	1	Q09666	M3(Oxidation)	1397.75	0	0.001401	High	2.26367	0	High	1.07045	0				High	1.91384	0	1
	VSAPGVQGDVK	5	1	1	Q09666		1056.57	0	0.0009575	High	2.2493	0	High	2.0578	0	High	2.05241	0	High	2.07648	0	0
	ISMPDVGLNLK	2	1	1	Q09666		1186.65	0	0.004151	High	2.2398	0				High	1.56021	0				0
	LEGELKGPELDVK	5	1	1	Q09666		1426.78	0	0.0004877	High	2.20156	0	High	2.23068	0	High	1.54158	0	High	2.46497	0	1
	VEGDLKGPEVDIR	3	1	1	Q09666		1426.75	0	0.0003278	High	2.19315	0	High	2.59043	0	High	2.40949	0				1
	ISMPDLDLHLK	5	1	1	Q09666		1281.69	0	0.001694	High	2.19213	0	High	2.49821	0	High	2.37784	0	High	2.53064	0	0
	MPSLEISAPK	6	1	1	Q09666	M1(Oxidation)	1088.57	0	0.002613	High	2.19013	0	High	2.24806	0	High	1.86716	0	High	2.24232	0	0
	LEGDIKAPSLDIK	3	1	1	Q09666		1398.78	0	0.00457	High	2.17316	0	High	1.9158	0	High	1.15068	0				1
	APDVEGQGLDWSLKIPK	2	1	1	Q09666		1852.99	0	0.0003276	High	2.17083	0	High	2.65159	0							1
	ISMPEIDLNLK	3	1	1	Q09666	M3(Oxidation)	1288.68	0	0.0009847	High	2.16845	0	High	2.39036	0							0
	AEGPEVDVNLPKADVVVSGPK	1	1	1	Q09666		2120.12	0	6.754e-05	High	2.15224	0										1
	MPFLSISSPK	4	1	1	Q09666		1106.6	0	0.00633	High	2.1495	0	High	2.07378	0	High	1.96302	0	High	2.13598	0	0
	DIDISSPEFK	4	1	1	Q09666		1150.56	0	0.005203	High	2.12838	0	High	2.23453	0	High	1.69879	0	High	2.09105	0	0
	ISIPDVDLDLK	3	1	1	Q09666		1227.68	0	0.001012	High	2.12354	0	High	1.8987	0	High	1.76732	0				0
	LEVPDMNIR	3	1	1	Q09666		1086.56	0	0.0006763	High	2.06946	0	High	2.09813	0				High	2.34285	0	0
	VEGEMKVPDVDIK	2	1	1	Q09666		1458.75	0	0.005304	High	2.06762	0				High	1.46395	0				1
	ISMQDVDLSLGSPK	4	1	1	Q09666		1489.76	0	1.356e-06	High	2.05907	0	High	4.09269	0	High	4.40469	0	High	4.01515	0	0
	VKGDLDIAGPNLEGDFK	2	1	1	Q09666		1787.92	0	3.951e-06	High	1.92627	0	High	3.85281	0							1
	VEGDLKGPEADIK	2	1	1	Q09666		1370.72	0	0.00209	High	1.90125	0	High	2.03917	0							1
	IKGDVDVTGPK	4	1	1	Q09666		1128.63	0	0.001587	High	1.88687	0	High	2.25804	0	High	1.69312	0	High	1.911	0	1
	VKGDVDISLPK	4	1	1	Q09666		1170.68	0	0.0004379	High	1.86924	0	High	2.32209	0	High	1.76175	0	High	1.68364	0	1
	VKGDMDISLPK	4	1	1	Q09666		1202.65	0	0.001011	High	1.85128	0	High	1.4835	0							1
	VKGDVDVSLPK	4	1	1	Q09666		1156.66	0	0.0009358	High	1.82462	0	High	1.95011	0	High	1.41809	0	High	1.47734	0	1
	VDIDTPDIDIHGPEGK	4	1	1	Q09666		1720.84	0	3.408e-05	High	1.80446	0	High	2.37101	0	High	3.12892	0	High	3.49962	0	0
	VKGGVDVTLPR	1	1	1	Q09666		1140.67	0	0.001355	High	1.77993	0										1
	GEGPDVDVTLPK	2	1	1	Q09666		1226.63	0	0.002774	High	1.70852	0							High	1.56991	0	0
	MPDVDISVPK	2	1	1	Q09666		1100.57	0	0.001658	High	1.65328	0	High	1.70924	0							0
	ISMPDFDLNLK	4	1	1	Q09666		1292.66	0	0.0005419	High	1.65274	0	High	2.47234	0	High	2.43199	0	High	2.43214	0	0
	FKMPEMHFR	2	1	1	Q09666	M3(Oxidation); M6(Oxidation)	1254.57	0	0.00658	High	1.42884	0	High	1.26979	0							1
	FSMPGFKGEGPDGDVKLPK	3	1	1	Q09666		2006.01	0	0.001085	High	1.36003	0				High	1.26311	0	High	2.5573	0	2
	ISMPEIDLNLKGSK	4	1	1	Q09666		1544.84	0	1.652e-05	High	1.22203	0	High	3.42389	0	High	3.26342	0	High	2.90123	0	1
	MDIDVPDVEVQGPDWHLK	2	1	1	Q09666		2093	0	1.428e-09	High	0.99264	0				High	4.81267	0				0
	GGVTGSPEASISGSKGDLK	3	1	1	Q09666		1746.89	0	0.0003161				High	4.69314	0	High	3.49768	0	High	3.59224	0	1
	LKGPQITGPSLEGDLGLK	2	1	1	Q09666		1823.04	0	1.269e-05				High	4.24861	0	High	4.17164	0				1
	LEGPDVSLKGPGVDLPSVNLSMPK	1	1	1	Q09666		2449.31	0	6.547e-07				High	4.18835	0							1
	IEGEMQVPDVDIRGPK	2	1	1	Q09666		1782.91	0	2.478e-08				High	4.14199	0	High	3.49397	0				1
	LKSEDGVEGDLGETQSR	3	1	1	Q09666		1819.86	0	1.851e-05				High	3.81779	0	High	3.17765	0	High	3.68714	0	1
	GPQITGPSLEGDLGLK	1	1	1	Q09666		1581.85	0	3.105e-06				High	3.62762	0							0
	GPNVKGEYDVTMPK	1	1	1	Q09666		1534.76	0	0.0002108				High	3.49736	0							1
	VDTNAPDLSLEGPEGK	1	1	1	Q09666		1641.79	0	3.018e-07				High	3.39863	0							0
	GGKPGLTIQAPQLEVSVPSANIEGLEGK	1	1	1	Q09666	Q9(Deamidated); Q12(Deamidated)	2791.49	0	0.001374				High	3.38144	0							0
	MDIDVPDVEVQGPDWHLK	1	1	1	Q09666	Q11(Deamidated)	2094	0	1.011e-05				High	3.25147	0							0
	ISMPGFKGEGPEVDVNLPK	3	1	1	Q09666		2014.03	0	8.889e-06				High	3.13538	0	High	3.44913	0	High	3.02047	0	1
	MKLPQFGISTPGSDLHVNAK	1	1	1	Q09666	Q5(Deamidated)	2141.13	0	2.059e-05				High	2.84551	0							1
	LEGPDVSLKGPGVDLPSVNLSMPK	1	1	1	Q09666	M22(Oxidation)	2465.31	0	4.258e-06				High	2.78591	0							1
	VTAYTVDVTGR	1	1	1	Q09666		1181.62	0	0.004406				High	2.77623	0							0
	GPSLKGDLDASVPSMK	1	1	1	Q09666	M15(Oxidation)	1617.82	0	0.003348				High	2.76348	0							1
	FSMPSLKGEGPEVDVNLPK	3	1	1	Q09666		2044.04	0	5.322e-08				High	2.73463	0	High	1.7062	0	High	2.19241	0	1
	VEGTLKGPEVDLK	2	1	1	Q09666		1384.77	0	0.0008181				High	2.60209	0				High	2.00791	0	1
	GEGPDVDVSLPK	1	1	1	Q09666		1212.62	0	0.00308				High	2.40885	0							0
	ISMQDVDLSLGSPK	1	1	1	Q09666	Q4(Deamidated)	1490.75	0	0.0003465				High	2.32092	0							0
	VDVDIPDVNIEGPDAK	1	1	1	Q09666		1695.85	0	1.211e-06				High	2.07039	0							0
	FSMPGFKGEGPDVDVNLPK	2	1	1	Q09666	M3(Oxidation)	2050	0	0.001933				High	1.98928	0				High	2.54644	0	1
	VSMPDVDLNLK	1	1	1	Q09666		1230.64	0	0.0007413				High	1.4766	0							0
	GGQIGLQAPGLSVSGPQGHLESGSGK	2	1	1	Q09666		2418.23	0	1.526e-11							High	5.87816	0	High	5.62799	0	0
	ADLDVSGPKVDIDVPDVNIEGPEGK	1	1	1	Q09666	N18(Deamidated)	2579.29	0	5.277e-05							High	3.22063	0				1
	ADLDVSGPKVDIDVPDVNIEGPDAK	1	1	1	Q09666	N18(Deamidated)	2579.29	0	5.733e-05							High	3.09685	0				1
	VDINAPDVDVR	1	1	1	Q09666		1212.62	0	2.566e-05										High	3.11312	0	0
	LKGEIDASVPELEGDLRGPQVDVK	2	1	1	Q09666		2564.38	0.001	0.01342	High	3.70098	0	High	2.24919	0							2
	IKGDVDVSVPEVEGK	2	1	1	Q09666		1570.84	0.001	0.007108	High	3.59022	0							High	2.14887	0	1
	AKGEVDVDVPKLEGDLK	1	1	1	Q09666		1811.97	0.001	0.01915	High	3.27006	0										2
	VKGEYDVTVPK	3	1	1	Q09666		1234.67	0.001	0.01818	High	3.22646	0	High	2.93764	0				High	2.4101	0	1
	GSRVDIETPNLEGTLTGPR	2	1	1	Q09666		2012.04	0.001	0.01718	High	2.77329	0	High	2.32239	0							1
	GGVDVTLPR	4	1	1	Q09666		913.512	0.001	0.01057	High	2.6205	0	High	2.49599	0	High	2.56377	0	High	2.75408	0	0
	VKTPSFGISAPQVSIPDVNVNLK	1	1	1	Q09666		2410.34	0.001	0.006982	High	2.58196	0										1
	GEGPDVHMTLPK	2	1	1	Q09666	M8(Oxidation)	1296.63	0.001	0.008766	High	2.54611	0	High	2.08903	0							0
	ADLDVSGPK	18	1	1	Q09666		901.46	0.001	0.02248	High	2.4799	0	High	2.48964	0	High	2.39763	0	High	2.44199	0	0
	ISMPDVDLHLKGPNVK	1	1	1	Q09666	M3(Oxidation)	1778.95	0.001	0.009014	High	2.46273	0										1
	VSMPDVELNLK	4	1	1	Q09666	M3(Oxidation)	1260.65	0.001	0.01111	High	2.40694	0	High	1.59948	0							0
	IKGDVDVTGPKVEGDLK	1	1	1	Q09666		1769.97	0.001	0.007695	High	2.02411	0										2
	IEGDLKGPK	8	1	1	Q09666		956.543	0.001	0.01207	High	2.00345	0				High	1.58508	0	High	1.9487	0	1
	MKGDYDVTVPK	2	1	1	Q09666		1252.63	0.001	0.01871	High	1.92256	0	High	2.09111	0							1
	VPDVDIR	3	1	1	Q09666		813.444	0.001	0.02729	High	1.88235	0	High	1.84163	0							0
	APDVDIKGPK	2	1	1	Q09666		1039.58	0.001	0.01811	High	1.77243	0	High	1.46097	0							1
	LPTGQISGPEIK	1	1	1	Q09666	Q5(Deamidated)	1240.68	0.001	0.01316	High	1.70409	0										0
	MKMPTFSTPGAK	3	1	1	Q09666	M1(Oxidation); M3(Oxidation)	1327.64	0.001	0.01014	High	1.68143	0	High	1.4701	0				High	1.16401	0	1
	VPDVDIKGPK	3	1	1	Q09666		1067.61	0.001	0.008686	High	1.58843	0	High	1.47346	0	High	1.09874	0				1
	ISIPDVGLHLK	2	1	1	Q09666		1191.71	0.001	0.0145	High	1.49547	0	High	1.38526	0							0
	FSMPGFKGEGPEVDMNLPK	1	1	1	Q09666	M15(Oxidation); N16(Deamidated)	2096.98	0.001	0.008708				High	2.80328	0							1
	VKGEYDMTVPK	2	1	1	Q09666		1266.64	0.001	0.02203				High	2.52251	0							1
	FKAEAPLPSPK	1	1	1	Q09666		1184.67	0.001	0.02234				High	2.45908	0							1
	ADVDVSGPK	4	1	1	Q09666		887.447	0.001	0.0254				High	1.92592	0	High	2.03884	0	High	1.48247	0	0
	LEGGEVDLK	1	1	1	Q09666		959.507	0.001	0.02633				High	1.79664	0							0
	VTAPDVDLHLK	4	1	1	Q09666		1207.67	0.001	0.02952				High	1.7168	0	High	1.48573	0	High	1.49713	0	0
	LEGELKGPK	2	1	1	Q09666		970.559	0.001	0.02586				High	1.2939	0	High	1.73836	0				1
	GEGPEVDVKLPK	1	1	1	Q09666		1267.7	0.001	0.01234							High	1.76296	0				1
	VDVSAPDVEMQGPDWNLK	1	1	1	Q09666	Q11(Deamidated)	2000.92	0.001	0.007949										High	2.5768	0	0
	ANVDISAPK	4	1	1	Q09666		914.495	0.002	0.03111	High	2.78603	0	High	2.89426	0	High	2.59052	0	High	2.52756	0	0
	LKSEDGVEGDLGETQSR	1	1	1	Q09666	Q15(Deamidated)	1820.86	0.002	0.02587	High	2.63441	0										1
	VKGDADVSVPK	2	1	1	Q09666		1114.61	0.002	0.03229	High	2.42911	0	High	2.30659	0							1
	MEGDLKGPEVDIK	3	1	1	Q09666		1430.72	0.002	0.0299	High	2.25356	0	High	2.48758	0	High	1.8517	0				1
	VKGEYDMTVPK	2	1	1	Q09666	M7(Oxidation)	1282.63	0.002	0.03367	High	2.14368	0										1
	VKGDMDISLPK	1	1	1	Q09666	M5(Oxidation)	1218.64	0.002	0.03181	High	2.10434	0										1
	FSMPGFKGEGPEVDVNLPK	1	1	1	Q09666		2048.02	0.002	0.023	High	1.97543	0										1
	EVDVNLPK	4	1	1	Q09666		913.501	0.002	0.02502	High	1.699	0	High	1.59472	0	High	1.75363	0	High	1.8571	0	0
	VDVDVPDVNIEGPDAK	1	1	1	Q09666	N9(Deamidated)	1682.8	0.002	0.02673	High	1.66019	0										0
	LDFEGPDAK	2	1	1	Q09666		991.476	0.002	0.03211	High	1.52303	0	High	1.40952	0							0
	LQVTMPGIK	1	1	1	Q09666		986.574	0.002	0.02669	High	1.5102	0										0
	GDVVVSLPK	2	1	1	Q09666		913.538	0.002	0.03867	High	1.35565	0	High	1.39619	0							0
	LEVPDMNIR	1	1	1	Q09666	M6(Oxidation)	1102.56	0.002	0.03823				High	1.68736	0							0
	MPTFSTPGAK	1	1	1	Q09666		1036.51	0.002	0.04561										High	2.11807	0	0
	GDVDISLPK	3	1	1	Q09666		943.515	0.003	0.0579	High	1.97058	0	High	1.93054	0				High	2.39027	0	0
	GDMDISLPK	2	1	1	Q09666		975.481	0.003	0.05217	High	1.93642	0	High	1.15974	0							0
	FSMPGFK	8	1	1	Q09666	M3(Oxidation)	829.39	0.003	0.05462	High	1.28895	0	High	1.48181	0	High	1.35956	0	High	1.71327	0	0
	FSMPGFK	3	1	1	Q09666		813.397	0.003	0.05852				High	1.83582	0	High	1.32379	0	High	1.41062	0	0
	VKGDMDVSVPK	2	1	1	Q09666	M5(Oxidation)	1190.61	0.004	0.05003	High	2.60809	0	High	1.95826	0							1
	VKGDMDVSLPK	1	1	1	Q09666	M5(Oxidation)	1204.63	0.004	0.04688	High	2.53377	0										1
	GNVDISAPK	4	1	1	Q09666		900.478	0.004	0.058	High	2.36408	0	High	2.32958	0	High	2.26506	0	High	2.16981	0	0
	FKMPEMNIK	1	1	1	Q09666		1137.58	0.004	0.046	High	1.91266	0										1
	GDVDVSLPK	2	1	1	Q09666		929.496	0.004	0.06284	High	1.88015	0							High	1.56112	0	0
	FNFSKPK	4	1	1	Q09666		867.475	0.004	0.06707	High	1.80737	0	High	1.81084	0	High	1.79498	0	High	1.58663	0	0
	FSMPSLK	4	1	1	Q09666		809.423	0.004	0.05773	High	1.80157	0	High	1.65972	0	High	1.73834	0	High	1.71262	0	0
	VEGEMKVPDVDIR	2	1	1	Q09666	M5(Oxidation)	1502.75	0.004	0.05218	High	1.57296	0	High	1.8796	0							1
	VPGIDATTK	2	1	1	Q09666		901.497	0.004	0.07315	High	1.32061	0	High	1.5404	0							0
	MPEMNIK	6	1	1	Q09666	M1(Oxidation)	878.412	0.004	0.07371	High	1.13038	0	High	1.17114	0	High	0.789552	0	High	1.10954	0	0
	ADLGVSGPK	1	1	1	Q09666		843.461	0.004	0.05397	High	1.1094	0										0
	FSMPGFKGEGPEVDVTLPK	1	1	1	Q09666	M3(Oxidation)	2051.03	0.004	0.08326				High	1.93874	0							1
	VEGEMKVPDVEIK	1	1	1	Q09666	M5(Oxidation)	1488.76	0.004	0.08332				High	1.37445	0							1
	GDMDVSLPK	3	1	1	Q09666		961.465	0.005	0.07735	High	1.96932	0	High	1.94523	0							0
	VQTPEVDVK	1	1	1	Q09666		1014.55	0.005	0.07093	High	1.85544	0										0
	VKGDVDVSVPK	1	1	1	Q09666		1142.64	0.005	0.06953	High	1.80319	0										1
	VKVPEVDVR	3	1	1	Q09666		1040.61	0.005	0.09203	High	1.5655	0	High	2.32651	0	High	1.62321	0				1
	FKMPEMSIK	1	1	1	Q09666		1110.57	0.005	0.08088	High	1.43844	0										1
	MPEMNIK	2	1	1	Q09666		862.414	0.005	0.08752	High	1.31101	0				High	1.43605	0				0
	MEGDLKAPEVDIKGPK	1	1	1	Q09666	M1(Oxidation)	1742.9	0.005	0.06231	High	0.812856	0										2
	VPDVEIK	2	1	1	Q09666		799.454	0.005	0.1006				High	1.51716	0							0
	MPDMNIK	2	1	1	Q09666		848.403	0.006	0.128	High	1.43687	0				High	1.34583	0				0
	MEGDLKAPEVDIK	1	1	1	Q09666	M1(Oxidation)	1460.73	0.006	0.106	High	1.28012	0										1
	GDMDVSLPK	1	1	1	Q09666	M3(Oxidation)	977.464	0.006	0.098	High	1.23083	0										0
	FNFSKPK	1	1	1	Q09666	N2(Deamidated)	868.454	0.006	0.09832	High	1.2081	0										0
	GDISISGPK	2	1	1	Q09666		873.469	0.006	0.1267				High	2.39109	0	High	2.25702	0				0
	MPEINIK	3	1	1	Q09666		844.463	0.006	0.1219				High	1.45122	0	High	1.36808	0	High	1.35191	0	0
	MKMPTFSTPGAK	1	1	1	Q09666		1295.65	0.006	0.1134				High	0.992684	0							1
	ISMPEVDLNLK	1	1	1	Q09666		1258.67	0.007	0.1276	High	1.4689	0										0
	MPEMHFK	1	1	1	Q09666	M1(Oxidation)	935.41	0.007	0.1206	High	0.945128	0										0
	FSMPGFKGEGPDGDVK	1	1	1	Q09666	M3(Oxidation)	1683.77	0.007	0.1349	High	0.558927	0										1
	GSLGATGEIK	1	1	1	Q09666		932.503	0.007	0.141				High	1.56351	0							0
	GDMDVSVPK	1	1	1	Q09666		947.449	0.007	0.1323				High	1.54885	0							0
	VEGEMKVPDVDIK	1	1	1	Q09666	M5(Oxidation)	1474.75	0.008	0.1408	High	2.03134	0										1
	FKMPEMNIK	1	1	1	Q09666	M3(Oxidation)	1153.57	0.008	0.1497	High	1.81131	0										1
	GEYDVTMPK	2	1	1	Q09666		1039.48	0.008	0.1517				High	1.91518	0				High	1.88228	0	0
	GDYDVTVPK	1	1	1	Q09666		993.487	0.009	0.1699	High	1.54172	0										0
P11498	Pyruvate carboxylase, mitochondrial OS=Homo sapiens OX=9606 GN=PC PE=1 SV=2 - [PYC_HUMAN]	1200.02	74.53	79	439	1261.01	72.33	82	484	1336.84	72.67	79	511	1152.38	71.22	77	411	1178	129.551	6.84424
	Sequence	# PSMs	# Proteins	# Protein Groups	Protein Group Accessions	Modifications	MH+ [Da]	q-Value	PEP	A2	XCorr A2	Probability A2	B2	XCorr B2	Probability B2	C2	XCorr C2	Probability C2	D2	XCorr D2	Probability D2	# Missed Cleavages
	TNIAFLQNVLNNQQFLAGTVDTQFIDENPELFQLRPAQNR	5	1	1	P11498		4617.32	0	6.62e-10	High	6.79944	0	High	6.83975	0	High	5.28554	0	High	6.46323	0	0
	LDNASAFQGAVISPHYDSLLVK	14	2	1	P11498	Q8(Deamidated)	2346.2	0	6.976e-11	High	6.6786	0	High	6.67959	0	High	7.13087	0	High	5.51018	0	0
	LDNASAFQGAVISPHYDSLLVK	25	2	1	P11498		2345.22	0	2.257e-09	High	6.47679	0	High	6.43832	0	High	6.63556	0	High	6.04991	0	0
	SGNSDVYENEIPGGQYTNLHFQAHSMGLGSK	8	1	1	P11498	M26(Oxidation)	3353.5	0	8.42e-05	High	6.13866	0	High	5.3857	0	High	4.07349	0	High	5.10485	0	0
	LQVEHTVTEEITDVDLVHAQIHVAEGR	12	2	1	P11498		3038.55	0	1.168e-08	High	6.06757	0	High	3.66371	0	High	4.30753	0	High	4.89336	0	0
	HGEEVTPEDVLSAAMYPDVFAHFK	15	1	1	P11498		2689.27	0	6.797e-11	High	6.04286	0	High	6.53174	0	High	5.58911	0	High	5.17938	0	0
	SGNSDVYENEIPGGQYTNLHFQAHSMGLGSK	9	1	1	P11498		3337.52	0	7.512e-12	High	6.00632	0	High	4.8926	0	High	4.87728	0	High	6.74846	0	0
	SVVEFLQGYIGVPHGGFPEPFR	18	1	1	P11498		2432.24	0	1.767e-08	High	5.99843	0	High	5.55548	0	High	5.67694	0	High	5.39713	0	0
	VAKENNVDAVHPGYGFLSER	41	2	1	P11498	N5(Deamidated)	2203.08	0	1.434e-08	High	5.81416	0	High	5.09717	0	High	4.84149	0	High	5.11768	0	1
	TNIAFLQNVLNNQQFLAGTVDTQFIDENPELFQLRPAQNR	15	1	1	P11498	Q23(Deamidated)	4618.36	0	7.651e-09	High	5.77479	0	High	5.88423	0	High	5.89409	0	High	6.15151	0	0
	AIAIAAGVPVVPGTDAPITSLHEAHEFSNTYGFPIIFK	1	2	1	P11498		3951.09	0	1.411e-08	High	5.76582	0										0
	DMAGLLKPTACTMLVSSLR	3	1	1	P11498	C11(Carbamidomethyl); M13(Oxidation)	2080.06	0	2.544e-09	High	5.5809	0				High	5.6314	0				0
	VEGRPGASLPPLDLQALEKELVDR	8	1	1	P11498		2602.43	0	7.274e-10	High	5.42775	0	High	6.4852	0	High	6.41725	0	High	6.74079	0	1
	KAYVEANQMLGDLIK	8	1	1	P11498		1692.9	0	6.617e-09	High	5.39514	0	High	5.66914	0	High	5.2658	0	High	4.94099	0	1
	DMAGLLKPTACTMLVSSLR	3	1	1	P11498	C11(Carbamidomethyl)	2064.07	0	3.419e-06	High	5.39016	0				High	4.19163	0				0
	VAKENNVDAVHPGYGFLSER	18	2	1	P11498		2202.1	0	5.044e-08	High	5.3871	0	High	5.28855	0	High	4.47996	0	High	5.54291	0	1
	SGNSDVYENEIPGGQYTNLHFQAHSMGLGSK	10	1	1	P11498	N9(Deamidated); M26(Oxidation)	3354.5	0	0.0009931	High	5.34598	0				High	5.06734	0	High	5.06327	0	0
	LLHYLGHVMVNGPTTPIPVK	19	1	1	P11498		2186.22	0	2.143e-10	High	5.24456	0	High	4.24499	0	High	6.30235	0	High	5.05873	0	0
	NHPGLLLMDTTFRDAHQSLLATR	9	1	1	P11498		2607.35	0	1.658e-06	High	5.08187	0	High	5.39877	0	High	4.56634	0	High	5.66268	0	1
	SGNSDVYENEIPGGQYTNLHFQAHSMGLGSK	6	1	1	P11498	N9(Deamidated); Q15(Deamidated)	3339.52	0	7.84e-08	High	5.0278	0				High	4.08089	0	High	2.99289	0	0
	SGNSDVYENEIPGGQYTNLHFQAHSMGLGSK	19	1	1	P11498	N3(Deamidated)	3338.5	0	1.771e-10	High	4.89472	0	High	6.11476	0	High	5.2717	0	High	5.85851	0	0
	AEAEAQAEELSFPR	17	1	1	P11498		1547.74	0	2.025e-08	High	4.85337	0	High	4.96597	0	High	4.84124	0	High	4.94361	0	0
	TVAIYSEQDTGQMHR	13	2	1	P11498		1735.81	0	5.094e-08	High	4.82816	0	High	4.94909	0	High	4.97323	0	High	4.88042	0	0
	SVVEFLQGYIGVPHGGFPEPFR	3	1	1	P11498	Q7(Deamidated)	2433.25	0	1.755e-07	High	4.786	0				High	3.96077	0	High	3.29868	0	0
	VEGRPGASLPPLDLQALEKELVDR	2	1	1	P11498	Q15(Deamidated)	2603.43	0	4.433e-07	High	4.74455	0				High	4.68278	0				1
	ASPSPTDPVVPAVPIGPPPAGFRDILLR	8	1	1	P11498		2836.58	0	0.0002957	High	4.72129	0	High	4.11911	0	High	2.77184	0	High	1.94381	0	1
	SGNSDVYENEIPGGQYTNLHFQAHSMGLGSK	5	1	1	P11498	N3(Deamidated); N9(Deamidated); N18(Deamidated); M26(Oxidation)	3356.48	0	0.0009319	High	4.6945	0	High	3.27218	0	High	4.24471	0				0
	ENNVDAVHPGYGFLSER	14	2	1	P11498		1903.9	0	3.316e-07	High	4.67034	0	High	3.92734	0	High	4.36868	0	High	4.41993	0	0
	AEAEAQAEELSFPR	4	1	1	P11498	Q6(Deamidated)	1548.72	0	2.186e-06	High	4.62906	0	High	4.65924	0	High	4.97885	0	High	4.86375	0	0
	VIAHGKDHPTAATK	5	2	1	P11498		1445.79	0	7.588e-05	High	4.59582	0	High	4.45383	0	High	4.47052	0	High	3.77085	0	1
	LLHYLGHVMVNGPTTPIPVK	23	1	1	P11498	M9(Oxidation)	2202.21	0	2.922e-05	High	4.51627	0	High	4.40107	0	High	4.75135	0	High	4.13427	0	0
	QVGYENAGTVEFLVDR	10	2	1	P11498	N6(Deamidated)	1797.87	0	1.304e-06	High	4.45647	0	High	4.59857	0	High	3.92706	0	High	4.12157	0	0
	IVGDLAQFMVQNGLSR	43	1	1	P11498	N12(Deamidated)	1748.9	0	1.263e-09	High	4.42696	0	High	4.25166	0	High	4.13092	0	High	4.21653	0	0
	GANAVGYTNYPDNVVFK	12	1	1	P11498		1828.89	0	2.072e-06	High	4.40013	0	High	4.15413	0	High	4.18241	0	High	4.51787	0	0
	VEGRPGASLPPLDLQALEK	15	1	1	P11498		1990.1	0	4.178e-06	High	4.39645	0	High	4.10254	0	High	4.05975	0	High	3.96257	0	0
	LLHYLGHVMVNGPTTPIPVK	15	1	1	P11498	M9(Oxidation); N11(Deamidated)	2203.2	0	2.981e-06	High	4.34025	0	High	4.24591	0	High	4.7096	0	High	3.84907	0	0
	LLHYLGHVMVNGPTTPIPVK	11	1	1	P11498	N11(Deamidated)	2187.21	0	2.218e-07	High	4.28357	0	High	3.56817	0	High	4.08521	0	High	4.51836	0	0
	VVHSYEELEENYTR	19	2	1	P11498		1767.82	0	2.281e-06	High	4.26306	0	High	3.89744	0	High	4.28436	0	High	4.28028	0	0
	TVAIYSEQDTGQMHR	28	2	1	P11498	M13(Oxidation)	1751.8	0	3.61e-07	High	4.2444	0	High	4.55508	0	High	4.93403	0	High	5.00677	0	0
	AYSEALAAFGNGALFVEK	17	2	1	P11498		1857.94	0	1.384e-05	High	4.24098	0	High	4.36083	0	High	3.88349	0	High	3.817	0	0
	GANAVGYTNYPDNVVFK	19	1	1	P11498	N3(Deamidated)	1829.87	0	3.04e-05	High	4.15787	0	High	4.07821	0	High	4.12589	0	High	3.94934	0	0
	ENNVDAVHPGYGFLSER	13	2	1	P11498	N2(Deamidated)	1904.89	0	5.962e-05	High	4.15413	0	High	4.29366	0	High	4.26398	0	High	4.16562	0	0
	IVGDLAQFMVQNGLSR	8	1	1	P11498	M9(Oxidation)	1763.92	0	7.266e-08	High	4.12647	0	High	4.01441	0	High	3.90524	0	High	4.12247	0	0
	DMAGLLKPTACTMLVSSLR	4	1	1	P11498	M2(Oxidation); C11(Carbamidomethyl); M13(Oxidation)	2096.06	0	1.283e-08	High	4.0996	0	High	4.34923	0	High	5.52064	0	High	3.47979	0	0
	VVEIAPAAHLDPQLR	17	2	1	P11498		1628.92	0	1.279e-05	High	4.09415	0	High	4.17277	0	High	4.03561	0	High	4.03956	0	0
	DVKGQIGAPMPGK	4	1	1	P11498		1297.7	0	0.0003192	High	4.06803	0	High	4.28871	0	High	3.92614	0	High	2.91213	0	1
	VVEIAPAAHLDPQLR	1	2	1	P11498	Q13(Deamidated)	1629.9	0	3.281e-05	High	4.05581	0										0
	IVGDLAQFMVQNGLSR	17	1	1	P11498	Q7(Deamidated); N12(Deamidated)	1749.89	0	2.69e-09	High	4.00884	0	High	4.25079	0	High	4.17771	0	High	2.93513	0	0
	FCEVAKENGMDVFR	6	1	1	P11498	C2(Carbamidomethyl)	1701.78	0	8.967e-06	High	4.0068	0	High	4.20669	0	High	4.03768	0	High	4.23917	0	1
	ADFAQACQDAGVR	25	2	1	P11498	C7(Carbamidomethyl)	1408.63	0	2.182e-06	High	4.00277	0	High	4.04681	0	High	3.97054	0	High	4.30881	0	0
	VAKENNVDAVHPGYGFLSER	3	2	1	P11498	N5(Deamidated); N6(Deamidated)	2204.07	0	6.061e-09	High	3.98162	0	High	2.25975	0	High	4.44553	0				1
	AYVEANQMLGDLIK	9	1	1	P11498		1564.81	0	6.833e-05	High	3.91917	0	High	3.62808	0	High	3.66028	0	High	3.25734	0	0
	ASPSPTDPVVPAVPIGPPPAGFR	14	1	1	P11498		2226.2	0	0.000107	High	3.91778	0	High	4.0688	0	High	4.02912	0	High	4.30187	0	0
	ADFAQACQDAGVR	9	2	1	P11498	Q5(Deamidated); C7(Carbamidomethyl)	1409.61	0	0.0001067	High	3.9095	0	High	3.71075	0	High	3.83529	0	High	3.46885	0	0
	IVGDLAQFMVQNGLSR	11	1	1	P11498		1747.92	0	8.051e-06	High	3.88894	0	High	3.62108	0	High	3.50603	0	High	3.50599	0	0
	TVAIYSEQDTGQMHR	5	2	1	P11498	Q8(Deamidated)	1736.79	0	4.795e-08	High	3.86373	0				High	4.83221	0	High	4.47302	0	0
	YSLQYYMGLAEELVR	8	1	1	P11498	M7(Oxidation)	1850.9	0	5.8e-07	High	3.85715	0	High	3.28312	0	High	3.52788	0	High	3.97728	0	0
	AYSEALAAFGNGALFVEK	26	2	1	P11498	N11(Deamidated)	1858.93	0	2.309e-05	High	3.80507	0	High	3.71812	0	High	3.80664	0	High	3.57392	0	0
	FCEVAKENGMDVFR	7	1	1	P11498	C2(Carbamidomethyl); M10(Oxidation)	1717.77	0	2.774e-07	High	3.77144	0	High	3.92774	0	High	4.18228	0	High	3.60969	0	1
	DFTATFGPLDSLNTR	21	1	1	P11498		1654.82	0	8.953e-07	High	3.76	0	High	3.65263	0	High	3.62105	0	High	3.18589	0	0
	FCEVAKENGMDVFR	20	1	1	P11498	C2(Carbamidomethyl); N8(Deamidated)	1702.76	0	1.083e-06	High	3.73815	0	High	4.02424	0	High	3.96318	0	High	4.24496	0	1
	IVGDLAQFMVQNGLSR	16	1	1	P11498	M9(Oxidation); N12(Deamidated)	1764.9	0	4.192e-09	High	3.72863	0	High	3.77437	0	High	3.8349	0	High	3.43132	0	0
	KIAPYVAHNFSK	11	1	1	P11498		1374.75	0	3.472e-06	High	3.69551	0	High	3.13856	0	High	3.8005	0	High	3.1054	0	1
	KAYVEANQMLGDLIK	4	1	1	P11498	N7(Deamidated)	1693.89	0	0.0005744	High	3.64043	0	High	3.54659	0	High	3.68334	0	High	3.22432	0	1
	NHPGLLLMDTTFR	4	1	1	P11498	N1(Deamidated)	1515.76	0	0.002696	High	3.60444	0	High	3.22906	0	High	3.20945	0	High	3.61782	0	0
	DFTATFGPLDSLNTR	5	1	1	P11498	N13(Deamidated)	1655.8	0	4.206e-06	High	3.603	0				High	3.1856	0	High	3.39557	0	0
	SGNSDVYENEIPGGQYTNLHFQAHSMGLGSK	1	1	1	P11498	N3(Deamidated); N9(Deamidated); Q15(Deamidated); N18(Deamidated)	3341.48	0	1.588e-06	High	3.60041	0										0
	GLAPVQAYLHIPDIIK	13	2	1	P11498		1748.02	0	8.005e-05	High	3.56143	0	High	3.68546	0	High	3.31182	0	High	4.00142	0	0
	GLYAAFDCTATMK	34	1	1	P11498	C8(Carbamidomethyl)	1448.66	0	0.000282	High	3.55605	0	High	3.3696	0	High	3.12809	0	High	3.23422	0	0
	QVGYENAGTVEFLVDR	43	2	1	P11498		1796.88	0	1.281e-07	High	3.52006	0	High	3.88472	0	High	3.94653	0	High	3.80669	0	0
	HQKVVEIAPAAHLDPQLR	6	2	1	P11498		2022.13	0	1.496e-08	High	3.51267	0	High	4.43253	0	High	4.81827	0	High	4.75217	0	1
	VFDYSEYWEGAR	11	1	1	P11498		1521.66	0	4.539e-05	High	3.49557	0	High	3.20136	0	High	3.25779	0	High	3.04311	0	0
	NHPGLLLMDTTFR	22	1	1	P11498		1514.78	0	0.001215	High	3.48147	0	High	3.43005	0	High	3.36843	0	High	3.25291	0	0
	NHPGLLLMDTTFR	59	1	1	P11498	M8(Oxidation)	1530.77	0	0.001892	High	3.47079	0	High	3.5236	0	High	3.1317	0	High	3.38953	0	0
	AYVEANQMLGDLIK	5	1	1	P11498	N6(Deamidated)	1565.78	0	3.155e-05	High	3.32735	0	High	3.2623	0	High	3.45263	0	High	3.62424	0	0
	VVHSYEELEENYTR	8	2	1	P11498	N11(Deamidated)	1768.8	0	1.128e-05	High	3.24996	0	High	3.72624	0	High	2.91203	0	High	2.87366	0	0
	IAPYVAHNFSK	14	1	1	P11498		1246.66	0	8.948e-05	High	3.2389	0	High	3.47958	0	High	2.81097	0	High	3.41643	0	0
	HYFIEVNSR	13	2	1	P11498	N7(Deamidated)	1165.57	0	0.0003594	High	3.23318	0	High	3.16916	0	High	3.20594	0	High	3.09741	0	0
	FIGPSPEVVRK	15	2	1	P11498		1228.71	0	0.0003795	High	3.23246	0	High	2.84353	0	High	2.9521	0	High	3.25323	0	1
	GLYAAFDCTATMK	29	1	1	P11498	C8(Carbamidomethyl); M12(Oxidation)	1464.65	0	0.0001831	High	3.17425	0	High	3.04295	0	High	2.7891	0	High	3.10994	0	0
	AVRNHPGLLLMDTTFR	2	1	1	P11498	N4(Deamidated)	1841.97	0	1.331e-05	High	3.14373	0	High	2.8937	0							1
	GLAPVQAYLHIPDIIK	4	2	1	P11498	Q6(Deamidated)	1748.99	0	1.595e-05	High	3.14123	0	High	2.92438	0	High	1.89608	0	High	3.04988	0	0
	FCEVAKENGMDVFR	17	1	1	P11498	C2(Carbamidomethyl); N8(Deamidated); M10(Oxidation)	1718.75	0	5.967e-08	High	3.09715	0	High	3.03485	0	High	3.39594	0	High	2.98605	0	1
	GQIGAPMPGKVIDIK	4	1	1	P11498		1523.86	0	0.00396	High	3.09398	0	High	3.0185	0	High	2.87596	0	High	2.4668	0	1
	KAYVEANQMLGDLIK	6	1	1	P11498	M9(Oxidation)	1708.9	0	0.000119	High	3.0713	0	High	3.09062	0	High	2.88648	0	High	3.13394	0	1
	IAEEFEVELER	23	1	1	P11498		1363.67	0	8.478e-06	High	3.07097	0	High	3.18418	0	High	2.91391	0	High	3.30901	0	0
	TSTAPAASPNVR	6	2	1	P11498	N10(Deamidated)	1172.59	0	0.0006496	High	3.04819	0	High	2.88605	0	High	3.00339	0	High	2.93331	0	0
	AYVEANQMLGDLIK	10	1	1	P11498	M8(Oxidation)	1580.8	0	3.709e-06	High	3.04526	0	High	2.8991	0	High	3.25213	0	High	2.91981	0	0
	QVFFELNGQLR	23	1	1	P11498	N7(Deamidated)	1351.71	0	0.001692	High	3.00807	0	High	3.16704	0	High	2.96331	0	High	3.0798	0	0
	QKADEAYLIGR	15	2	1	P11498		1263.67	0	0.0009248	High	3.0074	0	High	3.04198	0	High	3.60917	0	High	2.93809	0	1
	INGCAIQCR	17	2	1	P11498	N2(Deamidated); C4(Carbamidomethyl); C8(Carbamidomethyl)	1092.49	0	0.001694	High	3.00672	0	High	3.02686	0	High	2.46535	0	High	2.25749	0	0
	GTPLDTEVPMER	10	1	1	P11498		1344.65	0	0.002127	High	2.93377	0	High	2.9137	0	High	2.82175	0	High	3.00785	0	0
	DTQAMKEMHFHPK	11	1	1	P11498	M8(Oxidation)	1615.74	0	7.101e-05	High	2.90403	0	High	3.21408	0	High	2.90278	0	High	2.69478	0	1
	YSLQYYMGLAEELVR	8	1	1	P11498		1834.9	0	2.139e-05	High	2.90297	0	High	3.64722	0	High	3.50753	0	High	3.34154	0	0
	ELIPNIPFQMLLR	12	1	1	P11498		1583.9	0	1.073e-05	High	2.88417	0	High	3.25927	0	High	2.82318	0	High	2.80728	0	0
	INGCAIQCR	4	2	1	P11498	C4(Carbamidomethyl); C8(Carbamidomethyl)	1091.51	0	0.001403	High	2.73091	0	High	2.24512	0	High	2.30729	0	High	2.65552	0	0
	GTPLDTEVPMER	26	1	1	P11498	M10(Oxidation)	1360.64	0	8.505e-05	High	2.70596	0	High	2.20224	0	High	2.02697	0	High	2.09406	0	0
	ALAVSDLNR	13	1	1	P11498		958.533	0	0.004624	High	2.70187	0	High	2.69788	0	High	2.70259	0	High	2.68249	0	0
	SILVKDTQAMK	6	1	1	P11498		1233.69	0	0.001393	High	2.67509	0	High	2.78174	0	High	2.90095	0	High	2.65275	0	1
	ELIPNIPFQMLLR	18	1	1	P11498	M10(Oxidation)	1599.89	0	1.843e-05	High	2.62718	0	High	2.6311	0	High	2.95812	0	High	2.51485	0	0
	TSTAPAASPNVR	15	2	1	P11498		1171.61	0	0.0008953	High	2.60844	0	High	2.42391	0	High	2.48334	0	High	2.43667	0	0
	QVFFELNGQLR	24	1	1	P11498		1350.72	0	0.001672	High	2.54273	0	High	2.55886	0	High	2.1896	0	High	2.22656	0	0
	DAHQSLLATR	5	1	1	P11498		1111.59	0	4.316e-05	High	2.53666	0	High	2.30736	0	High	2.81461	0	High	2.54424	0	0
	DTQAMKEMHFHPK	11	1	1	P11498	M5(Oxidation); M8(Oxidation)	1631.73	0	5.534e-05	High	2.52477	0	High	2.61593	0	High	2.94152	0	High	2.56697	0	1
	ELIPNIPFQMLLR	8	1	1	P11498	Q9(Deamidated)	1584.89	0	5.044e-05	High	2.5194	0	High	2.54697	0	High	2.6404	0	High	2.42641	0	0
	EGPEGFAR	12	1	1	P11498		862.405	0	0.002475	High	2.50634	0	High	2.27558	0	High	2.45129	0	High	2.17786	0	0
	VMVANRGEIAIR	15	2	1	P11498		1328.75	0	0.0008967	High	2.44107	0	High	2.58431	0	High	1.79954	0	High	2.34954	0	1
	ENGMDVFR	4	1	1	P11498		967.43	0	0.005794	High	2.38235	0	High	2.27831	0	High	2.33837	0	High	2.4621	0	0
	SFQPDTGRIEVFR	4	2	1	P11498	Q3(Deamidated)	1552.77	0	0.0004808	High	2.37338	0	High	2.12181	0	High	2.59377	0	High	2.59088	0	1
	FIGPSPEVVR	15	2	1	P11498		1100.61	0	0.0006525	High	2.34113	0	High	2.503	0	High	2.38273	0	High	2.58184	0	0
	ENGMDVFR	12	1	1	P11498	N2(Deamidated)	968.416	0	0.002146	High	2.30024	0	High	2.34494	0	High	2.32377	0	High	2.23056	0	0
	FLYECPWR	8	1	1	P11498	C5(Carbamidomethyl)	1170.54	0	0.0008377	High	2.29934	0	High	2.17158	0	High	2.37046	0	High	2.18483	0	0
	DAHQSLLATR	4	1	1	P11498	Q4(Deamidated)	1112.57	0	0.0001693	High	2.19993	0	High	2.63175	0	High	2.76235	0	High	2.47655	0	0
	ADEAYLIGR	8	2	1	P11498		1007.52	0	0.000957	High	2.18587	0	High	2.28551	0	High	2.85865	0	High	2.9368	0	0
	TSTAPAASPNVRR	4	2	1	P11498		1327.71	0	0.0001868	High	2.17192	0	High	1.15943	0	High	2.10556	0	High	1.48318	0	1
	DILLREGPEGFAR	3	1	1	P11498		1472.79	0	0.004626	High	2.16273	0				High	2.10499	0	High	2.33401	0	1
	ENGMDVFR	8	1	1	P11498	M4(Oxidation)	983.421	0	0.004165	High	2.08361	0	High	1.92665	0	High	1.86935	0	High	2.02532	0	0
	FLYECPWRR	5	1	1	P11498	C5(Carbamidomethyl)	1326.64	0	0.004049	High	2.08348	0	High	1.81009	0	High	1.74479	0	High	2.02167	0	1
	SGEGMGIR	65	2	1	P11498	M5(Oxidation)	822.378	0	0.001858	High	2.06333	0	High	2.16399	0	High	2.20451	0	High	1.80576	0	0
	DLPRVEGRPGASLPPLDLQALEK	3	1	1	P11498		2471.37	0	6.897e-07	High	2.00838	0	High	3.60232	0	High	3.81927	0				1
	HYFIEVNSR	11	2	1	P11498		1164.57	0	0.0002105	High	1.98448	0	High	2.60298	0	High	2.89284	0	High	2.72318	0	0
	TSTAPAASPNVRR	4	2	1	P11498	N10(Deamidated)	1328.69	0	0.001331	High	1.93832	0	High	1.44596	0	High	1.4233	0	High	1.40592	0	1
	SFQPDTGRIEVFR	18	2	1	P11498		1551.79	0	0.00344	High	1.93761	0	High	2.58562	0	High	2.19308	0	High	2.54203	0	1
	MGDKVEAR	3	2	1	P11498		905.45	0	0.004125	High	1.87133	0	High	2.48498	0	High	2.40072	0				1
	ENGMDVFR	7	1	1	P11498	N2(Deamidated); M4(Oxidation)	984.408	0	0.006813	High	1.82821	0	High	1.85057	0	High	2.09556	0	High	2.03274	0	0
	TKYSLQYYMGLAEELVR	5	1	1	P11498		2064.04	0	0.0002254	High	1.82732	0	High	2.76623	0	High	2.52788	0	High	2.8884	0	1
	IAPYVAHNFSK	3	1	1	P11498	N8(Deamidated)	1247.64	0	0.000364	High	1.73292	0	High	2.22659	0				High	2.21008	0	0
	INGCAIQCR	5	2	1	P11498	N2(Deamidated); C4(Carbamidomethyl); Q7(Deamidated); C8(Carbamidomethyl)	1093.48	0	0.0003754	High	1.62267	0	High	1.95909	0	High	2.46043	0	High	2.22688	0	0
	ELIPNIPFQMLLR	4	1	1	P11498	Q9(Deamidated); M10(Oxidation)	1600.89	0	0.00247	High	1.36231	0	High	1.13872	0	High	1.39652	0	High	1.42846	0	0
	DTQAMKEMHFHPK	3	1	1	P11498		1599.74	0	2.076e-05				High	4.68192	0				High	1.79887	0	1
	ELVDRHGEEVTPEDVLSAAMYPDVFAHFK	1	1	1	P11498	M20(Oxidation)	3317.59	0	4.325e-08				High	4.55032	0							1
	QVGYENAGTVEFLVDRHGK	3	2	1	P11498		2119.05	0	3.347e-07				High	4.36298	0				High	4.70129	0	1
	LQVEHTVTEEITDVDLVHAQIHVAEGR	6	2	1	P11498	Q2(Deamidated)	3039.56	0	3.248e-06				High	3.88909	0	High	3.84432	0	High	4.241	0	0
	HGEEVTPEDVLSAAMYPDVFAHFK	5	1	1	P11498	M15(Oxidation)	2705.26	0	4.867e-08				High	3.83186	0	High	4.05188	0	High	4.86269	0	0
	SGNSDVYENEIPGGQYTNLHFQAHSMGLGSK	5	1	1	P11498	N3(Deamidated); Q15(Deamidated); Q22(Deamidated)	3340.5	0	5.323e-07				High	3.54626	0							0
	KIAPYVAHNFSK	1	1	1	P11498	N9(Deamidated)	1375.74	0	0.003334				High	2.46393	0							1
	VEGRPGASLPPLDLQALEK	3	1	1	P11498	Q15(Deamidated)	1991.08	0	5.702e-05				High	2.39992	0	High	1.92104	0				0
	QKADEAYLIGR	2	2	1	P11498	Q1(Deamidated)	1264.66	0	0.001939				High	2.13666	0				High	1.65543	0	1
	AYVEANQMLGDLIK	1	1	1	P11498	N6(Deamidated); Q7(Deamidated)	1566.78	0	0.002652				High	1.94071	0							0
	TKYSLQYYMGLAEELVR	3	1	1	P11498	Q6(Deamidated)	2065.05	0	9.353e-05				High	1.37703	0	High	2.25111	0	High	3.05128	0	1
	LDNASAFQGAVISPHYDSLLVK	3	2	1	P11498	N3(Deamidated); Q8(Deamidated)	2347.2	0	1.23e-06							High	4.31687	0				0
	NHPGLLLMDTTFRDAHQSLLATR	1	1	1	P11498	M8(Oxidation)	2623.36	0	4.624e-07							High	3.8132	0				1
	TVAIYSEQDTGQMHR	2	2	1	P11498	Q8(Deamidated); M13(Oxidation)	1752.79	0	8.073e-06							High	3.15138	0	High	3.24114	0	0
	KVHVTKDMTLEGDDLILEIE	1	1	1	P11498	M8(Oxidation)	2314.19	0	0.003241							High	2.82349	0				2
	IAEEFEVELERGK	2	1	1	P11498		1548.8	0	0.0002598							High	2.74306	0	High	2.46489	0	1
	HIEVQILGDQYGNILHLYER	1	2	1	P11498		2410.26	0	1.469e-09										High	4.59359	0	0
	GANAVGYTNYPDNVVFKFCEVAK	1	1	1	P11498	C19(Carbamidomethyl)	2563.22	0	0.001075										High	4.07932	0	1
	NHPGLLLMDTTFRDAHQSLLATR	1	1	1	P11498	N1(Deamidated)	2608.35	0	4.27e-05										High	3.40276	0	1
	HIEVQILGDQYGNILHLYER	1	2	1	P11498	Q10(Deamidated)	2411.26	0	9.325e-07										High	3.25798	0	0
	KAYVEANQMLGDLIK	1	1	1	P11498	N7(Deamidated); M9(Oxidation)	1709.88	0	0.005438										High	2.44184	0	1
	SILVKDTQAMK	19	1	1	P11498	M10(Oxidation)	1249.68	0.001	0.01612	High	2.65379	0	High	2.5614	0	High	2.94047	0	High	2.18171	0	1
	GQIGAPMPGK	5	1	1	P11498		955.502	0.001	0.02008	High	2.35939	0	High	2.48517	0	High	2.16976	0				0
	GQIGAPMPGK	38	1	1	P11498	M7(Oxidation)	971.498	0.001	0.01031	High	2.32219	0	High	2.24984	0	High	2.29655	0	High	2.295	0	0
	ACTELGIR	4	2	1	P11498	C2(Carbamidomethyl)	919.469	0.001	0.006788	High	2.23839	0	High	1.63555	0	High	2.14811	0				0
	SLPDLGLRQENIR	5	2	1	P11498	Q9(Deamidated)	1511.82	0.001	0.01615	High	2.21645	0				High	2.00726	0	High	1.85029	0	1
	VLKDLPR	8	1	1	P11498		840.53	0.001	0.01625	High	2.13408	0	High	1.97249	0	High	2.0185	0	High	2.14146	0	1
	VMVANRGEIAIR	5	2	1	P11498	M2(Oxidation); N5(Deamidated)	1345.73	0.001	0.007187	High	2.09802	0	High	2.05795	0	High	1.85584	0	High	1.33538	0	1
	VMVANRGEIAIR	12	2	1	P11498	M2(Oxidation)	1344.74	0.001	0.01287	High	2.01051	0	High	2.68401	0	High	2.34192	0	High	2.14612	0	1
	SLPDLGLRQENIR	6	2	1	P11498		1510.83	0.001	0.007831	High	1.94211	0	High	2.12533	0	High	1.78446	0	High	1.7114	0	1
	SFQPDTGR	8	2	1	P11498		907.427	0.001	0.01271	High	1.71161	0	High	1.7538	0	High	1.74528	0	High	1.8273	0	0
	SLPDLGLR	21	2	1	P11498		870.502	0.001	0.02003	High	1.54966	0	High	1.61222	0	High	1.80502	0	High	1.73596	0	0
	SFQPDTGR	4	2	1	P11498	Q3(Deamidated)	908.41	0.001	0.02304	High	1.00764	0	High	1.31091	0	High	1.30461	0	High	1.32515	0	0
	AGTHILCIK	3	1	1	P11498	C7(Carbamidomethyl)	1012.56	0.001	0.003316				High	2.92804	0	High	3.07687	0	High	1.83604	0	0
	AYVEANQMLGDLIK	2	1	1	P11498	Q7(Deamidated); M8(Oxidation)	1581.79	0.001	0.009945				High	2.12209	0							0
	DVKGQIGAPMPGK	2	1	1	P11498	M10(Oxidation)	1313.69	0.001	0.004598							High	2.38888	0	High	2.7979	0	1
	ALAVSDLNR	1	1	1	P11498	N8(Deamidated)	959.516	0.001	0.01116							High	2.10397	0				0
	SGEGMGIR	1	2	1	P11498		806.382	0.001	0.00633							High	1.56733	0				0
	IVGDLAQFMVQNGLSRAEAEAQAEELSFPR	2	1	1	P11498	N12(Deamidated)	3277.62	0.001	0.01782										High	1.99164	0	1
	TRLTSDSVK	3	2	1	P11498		1006.55	0.002	0.04014	High	2.14633	0	High	2.24278	0	High	2.40973	0				1
	RLQELR	5	1	1	P11498		814.489	0.002	0.04479	High	2.14392	0	High	1.92937	0	High	2.16744	0				1
	VMVANRGEIAIR	3	2	1	P11498	N5(Deamidated)	1329.73	0.002	0.0303	High	1.96667	0	High	2.05469	0				High	1.86763	0	1
	LEYKPIKK	2	2	1	P11498		1018.63	0.002	0.03691	High	1.73418	0	High	1.83167	0							1
	RLQELR	1	1	1	P11498	Q3(Deamidated)	815.472	0.002	0.03618							High	1.99058	0				1
	ALAVSDLNRAGQR	1	1	1	P11498		1370.75	0.002	0.03149							High	1.68694	0				1
	DMTLEGDDLILEIE	1	1	1	P11498	M2(Oxidation)	1621.75	0.002	0.04602										High	2.61963	0	0
	VTTEDPAR	2	2	1	P11498		888.443	0.003	0.06367	High	1.76628	0	High	2.03547	0							0
	LFLQGPK	6	1	1	P11498		802.483	0.004	0.07347	High	1.13439	0				High	1.20869	0				0
	LFLQGPK	4	1	1	P11498	Q4(Deamidated)	803.467	0.004	0.05752				High	1.12652	0	High	1.32714	0	High	1.25241	0	0
	QVFFELNGQLR	1	1	1	P11498	Q1(Deamidated); N7(Deamidated)	1352.69	0.006	0.1193				High	1.4034	0							0
	SILVKDTQAMK	1	1	1	P11498	Q8(Deamidated)	1234.68	0.006	0.1161							High	1.39943	0				1
	SILVKDTQAMKEMHFHPK	1	1	1	P11498	M10(Oxidation); M13(Oxidation)	2172.1	0.007	0.1284				High	2.2671	0							2
	TVAIYSEQDTGQMHR	1	2	1	P11498	Q8(Deamidated); Q12(Deamidated)	1737.77	0.008	0.1502	High	1.06572	0										0
	GQIGAPMPGK	1	1	1	P11498	Q2(Deamidated)	956.49	0.009	0.1781	High	2.04407	0										0
	EMHFHPK	1	1	1	P11498	M2(Oxidation)	941.432	0.009	0.1535				High	1.0737	0							0
	Sequence	# PSMs	# Proteins	# Protein Groups	Protein Group Accessions	Modifications	MH+ [Da]	q-Value	PEP	A2	XCorr A2	Probability A2	B2	XCorr B2	Probability B2	C2	XCorr C2	Probability C2	D2	XCorr D2	Probability D2	# Missed Cleavages
	SKELTTEIDNNIEQISSYKSEITELR	3	2	1	P13645		3040.55	0	2.261e-08	High	6.80036	0				High	5.58107	0	High	3.40965	0	2
	TIDDLKNQILNLTTDNANILLQIDNAR	19	2	1	P13645		3052.64	0	1.02e-11	High	6.37981	0	High	3.92103	0	High	6.31539	0	High	5.32636	0	1
	GSSGGGCFGGSSGGYGGLGGFGGGSFR	29	1	1	P13645	C7(Carbamidomethyl)	2342.98	0	4.951e-12	High	6.25317	0	High	6.57642	0	High	6.52306	0	High	5.77283	0	0
	ADLEMQIESLTEELAYLKK	22	2	1	P13645	M5(Oxidation)	2240.14	0	3.993e-10	High	6.19238	0	High	5.56746	0	High	5.94252	0	High	5.78594	0	1
	NVSTGDVNVEMNAAPGVDLTQLLNNMR	28	2	1	P13645	M11(Oxidation)	2888.39	0	2.567e-08	High	6.05574	0	High	5.20541	0	High	5.79295	0	High	5.41395	0	0
	SKELTTEIDNNIEQISSYK	37	2	1	P13645	N10(Deamidated)	2213.08	0	1.082e-11	High	5.8458	0	High	5.34844	0	High	5.46734	0	High	4.92818	0	1
	YCVQLSQIQAQISALEEQLQQIR	8	2	1	P13645	C2(Carbamidomethyl)	2746.42	0	8.543e-13	High	5.83095	0	High	5.17445	0	High	4.38896	0	High	5.15084	0	0
	NVSTGDVNVEMNAAPGVDLTQLLNNMR	15	2	1	P13645		2872.39	0	1.804e-09	High	5.65259	0	High	4.97147	0	High	4.63411	0	High	6.0832	0	0
	NVSTGDVNVEMNAAPGVDLTQLLNNMR	62	2	1	P13645	M11(Oxidation); N12(Deamidated)	2889.38	0	3.156e-11	High	5.56338	0	High	5.1297	0	High	5.02201	0	High	5.64349	0	0
	ADLEMQIESLTEELAYLK	9	2	1	P13645		2096.05	0	2.884e-07	High	5.46393	0	High	4.61248	0	High	4.87812	0	High	5.34676	0	0
	SKELTTEIDNNIEQISSYK	21	2	1	P13645		2212.1	0	1.025e-07	High	5.45371	0	High	5.44315	0	High	5.58245	0	High	5.45738	0	1
	NVSTGDVNVEMNAAPGVDLTQLLNNMR	41	2	1	P13645	N12(Deamidated)	2873.38	0	3.923e-10	High	5.40358	0	High	5.52635	0	High	5.39605	0	High	5.41859	0	0
	ADLEMQIESLTEELAYLKK	4	2	1	P13645	M5(Oxidation); Q6(Deamidated)	2241.12	0	5.763e-09	High	5.3746	0	High	4.71035	0	High	3.71199	0	High	4.43909	0	1
	NVSTGDVNVEMNAAPGVDLTQLLNNMR	14	2	1	P13645	M11(Oxidation); N12(Deamidated); N25(Deamidated); M26(Oxidation)	2906.37	0	7.295e-07	High	5.33252	0	High	3.56906	0	High	3.85805	0	High	2.83731	0	0
	SGGGGGGGGCGGGGGVSSLR	6	2	1	P13645	C10(Carbamidomethyl)	1549.68	0	2.698e-12	High	5.31433	0	High	5.81282	0	High	5.43	0	High	5.87635	0	0
	GSLGGGFSSGGFSGGSFSR	52	2	1	P13645		1707.78	0	1.286e-06	High	5.31192	0	High	5.16893	0	High	5.24044	0	High	5.34534	0	0
	ADLEMQIESLTEELAYLKK	19	2	1	P13645		2224.15	0	4.485e-10	High	5.30895	0	High	5.3563	0	High	5.78646	0	High	5.92794	0	1
	ADLEMQIESLTEELAYLK	7	2	1	P13645	M5(Oxidation)	2112.04	0	1.218e-07	High	5.1968	0	High	5.25701	0	High	5.23881	0	High	4.83839	0	0
	NQILNLTTDNANILLQIDNAR	12	2	1	P13645		2367.27	0	9.469e-08	High	5.18875	0	High	3.60169	0	High	3.72388	0	High	3.81287	0	0
	NVSTGDVNVEMNAAPGVDLTQLLNNMR	55	2	1	P13645	M11(Oxidation); N24(Deamidated); M26(Oxidation)	2905.36	0	1.709e-07	High	5.15519	0	High	5.53967	0	High	3.99829	0	High	5.95107	0	0
	TIDDLKNQILNLTTDNANILLQIDNAR	6	2	1	P13645	N16(Deamidated)	3053.62	0	9.328e-09	High	5.1301	0	High	3.79443	0				High	3.72325	0	1
	NVQALEIELQSQLALK	167	2	1	P13645		1797.01	0	7.605e-08	High	5.11246	0	High	4.01068	0	High	4.32743	0	High	3.93843	0	0
	NVSTGDVNVEMNAAPGVDLTQLLNNMR	15	2	1	P13645	M11(Oxidation); M26(Oxidation)	2904.38	0	2.738e-08	High	5.02748	0	High	4.69485	0	High	4.51386	0	High	5.41631	0	0
	ELTTEIDNNIEQISSYKSEITELRR	20	2	1	P13645	Q12(Deamidated)	2982.5	0	6.581e-07	High	4.93544	0	High	4.63938	0	High	5.14598	0	High	4.77428	0	2
	SQYEQLAEQNRKDAEAWFNEK	29	2	1	P13645	Q5(Deamidated)	2585.19	0	0.0001776	High	4.87076	0	High	4.75599	0	High	3.64922	0	High	4.28724	0	2
	AETECQNTEYQQLLDIK	10	2	1	P13645	C5(Carbamidomethyl)	2082.97	0	8.597e-09	High	4.86029	0	High	4.25309	0	High	4.25277	0	High	3.90122	0	0
	VTMQNLNDRLASYLDKVR	16	4	3	P13645;P02533;P08779	M3(Oxidation); N7(Deamidated)	2153.1	0	4.396e-07	High	4.63183	0	High	3.99835	0	High	3.67799	0	High	4.194	0	2
	NVQALEIELQSQLALK	13	2	1	P13645	Q10(Deamidated)	1798.01	0	0.001347	High	4.61426	0				High	2.72424	0	High	2.92303	0	0
	YCVQLSQIQAQISALEEQLQQIR	6	2	1	P13645	C2(Carbamidomethyl); Q18(Deamidated)	2747.41	0	5.826e-08	High	4.60656	0				High	5.30894	0	High	3.98122	0	0
	AETECQNTEYQQLLDIK	45	2	1	P13645	C5(Carbamidomethyl); Q6(Deamidated)	2083.95	0	9.142e-08	High	4.60197	0	High	4.3925	0	High	4.34844	0	High	4.8473	0	0
	ELTTEIDNNIEQISSYK	25	2	1	P13645	N8(Deamidated)	1997.96	0	2.372e-08	High	4.58021	0	High	4.63192	0	High	4.7466	0	High	4.36299	0	0
	ELTTEIDNNIEQISSYK	11	2	1	P13645		1996.98	0	1.313e-06	High	4.51589	0	High	4.18301	0	High	4.49939	0	High	4.33749	0	0
	QSLEASLAETEGR	48	2	1	P13645		1390.68	0	3.594e-05	High	4.24928	0	High	4.10191	0	High	3.94448	0	High	4.08409	0	0
	ELTTEIDNNIEQISSYKSEITELRR	7	2	1	P13645		2981.51	0	8.597e-10	High	4.06985	0	High	4.67546	0	High	3.64528	0	High	2.43846	0	2
	SLLEGEGSSGGGGR	12	2	1	P13645		1262.6	0	0.0006949	High	3.81222	0	High	3.65171	0	High	3.5621	0	High	3.63558	0	0
	IKEWYEKHGNSHQGEPR	1	2	1	P13645	N10(Deamidated); Q13(Deamidated)	2096.98	0	0.0002669	High	3.79573	0										2
	SQYEQLAEQNRK	18	2	1	P13645		1493.74	0	0.0001115	High	3.78196	0	High	3.49982	0	High	3.71247	0	High	3.56188	0	1
	SQYEQLAEQNR	8	2	1	P13645		1365.63	0	0.0009119	High	3.73268	0	High	3.5705	0	High	3.53707	0	High	3.57346	0	0
	LKYENEVALR	14	2	1	P13645	N5(Deamidated)	1235.66	0	1.81e-06	High	3.73181	0	High	3.65763	0	High	3.77471	0	High	3.57387	0	1
	SQYEQLAEQNRKDAEAWFNEK	7	2	1	P13645		2584.21	0	3.689e-07	High	3.65794	0	High	4.76801	0	High	4.77249	0	High	3.02889	0	2
	NQILNLTTDNANILLQIDNAR	13	2	1	P13645	N1(Deamidated)	2368.24	0	8.357e-06	High	3.62109	0	High	2.41554	0							0
	VTMQNLNDRLASYLDKVR	19	4	3	P13645;P02533;P08779	Q4(Deamidated)	2137.11	0	4.014e-06	High	3.61405	0	High	3.94166	0	High	3.16294	0	High	4.0117	0	2
	SQYEQLAEQNRK	29	2	1	P13645	Q5(Deamidated)	1494.72	0	0.0002171	High	3.58268	0	High	3.79895	0	High	3.64648	0	High	3.60973	0	1
	QSVEADINGLR	15	7	3	P13645;P13646;Q2M2I5	N8(Deamidated)	1202.6	0	0.0002521	High	3.57615	0	High	3.43161	0	High	3.27577	0	High	3.38291	0	0
	NHEEEMKDLR	26	2	1	P13645		1300.6	0	3.846e-05	High	3.52413	0	High	2.98346	0	High	2.84981	0	High	3.46553	0	1
	VTMQNLNDRLASYLDKVR	6	4	3	P13645;P02533;P08779	M3(Oxidation)	2152.12	0	2.411e-07	High	3.51497	0	High	3.94052	0	High	3.73477	0	High	3.52251	0	2
	QSVEADINGLR	4	7	3	P13645;P13646;Q2M2I5		1201.62	0	0.0001683	High	3.40624	0	High	3.43902	0	High	3.29479	0	High	3.33361	0	0
	IRLENEIQTYR	33	2	1	P13645		1434.77	0	3.505e-07	High	3.4014	0	High	3.02389	0	High	2.7925	0	High	3.49409	0	1
	VTMQNLNDRLASYLDKVR	8	4	3	P13645;P02533;P08779		2136.13	0	5.962e-07	High	3.15441	0	High	3.50704	0	High	3.41855	0	High	3.79107	0	2
	ALEESNYELEGKIKEWYEK	1	2	1	P13645		2358.16	0	0.0001278	High	3.14314	0										2
	ALEESNYELEGK	16	2	1	P13645		1381.65	0	0.000358	High	3.12145	0	High	3.10661	0	High	3.16357	0	High	3.14008	0	0
	LENEIQTYR	14	2	1	P13645		1165.58	0	0.0008823	High	3.1163	0	High	2.60632	0	High	3.09713	0	High	3.26232	0	0
	IRLENEIQTYR	21	2	1	P13645	N5(Deamidated)	1435.76	0	0.0002276	High	3.06244	0	High	3.04542	0	High	2.37811	0	High	2.77645	0	1
	VTMQNLNDR	12	7	3	P13645;P02533;P08779	N5(Deamidated)	1091.51	0	0.0059	High	3.04871	0	High	2.91032	0	High	2.96665	0	High	2.86417	0	0
	NHEEEMKDLR	6	2	1	P13645	N1(Deamidated)	1301.58	0	7.235e-05	High	3.04474	0	High	3.50555	0	High	3.66574	0	High	3.76458	0	1
	HGNSHQGEPRDYSK	2	2	1	P13645		1611.73	0	8.76e-05	High	3.04116	0				High	2.05736	0				1
	LENEIQTYR	4	2	1	P13645	Q6(Deamidated)	1166.57	0	0.001681	High	3.02881	0	High	2.96969	0	High	2.78825	0	High	2.92723	0	0
	LKYENEVALR	64	2	1	P13645		1234.68	0	8.776e-05	High	3.02842	0	High	3.76407	0	High	3.18	0	High	3.68143	0	1
	QSVEADINGLRR	8	6	2	P13645;P13646	Q1(Deamidated); N8(Deamidated)	1359.69	0	0.0005795	High	3.0001	0	High	2.50944	0	High	2.19457	0	High	2.26869	0	1
	QSVEADINGLRR	27	6	2	P13645;P13646	N8(Deamidated)	1358.7	0	4.48e-05	High	2.98793	0	High	3.63719	0	High	2.71462	0	High	3.24251	0	1
	NHEEEMKDLR	60	2	1	P13645	M6(Oxidation)	1316.59	0	0.003475	High	2.98028	0	High	3.1181	0	High	2.37963	0	High	2.7996	0	1
	IKEWYEKHGNSHQGEPR	17	2	1	P13645	N10(Deamidated)	2096	0	6.6e-07	High	2.97589	0	High	3.92341	0	High	3.6334	0	High	4.06462	0	2
	NVSTGDVNVEMNAAPGVDLTQLLNNMR	5	2	1	P13645	N8(Deamidated); N12(Deamidated); Q21(Deamidated); M26(Oxidation)	2891.36	0	4.85e-05	High	2.97556	0				High	3.12992	0				0
	VTMQNLNDR	9	7	3	P13645;P02533;P08779		1090.53	0	0.002974	High	2.97124	0	High	2.87799	0	High	1.7252	0	High	2.5915	0	0
	QSVEADINGLRR	14	6	2	P13645;P13646		1357.72	0	0.0001836	High	2.9569	0	High	3.21889	0	High	2.53851	0	High	2.51443	0	1
	VRALEESNYELEGK	3	2	1	P13645		1636.82	0	0.001625	High	2.95109	0				High	2.16637	0	High	2.74907	0	1
	SQYEQLAEQNRK	5	2	1	P13645	Q2(Deamidated); Q9(Deamidated)	1495.7	0	0.003126	High	2.89328	0				High	0.826972	0	High	1.52843	0	1
	VTMQNLNDR	4	7	3	P13645;P02533;P08779	Q4(Deamidated); N7(Deamidated)	1092.51	0	0.003782	High	2.8437	0				High	2.23647	0				0
	SQYEQLAEQNR	9	2	1	P13645	Q2(Deamidated)	1366.62	0	0.0007418	High	2.79405	0	High	1.78821	0	High	2.29745	0	High	1.96335	0	0
	KNHEEEMKDLR	4	2	1	P13645	M7(Oxidation)	1444.69	0	1.44e-06	High	2.74343	0				High	3.232	0	High	2.78384	0	2
	VTMQNLNDR	90	7	3	P13645;P02533;P08779	M3(Oxidation)	1106.53	0	0.00184	High	2.72851	0	High	2.61899	0	High	2.62798	0	High	2.70429	0	0
	VTMQNLNDR	16	7	3	P13645;P02533;P08779	M3(Oxidation); Q4(Deamidated)	1107.51	0	0.002684	High	2.70888	0	High	2.62338	0	High	2.50369	0	High	2.32769	0	0
	RVLDELTLTK	5	3	1	P13645		1187.7	0	0.0003518	High	2.7077	0	High	2.76743	0	High	2.85902	0	High	2.64182	0	1
	KNHEEEMKDLR	5	2	1	P13645		1428.69	0	4.245e-05	High	2.69687	0	High	1.39987	0	High	2.54527	0	High	0.962445	0	2
	DAEAWFNEKSK	10	2	1	P13645	N7(Deamidated)	1325.6	0	0.002207	High	2.64156	0	High	2.62128	0	High	1.58024	0	High	2.80263	0	1
	VTMQNLNDRLASYLDK	4	4	3	P13645;P02533;P08779	N7(Deamidated)	1881.94	0	0.00242	High	2.56843	0				High	1.7178	0				1
	QSVEADINGLR	1	7	3	P13645;P13646;Q2M2I5	Q1(Deamidated); N8(Deamidated)	1203.59	0	0.003843	High	2.54419	0										0
	YENEVALR	7	2	1	P13645		993.5	0	0.005159	High	2.47202	0	High	2.68829	0	High	2.32877	0	High	2.35511	0	0
	ALEESNYELEGK	11	2	1	P13645	N6(Deamidated)	1382.63	0	0.001971	High	2.41788	0	High	3.16397	0	High	2.65277	0	High	2.54624	0	0
	LASYLDKVR	10	8	6	P13645;P02533;P19012;P08779;Q04695;P08727		1064.61	0	0.0007564	High	1.98038	0	High	2.04728	0	High	1.9915	0	High	2.31929	0	1
	VTMQNLNDRLASYLDK	1	4	3	P13645;P02533;P08779	M3(Oxidation); N7(Deamidated)	1897.95	0	0.00521	High	1.97822	0										1
	VTMQNLNDRLASYLDKVR	1	4	3	P13645;P02533;P08779	Q4(Deamidated); N7(Deamidated)	2138.09	0	0.001261	High	1.89133	0										2
	KNHEEEMKDLR	3	2	1	P13645	N2(Deamidated)	1429.67	0	4.676e-06	High	1.82733	0				High	3.21715	0	High	3.01416	0	2
	VTMQNLNDR	1	7	3	P13645;P02533;P08779	Q4(Deamidated); N5(Deamidated); N7(Deamidated)	1093.49	0	0.001692	High	1.0182	0										0
	NVSTGDVNVEMNAAPGVDLTQLLNNMR	11	2	1	P13645	N12(Deamidated); Q21(Deamidated); M26(Oxidation)	2890.38	0	0.000258				High	4.44505	0	High	2.79364	0	High	3.57197	0	0
	SKELTTEIDNNIEQISSYK	3	2	1	P13645	N11(Deamidated); Q14(Deamidated)	2214.07	0	0.0009431				High	4.15009	0							1
	ADLEMQIESLTEELAYLKK	2	2	1	P13645	Q6(Deamidated)	2225.14	0	9.928e-08				High	3.65666	0	High	3.28467	0				1
	LAADDFRLKYENEVALR	2	2	1	P13645		2023.07	0	0.0001577				High	2.56936	0				High	3.69513	0	2
	EWYEKHGNSHQGEPR	1	2	1	P13645	N8(Deamidated)	1854.81	0	0.001201				High	2.33931	0							1
	YENEVALR	3	2	1	P13645	N3(Deamidated)	994.484	0	0.001594				High	1.94653	0	High	2.21037	0	High	2.08439	0	0
	IKEWYEKHGNSHQGEPR	1	2	1	P13645		2095.01	0	0.00129				High	1.37274	0							2
	NVSTGDVNVEMNAAPGVDLTQLLNNMR	9	2	1	P13645	N8(Deamidated); N12(Deamidated)	2874.39	0	5.068e-05							High	3.38954	0	High	4.16349	0	0
	HGNSHQGEPRDYSK	1	2	1	P13645	N3(Deamidated)	1612.71	0	0.0002002							High	3.26178	0				1
	DAEAWFNEK	24	5	1	P13645		1109.49	0.001	0.02416	High	2.75887	0	High	2.82739	0	High	2.55271	0	High	2.69023	0	0
	VLDELTLTK	17	3	1	P13645		1031.6	0.001	0.01887	High	2.25108	0	High	2.15351	0	High	2.21646	0	High	2.1746	0	0
	KDAEAWFNEK	4	3	1	P13645		1237.59	0.001	0.01351	High	2.22167	0	High	2.14333	0				High	2.47593	0	1
	ALEESNYELEGKIK	1	2	1	P13645		1622.83	0.001	0.0117	High	2.15953	0										1
	LAADDFR	24	27	13	P13645;Q15323;O76013-2;Q14525;P13646;P02533;P19012;P08779;Q04695;P05783;P08727;Q2M2I5;O76015		807.399	0.001	0.01957	High	2.03903	0	High	2.10992	0	High	2.05802	0	High	2.06843	0	0
	SEITELR	3	2	1	P13645		847.454	0.001	0.01675	High	2.01087	0	High	1.92019	0				High	2.03785	0	0
	DAEAWFNEK	6	5	1	P13645	N7(Deamidated)	1110.48	0.001	0.02204	High	1.8923	0	High	2.13644	0	High	2.01652	0	High	1.90266	0	0
	NHEEEMKDLR	6	2	1	P13645	N1(Deamidated); M6(Oxidation)	1317.58	0.001	0.005097	High	1.56518	0	High	1.73611	0	High	2.3846	0	High	1.83872	0	1
	IRLENEIQTYR	3	2	1	P13645	N5(Deamidated); Q8(Deamidated)	1436.74	0.002	0.03265	High	2.46143	0	High	1.78527	0				High	1.96133	0	1
	KDAEAWFNEK	3	3	1	P13645	N8(Deamidated)	1238.57	0.003	0.04566	High	2.34678	0	High	2.17155	0				High	1.90634	0	1
	SQYEQLAEQNRK	1	2	1	P13645	Q2(Deamidated); Q5(Deamidated); N10(Deamidated)	1496.7	0.003	0.04174	High	2.03727	0										1
	KNHEEEMKDLR	2	2	1	P13645	N2(Deamidated); M7(Oxidation)	1445.67	0.003	0.04941	High	1.7807	0	High	1.0424	0							2
	VTMQNLNDRLASYLDK	1	4	3	P13645;P02533;P08779		1880.96	0.004	0.05641	High	1.89999	0										1
	AETECQNTEYQQLLDIK	1	2	1	P13645	C5(Carbamidomethyl); Q6(Deamidated); N7(Deamidated); Q11(Deamidated)	2085.93	0.004	0.08181							High	2.20233	0				0
	SEITELRR	2	2	1	P13645		1003.55	0.005	0.09194	High	2.12248	0	High	2.20584	0							1
	DYSKYYK	2	2	1	P13645		966.457	0.006	0.1024							High	1.93362	0	High	1.92098	0	1
	LASYLDK	2	10	7	P13645;P35527;P02533;P19012;P08779;Q04695;P08727		809.44	0.007	0.1067							High	1.34089	0	High	2.10792	0	0
	Sequence	# PSMs	# Proteins	# Protein Groups	Protein Group Accessions	Modifications	MH+ [Da]	q-Value	PEP	A2	XCorr A2	Probability A2	B2	XCorr B2	Probability B2	C2	XCorr C2	Probability C2	D2	XCorr D2	Probability D2	# Missed Cleavages
	GGSGGSHGGGSGFGGESGGSYGGGEEASGSGGGYGGGSGK	13	2	1	P35527		3223.28	0	1.53778e-21	High	10.8435	0	High	8.83684	0	High	10.5921	0	High	11.2349	0	0
	NRKDIENQYETQITQIEHEVSSSGQEVQSSAK	19	2	1	P35527	N1(Deamidated)	3663.76	0	4.022e-10	High	10.1792	0	High	8.67201	0	High	6.47913	0	High	5.84628	0	2
	NRKDIENQYETQITQIEHEVSSSGQEVQSSAK	6	2	1	P35527		3662.76	0	3.088e-12	High	9.54636	0	High	7.58257	0	High	5.87764	0	High	10.1253	0	2
	NYSPYYNTIDDLKDQIVDLTVGNNKTLLDIDNTR	9	2	1	P35527	N23(Deamidated)	3944.95	0	1.606e-12	High	9.08301	0	High	8.10931	0	High	7.16955	0	High	6.94452	0	2
	KDIENQYETQITQIEHEVSSSGQEVQSSAK	8	2	1	P35527		3392.6	0	7.289e-11	High	8.31081	0	High	7.48897	0	High	5.94948	0	High	6.49588	0	1
	GGGGSFGYSYGGGSGGGFSASSLGGGFGGGSR	18	2	1	P35527		2705.17	0	1.172e-12	High	8.12854	0	High	6.68107	0	High	6.32848	0	High	6.64147	0	0
	LEKEIETYHNLLEGGQEDFESSGAGK	10	2	1	P35527		2880.36	0	1.053e-11	High	7.19614	0	High	7.66568	0	High	7.16979	0	High	5.98779	0	1
	DIENQYETQITQIEHEVSSSGQEVQSSAK	47	2	1	P35527	Q9(Deamidated)	3265.52	0	3.017e-08	High	7.13674	0	High	4.70705	0	High	6.76117	0	High	6.28788	0	0
	LASYLDKVQALEEANNDLENK	13	2	1	P35527		2377.19	0	3.735e-11	High	7.0292	0	High	6.42806	0	High	6.37486	0	High	5.96888	0	1
	NYSPYYNTIDDLKDQIVDLTVGNNKTLLDIDNTR	3	2	1	P35527	N7(Deamidated); N23(Deamidated)	3945.95	0	7.218e-09	High	6.88422	0										2
	VQALEEANNDLENKIQDWYDKK	30	2	1	P35527	N9(Deamidated)	2664.29	0	2.637e-08	High	6.87223	0	High	5.73513	0	High	5.32844	0	High	4.3996	0	2
	LEKEIETYHNLLEGGQEDFESSGAGK	4	2	1	P35527	Q16(Deamidated)	2881.35	0	5.199e-07	High	6.85214	0	High	4.90329	0	High	4.93271	0	High	6.11868	0	1
	YCGQLQMIQEQISNLEAQITDVR	5	2	1	P35527	C2(Carbamidomethyl); M7(Oxidation)	2753.34	0	3.357e-11	High	6.59453	0				High	5.69285	0	High	4.79249	0	0
	DIENQYETQITQIEHEVSSSGQEVQSSAK	28	2	1	P35527	Q9(Deamidated); Q12(Deamidated)	3266.48	0	9.999e-07	High	6.49549	0	High	6.12365	0				High	5.04185	0	0
	LASYLDKVQALEEANNDLENK	14	2	1	P35527	N15(Deamidated)	2378.18	0	1.033e-08	High	6.46396	0	High	6.28323	0	High	6.17986	0	High	6.0973	0	1
	QVLDNLTMEKSDLEMQYETLQEELMALKK	6	2	1	P35527	M8(Oxidation); M15(Oxidation); M25(Oxidation)	3518.7	0	1.745e-07	High	6.3491	0	High	6.51797	0	High	5.03401	0	High	6.48932	0	2
	MRLEKEIETYHNLLEGGQEDFESSGAGK	7	2	1	P35527	M1(Oxidation)	3183.51	0	3.917e-07	High	6.33482	0	High	5.22135	0	High	5.86052	0	High	6.33781	0	2
	DIENQYETQITQIEHEVSSSGQEVQSSAK	7	2	1	P35527		3264.51	0	1.031e-07	High	6.26119	0	High	4.23243	0	High	5.08691	0	High	5.88791	0	0
	HGVQELEIELQSQLSK	38	2	1	P35527		1837.97	0	6.076e-10	High	6.19507	0	High	5.69226	0	High	5.27506	0	High	6.62046	0	0
	NYSPYYNTIDDLKDQIVDLTVGNNK	36	2	1	P35527	N7(Deamidated)	2903.4	0	3.057e-08	High	5.91148	0	High	4.84304	0	High	4.61707	0	High	5.18638	0	1
	VQALEEANNDLENKIQDWYDKK	8	2	1	P35527		2663.29	0	1.039e-07	High	5.90289	0	High	5.75434	0	High	6.1904	0	High	5.46076	0	2
	EIETYHNLLEGGQEDFESSGAGK	13	2	1	P35527		2510.12	0	9.286e-11	High	5.87457	0	High	5.19814	0	High	5.75028	0	High	6.21434	0	0
	QVLDNLTMEKSDLEMQYETLQEELMALKK	5	2	1	P35527	M8(Oxidation); M25(Oxidation)	3502.71	0	1.508e-05	High	5.71421	0	High	1.7593	0							2
	QGVDADINGLRQVLDNLTMEK	8	2	1	P35527	N8(Deamidated)	2330.17	0	0.0002032	High	5.34672	0	High	3.6556	0	High	4.10038	0	High	3.62488	0	1
	QVLDNLTMEKSDLEMQYETLQEELMALKK	3	2	1	P35527	M8(Oxidation)	3486.71	0	1.538e-05	High	5.31636	0							High	3.57213	0	2
	YCGQLQMIQEQISNLEAQITDVR	5	2	1	P35527	C2(Carbamidomethyl)	2737.33	0	2.693e-09	High	5.31557	0	High	5.78743	0	High	4.78218	0	High	4.6943	0	0
	GGSGGSYGGGGSGGGYGGGSGSR	48	2	1	P35527		1791.73	0	1.846e-12	High	5.16166	0	High	5.24363	0	High	4.93004	0	High	5.32006	0	0
	DIENQYETQITQIEHEVSSSGQEVQSSAK	8	2	1	P35527	Q9(Deamidated); Q12(Deamidated); Q22(Deamidated)	3267.49	0	8.661e-09	High	5.13495	0				High	3.80552	0				0
	NYSPYYNTIDDLKDQIVDLTVGNNK	20	2	1	P35527		2902.42	0	2.796e-10	High	5.13406	0	High	5.47501	0	High	5.92586	0	High	5.96181	0	1
	NHKEEMSQLTGQNSGDVNVEINVAPGKDLTK	4	2	1	P35527	N18(Deamidated)	3353.65	0	1.469e-06	High	5.11211	0										2
	SDLEMQYETLQEELMALKK	7	2	1	P35527		2299.12	0	8.604e-09	High	5.07341	0				High	5.38958	0	High	5.16249	0	1
	GPAAIQKNYSPYYNTIDDLKDQIVDLTVGNNK	5	2	1	P35527	N8(Deamidated); N14(Deamidated); N30(Deamidated)	3570.78	0	4.114e-05	High	4.9774	0	High	5.01155	0							2
	KDIENQYETQITQIEHEVSSSGQEVQSSAK	1	2	1	P35527	Q23(Deamidated)	3393.6	0	7.772e-08	High	4.97609	0										1
	SSYSRFSSSGGGGGGGR	7	1	1	P35527		1562.69	0	2.532e-06	High	4.93701	0	High	1.98394	0	High	1.69443	0	High	4.86031	0	1
	SDLEMQYETLQEELMALK	9	2	1	P35527	M5(Oxidation)	2187.02	0	7.179e-06	High	4.90258	0	High	4.46342	0	High	3.93094	0	High	4.27602	0	0
	VQALEEANNDLENKIQDWYDK	4	2	1	P35527		2535.2	0	2.005e-08	High	4.81788	0	High	4.96429	0	High	4.33954	0	High	4.50328	0	1
	GPAAIQKNYSPYYNTIDDLKDQIVDLTVGNNK	4	2	1	P35527	N8(Deamidated)	3568.79	0	9.702e-07	High	4.8131	0	High	5.01025	0							2
	QEIECQNQEYSLLLSIK	4	2	1	P35527	C5(Carbamidomethyl)	2095.04	0	7.052e-06	High	4.80436	0	High	3.24841	0	High	3.50942	0				0
	HGVQELEIELQSQLSK	11	2	1	P35527	Q11(Deamidated)	1838.95	0	1.195e-05	High	4.71997	0	High	4.60517	0	High	4.21039	0	High	4.3105	0	0
	NHKEEMSQLTGQNSGDVNVEINVAPGK	3	2	1	P35527	N13(Deamidated)	2896.39	0	5.736e-06	High	4.71343	0							High	2.9652	0	1
	SDLEMQYETLQEELMALKK	1	2	1	P35527	Q6(Deamidated); Q11(Deamidated)	2301.11	0	3.828e-06	High	4.70618	0										1
	SDLEMQYETLQEELMALKK	10	2	1	P35527	M5(Oxidation)	2315.12	0	2.514e-09	High	4.69519	0	High	5.01007	0	High	3.92846	0	High	3.49721	0	1
	SDLEMQYETLQEELMALK	3	2	1	P35527		2171.03	0	4.121e-08	High	4.68153	0	High	4.06085	0				High	4.84313	0	0
	SDLEMQYETLQEELMALKK	7	2	1	P35527	M5(Oxidation); M15(Oxidation)	2331.11	0	6.258e-11	High	4.65358	0	High	4.75838	0	High	5.13781	0	High	5.11479	0	1
	SDLEMQYETLQEELMALK	8	2	1	P35527	M5(Oxidation); M15(Oxidation)	2203.02	0	3.794e-05	High	4.60104	0	High	4.12575	0	High	4.11375	0	High	3.15623	0	0
	SGGGGGGGLGSGGSIR	26	2	1	P35527		1232.6	0	4.286e-07	High	4.53419	0	High	4.58319	0	High	4.67303	0	High	4.67997	0	0
	NYSPYYNTIDDLKDQIVDLTVGNNK	25	2	1	P35527	N1(Deamidated); N7(Deamidated)	2904.39	0	1.413e-09	High	4.51959	0	High	2.73258	0	High	4.64421	0	High	3.77902	0	1
	QGVDADINGLRQVLDNLTMEK	9	2	1	P35527	Q1(Deamidated); N8(Deamidated)	2331.17	0	0.0002296	High	4.30635	0	High	3.2557	0				High	3.5325	0	1
	AALEKSLEDTKNR	5	2	1	P35527		1474.79	0	6.788e-06	High	4.18868	0				High	3.72313	0	High	3.26984	0	2
	QVLDNLTMEKSDLEMQYETLQEELMALKK	3	2	1	P35527	M8(Oxidation); M15(Oxidation); Q16(Deamidated); M25(Oxidation)	3519.71	0	4.715e-06	High	4.1746	0	High	4.83443	0				High	4.96478	0	2
	QVLDNLTMEKSDLEMQYETLQEELMALK	7	2	1	P35527	M25(Oxidation)	3358.62	0	8.545e-05	High	4.12803	0	High	4.11354	0							1
	QVLDNLTMEKSDLEMQYETLQEELMALK	3	2	1	P35527	M8(Oxidation); M15(Oxidation); M25(Oxidation)	3390.61	0	8.154e-06	High	4.12357	0	High	3.90672	0							1
	QGVDADINGLRQVLDNLTMEK	17	2	1	P35527	Q12(Deamidated); M19(Oxidation)	2346.16	0	0.002657	High	4.10948	0	High	3.93842	0	High	4.09608	0	High	3.43778	0	1
	VQALEEANNDLENK	6	2	1	P35527		1586.77	0	5.705e-05	High	4.07998	0	High	3.98672	0	High	4.05306	0				0
	IQDWYDKKGPAAIQK	8	2	1	P35527		1760.94	0	6.432e-06	High	4.06726	0	High	3.84315	0	High	3.77388	0	High	3.96314	0	2
	SDLEMQYETLQEELMALKK	5	2	1	P35527	Q6(Deamidated); M15(Oxidation)	2316.11	0	8.353e-08	High	3.94139	0	High	3.8426	0				High	4.68285	0	1
	QVLDNLTMEKSDLEMQYETLQEELMALK	10	2	1	P35527	M8(Oxidation); M15(Oxidation)	3374.62	0	0.0001687	High	3.85599	0	High	2.67979	0	High	2.15182	0				1
	QGVDADINGLRQVLDNLTMEK	3	2	1	P35527		2329.2	0	2.497e-06	High	3.85128	0	High	3.85339	0				High	3.62063	0	1
	IKFEMEQNLR	67	2	1	P35527		1307.68	0	0.0005841	High	3.82749	0	High	2.89252	0	High	3.27091	0	High	3.3963	0	1
	YCGQLQMIQEQISNLEAQITDVR	3	2	1	P35527	C2(Carbamidomethyl); M7(Oxidation); Q9(Deamidated); Q11(Deamidated)	2755.3	0	4.536e-06	High	3.74337	0							High	3.34768	0	0
	QVLDNLTMEKSDLEMQYETLQEELMALK	2	2	1	P35527	N5(Deamidated); M25(Oxidation)	3359.6	0	0.002833	High	3.74162	0										1
	SDLEMQYETLQEELMALKK	5	2	1	P35527	Q11(Deamidated)	2300.11	0	4.768e-07	High	3.72745	0	High	3.95841	0				High	4.39521	0	1
	QGVDADINGLR	17	2	1	P35527		1157.59	0	7.986e-05	High	3.67691	0	High	4.05057	0	High	3.88157	0	High	3.74715	0	0
	QGVDADINGLRQVLDNLTMEK	10	2	1	P35527	N8(Deamidated); Q12(Deamidated); M19(Oxidation)	2347.15	0	0.003394	High	3.67124	0	High	3.30749	0	High	2.52312	0	High	2.873	0	1
	QGVDADINGLRQVLDNLTMEK	4	2	1	P35527	M19(Oxidation)	2345.18	0	5.419e-05	High	3.65687	0	High	3.07452	0	High	1.39405	0	High	2.2818	0	1
	VQALEEANNDLENK	3	2	1	P35527	N9(Deamidated)	1587.75	0	3.99e-06	High	3.55267	0	High	3.6462	0				High	3.5706	0	0
	QGVDADINGLR	17	2	1	P35527	N8(Deamidated)	1158.58	0	3.315e-05	High	3.44092	0	High	3.61048	0	High	3.16445	0	High	3.55545	0	0
	IKFEMEQNLR	10	2	1	P35527	Q7(Deamidated)	1308.66	0	0.001213	High	3.43491	0	High	3.12293	0	High	2.65442	0	High	3.11201	0	1
	TLNDMRQEYEQLIAK	16	2	1	P35527		1851.93	0	5.468e-06	High	3.43272	0	High	3.17565	0	High	3.16095	0	High	2.25911	0	1
	QVLDNLTMEKSDLEMQYETLQEELMALKK	2	2	1	P35527	Q1(Deamidated); Q16(Deamidated); M25(Oxidation)	3488.69	0	9.294e-05	High	3.38863	0										2
	QGVDADINGLR	10	2	1	P35527	Q1(Deamidated); N8(Deamidated)	1159.56	0	0.0001072	High	3.31861	0	High	3.3705	0	High	2.99141	0	High	2.59444	0	0
	IKFEMEQNLR	81	2	1	P35527	M5(Oxidation)	1323.67	0	0.001081	High	3.25713	0	High	3.12427	0	High	2.6108	0	High	3.23791	0	1
	NYSPYYNTIDDLKDQIVDLTVGNNK	10	2	1	P35527	N1(Deamidated); N7(Deamidated); N23(Deamidated)	2905.39	0	0.002057	High	3.19336	0	High	2.77949	0	High	2.3519	0	High	3.71535	0	1
	NHKEEMSQLTGQNSGDVNVEINVAPGK	1	2	1	P35527		2895.38	0	3.011e-07	High	3.16853	0										1
	TLNDMRQEYEQLIAK	19	2	1	P35527	M5(Oxidation)	1867.93	0	0.003492	High	3.15774	0	High	2.64028	0	High	2.709	0	High	2.70383	0	1
	SDLEMQYETLQEELMALKK	7	2	1	P35527	M5(Oxidation); Q6(Deamidated); M15(Oxidation)	2332.1	0	1.83e-05	High	3.1573	0	High	3.23088	0	High	2.8507	0	High	3.57802	0	1
	QVLDNLTMEK	10	2	1	P35527		1190.61	0	0.004603	High	3.07713	0	High	2.85849	0	High	2.83926	0	High	2.80253	0	0
	SDLEMQYETLQEELMALKK	3	2	1	P35527	Q6(Deamidated); Q11(Deamidated); M15(Oxidation)	2317.1	0	0.0004198	High	2.9169	0	High	3.33092	0							1
	NYSPYYNTIDDLK	3	2	1	P35527		1605.75	0	0.0002476	High	2.89396	0	High	2.8244	0				High	2.80201	0	0
	FSSSSGYGGGSSR	27	2	1	P35527		1235.53	0	1.198e-05	High	2.89034	0	High	2.92523	0	High	2.89059	0	High	2.84424	0	0
	STMQELNSR	97	2	1	P35527	M3(Oxidation)	1081.49	0	0.00122	High	2.86214	0	High	2.8277	0	High	2.70223	0	High	2.77827	0	0
	FSSSSGYGGGSSRVCGR	4	2	1	P35527	C15(Carbamidomethyl)	1707.75	0	0.004867	High	2.8547	0	High	3.05738	0	High	2.45583	0	High	3.02143	0	1
	STMQELNSR	9	2	1	P35527		1065.5	0	0.001763	High	2.76677	0	High	2.40971	0	High	2.29447	0	High	2.03567	0	0
	TLLDIDNTR	10	2	1	P35527	N7(Deamidated)	1061.55	0	0.001178	High	2.65823	0	High	2.97585	0	High	2.65696	0	High	2.47739	0	0
	TLLDIDNTR	32	2	1	P35527		1060.56	0	0.001065	High	2.64125	0	High	2.5113	0	High	2.31149	0	High	2.28387	0	0
	TLNDMRQEYEQLIAK	16	2	1	P35527	Q11(Deamidated)	1852.92	0	0.00471	High	2.62536	0	High	2.18823	0	High	1.96361	0	High	2.25008	0	1
	STMQELNSR	12	2	1	P35527	M3(Oxidation); N7(Deamidated)	1082.48	0	0.003204	High	2.56575	0	High	2.53777	0	High	2.46014	0	High	2.57806	0	0
	FEMEQNLR	5	2	1	P35527	M3(Oxidation)	1082.49	0	0.006004	High	2.48058	0	High	2.23405	0	High	2.33995	0	High	2.30011	0	0
	QFSSSYLSR	7	2	1	P35527		1074.52	0	0.0009621	High	2.37642	0	High	2.3313	0	High	2.04941	0	High	2.44538	0	0
	FSSSGGGGGGGRFSSSSGYGGGSSR	3	1	1	P35527		2198.95	0	0.004006	High	2.37398	0				High	2.33891	0	High	2.29146	0	1
	STMQELNSR	8	2	1	P35527	N7(Deamidated)	1066.48	0	0.0004511	High	2.329	0	High	2.51959	0	High	2.65999	0	High	2.54435	0	0
	MTLDDFR	92	2	1	P35527	M1(Oxidation)	913.409	0	0.006168	High	2.3185	0	High	2.30207	0	High	2.1962	0	High	2.20558	0	0
	IQDWYDKKGPAAIQK	2	2	1	P35527	Q14(Deamidated)	1761.92	0	0.002711	High	2.29503	0							High	2.05774	0	2
	QFSSSYLSR	3	2	1	P35527	Q1(Deamidated)	1075.5	0	0.001239	High	2.28004	0	High	2.47255	0				High	2.14517	0	0
	FEMEQNLR	8	2	1	P35527		1066.5	0	0.002068	High	2.21622	0	High	2.21217	0	High	1.70375	0	High	2.13732	0	0
	TLLDIDNTRMTLDDFR	4	2	1	P35527	N7(Deamidated)	1939.94	0	0.001718	High	2.21044	0	High	1.54822	0	High	1.37069	0	High	2.3544	0	1
	MTLDDFR	24	2	1	P35527		897.413	0	0.005019	High	2.10012	0	High	2.07522	0	High	2.10725	0	High	2.09084	0	0
	IKFEMEQNLR	8	2	1	P35527	M5(Oxidation); Q7(Deamidated)	1324.65	0	0.002415	High	2.04113	0	High	2.30795	0	High	2.08779	0	High	2.37515	0	1
	DQIVDLTVGNNK	1	2	1	P35527		1315.68	0	0.003979	High	1.79648	0										0
	GSRGGSGGSYGGGGSGGGYGGGSGSR	2	2	1	P35527		2091.89	0	5.542e-10				High	7.6188	0	High	6.97505	0				1
	NYSPYYNTIDDLKDQIVDLTVGNNKTLLDIDNTR	4	2	1	P35527	N1(Deamidated); Q15(Deamidated); N23(Deamidated)	3946.93	0	1.789e-07				High	5.2448	0							2
	QVLDNLTMEKSDLEMQYETLQEELMALKK	4	2	1	P35527	Q16(Deamidated); M25(Oxidation)	3487.71	0	6.381e-08				High	5.21046	0							2
	EIETYHNLLEGGQEDFESSGAGK	2	2	1	P35527	Q13(Deamidated)	2511.12	0	1.317e-08				High	4.90459	0	High	4.90246	0				0
	LASYLDKVQALEEANNDLENK	3	2	1	P35527	N15(Deamidated); N16(Deamidated)	2379.17	0	2.175e-07				High	4.50751	0				High	3.82854	0	1
	YCGQLQMIQEQISNLEAQITDVR	7	2	1	P35527	C2(Carbamidomethyl); M7(Oxidation); Q11(Deamidated)	2754.32	0	7.153e-06				High	4.18111	0	High	4.3081	0	High	3.59266	0	0
	DIENQYETQITQIEHEVSSSGQEVQSSAKEVTQLR	3	2	1	P35527	Q12(Deamidated)	3991.92	0	1.219e-05				High	3.91738	0							1
	VQALEEANNDLENKIQDWYDKK	9	2	1	P35527	N8(Deamidated); N13(Deamidated)	2665.28	0	1.782e-06				High	3.51591	0	High	3.08412	0	High	4.66711	0	2
	QGVDADINGLRQVLDNLTMEK	2	2	1	P35527	Q1(Deamidated); N8(Deamidated); Q12(Deamidated)	2332.12	0	0.0007828				High	3.27246	0	High	2.51756	0				1
	QEIECQNQEYSLLLSIK	1	2	1	P35527	C5(Carbamidomethyl); Q6(Deamidated)	2096.01	0	0.006076				High	2.51502	0							0
	QVLDNLTMEK	3	2	1	P35527	N5(Deamidated)	1191.59	0	0.003846				High	2.02291	0				High	1.8098	0	0
	QVLDNLTMEKSDLEMQYETLQEELMALKK	1	2	1	P35527	Q16(Deamidated)	3471.72	0	1.172e-06							High	4.08909	0				2
	QVLDNLTMEKSDLEMQYETLQEELMALK	2	2	1	P35527	Q21(Deamidated)	3343.62	0	0.0002015							High	2.68086	0				1
	LASYLDKVQALEEANNDLENKIQDWYDK	1	2	1	P35527		3325.63	0	7.249e-09										High	7.01557	0	2
	NYSPYYNTIDDLKDQIVDLTVGNNKTLLDIDNTR	1	2	1	P35527		3943.95	0	6.176e-07										High	5.59695	0	2
	TLLDIDNTRMTLDDFR	1	2	1	P35527	M10(Oxidation)	1954.97	0.001	0.009665	High	2.73511	0										1
	TLLDIDNTRMTLDDFR	3	2	1	P35527	N7(Deamidated); M10(Oxidation)	1955.95	0.001	0.007313	High	2.39196	0				High	1.94617	0	High	2.57674	0	1
	QEYEQLIAK	9	2	1	P35527		1121.59	0.001	0.02204	High	2.36334	0	High	2.47554	0	High	1.85698	0	High	1.98803	0	0
	TLNDMRQEYEQLIAK	1	2	1	P35527	N3(Deamidated); Q7(Deamidated)	1853.89	0.001	0.01037	High	1.98264	0										1
	TLNDMRQEYEQLIAK	10	2	1	P35527	N3(Deamidated); M5(Oxidation)	1868.91	0.001	0.01413	High	1.59272	0	High	1.70058	0	High	1.17847	0	High	1.60564	0	1
	QVLDNLTMEK	3	2	1	P35527	M8(Oxidation)	1206.61	0.002	0.03065	High	1.66487	0	High	1.36636	0	High	1.45631	0				0
	SDLEMQYETLQEELMALK	2	2	1	P35527	M5(Oxidation); Q11(Deamidated)	2188.02	0.002	0.04172				High	1.42497	0							0
	IQDWYDKK	3	2	1	P35527		1095.55	0.003	0.06589	High	1.83362	0	High	2.19281	0	High	1.60819	0				1
	IQDWYDK	7	2	1	P35527		967.451	0.003	0.05428	High	1.37033	0	High	1.17703	0	High	1.34851	0	High	1.16753	0	0
	QGVDADINGLRQVLDNLTMEK	1	2	1	P35527	Q1(Deamidated); N8(Deamidated); Q12(Deamidated); M19(Oxidation)	2348.15	0.004	0.05576	High	2.64624	0										1
	QVLDNLTMEKSDLEMQYETLQEELMALKK	1	2	1	P35527	Q1(Deamidated); M8(Oxidation); M25(Oxidation)	3503.68	0.007	0.1206	High	1.57326	0										2
	LASYLDK	2	10	7	P13645;P35527;P02533;P19012;P08779;Q04695;P08727		809.44	0.007	0.1067							High	1.34089	0	High	2.10792	0	0
	HGVQELEIELQSQLSK	1	2	1	P35527	Q11(Deamidated); Q13(Deamidated)	1839.93	0.007	0.1159										High	2.3981	0	0
	QVLDNLTMEKSDLEMQYETLQEELMALK	2	2	1	P35527	N5(Deamidated); M8(Oxidation); M15(Oxidation)	3375.62	0.009	0.1573				High	1.46491	0							1
Q16891-2	Isoform 2 of MICOS complex subunit MIC60 OS=Homo sapiens OX=9606 GN=IMMT - [MIC60_HUMAN]	926.64	82.73	77	337	810.941	83.53	77	329	769.368	83.94	81	323	850.752	76.97	74	330	747	82.5738	6.56592
	Sequence	# PSMs	# Proteins	# Protein Groups	Protein Group Accessions	Modifications	MH+ [Da]	q-Value	PEP	A2	XCorr A2	Probability A2	B2	XCorr B2	Probability B2	C2	XCorr C2	Probability C2	D2	XCorr D2	Probability D2	# Missed Cleavages
	QTASVTLQAIAAQNAAVQAVNAHSNILK	29	4	2	Q16891-2;Q16891-4	Q8(Deamidated)	2833.54	0	3.376e-14	High	9.83692	0	High	5.54851	0	High	5.53965	0	High	6.53189	0	0
	QTASVTLQAIAAQNAAVQAVNAHSNILK	9	4	2	Q16891-2;Q16891-4		2832.54	0	1.358e-17	High	8.18923	0	High	8.82248	0	High	7.29513	0	High	7.30093	0	0
	VQEQELKSEFEQNLSEKLSEQELQFR	11	4	2	Q16891-2;Q16891-4		3195.58	0	2.593e-13	High	6.8092	0	High	6.30654	0	High	7.6218	0	High	6.64729	0	2
	RLSQEQVDNFTLDINTAYAR	13	4	2	Q16891-2;Q16891-4		2354.18	0	1.542e-11	High	6.64783	0	High	6.44466	0	High	7.25964	0	High	5.49544	0	1
	LSQEQVDNFTLDINTAYAR	11	4	2	Q16891-2;Q16891-4		2198.06	0	1.48e-08	High	6.15878	0	High	4.15928	0	High	5.32155	0	High	5.08447	0	0
	LRGIEQAVQSHAVAEEEARK	5	4	2	Q16891-2;Q16891-4		2221.17	0	1.394e-07	High	5.93688	0	High	4.44448	0	High	2.30064	0	High	6.71406	0	2
	LRGIEQAVQSHAVAEEEAR	29	4	2	Q16891-2;Q16891-4		2093.07	0	7.181e-09	High	5.86413	0	High	5.6317	0	High	5.48528	0	High	5.29624	0	1
	ANCSDNEFTQALTAAIPPESLTR	15	4	2	Q16891-2;Q16891-4	C3(Carbamidomethyl)	2506.2	0	7.509e-11	High	5.68774	0	High	5.34923	0	High	5.356	0	High	5.82332	0	0
	GIEQAVQSHAVAEEEAR	6	4	2	Q16891-2;Q16891-4	Q7(Deamidated)	1824.87	0	3.968e-07	High	5.6671	0	High	5.07622	0	High	5.12501	0	High	5.3915	0	0
	GMSVSDLADKLSTDDLNSLIAHAHR	10	4	2	Q16891-2;Q16891-4	M2(Oxidation)	2682.32	0	1.387e-10	High	5.54841	0	High	5.34994	0	High	6.01842	0	High	5.55312	0	1
	VQEQELKSEFEQNLSEK	11	4	2	Q16891-2;Q16891-4		2065.01	0	1.623e-07	High	5.53553	0	High	5.48401	0	High	4.5251	0	High	5.22814	0	1
	LRGIEQAVQSHAVAEEEAR	3	4	2	Q16891-2;Q16891-4	Q9(Deamidated)	2094.08	0	3.234e-08	High	5.43427	0				High	4.3039	0	High	5.06355	0	1
	KKEVAGAKPHITAAEGK	36	4	2	Q16891-2;Q16891-4		1734.99	0	2.854e-07	High	5.42364	0	High	5.22408	0	High	4.99745	0	High	5.04891	0	2
	RKAVDEAADALLK	14	4	2	Q16891-2;Q16891-4		1399.79	0	2.059e-06	High	5.29576	0	High	5.56458	0	High	5.52706	0	High	5.45967	0	2
	TDHPEIGEGKPTPALSEEASSSSIR	5	2	1	Q16891-2		2595.26	0	9.734e-08	High	5.25756	0	High	5.74226	0	High	4.39058	0				0
	KEVAGAKPHITAAEGK	9	4	2	Q16891-2;Q16891-4		1606.9	0	1.377e-08	High	5.25142	0	High	2.27387	0	High	2.10564	0	High	3.33669	0	1
	ANCSDNEFTQALTAAIPPESLTR	24	4	2	Q16891-2;Q16891-4	N2(Deamidated); C3(Carbamidomethyl)	2507.18	0	2.469e-09	High	5.21559	0	High	5.3405	0	High	5.0692	0	High	4.61401	0	0
	SEFEQNLSEKLSEQELQFR	5	4	2	Q16891-2;Q16891-4		2341.13	0	5.583e-10	High	5.0899	0	High	5.13451	0	High	5.85688	0	High	5.50263	0	1
	LSTDDLNSLIAHAHR	8	4	2	Q16891-2;Q16891-4		1662.86	0	8.057e-08	High	4.99844	0	High	4.52416	0	High	4.47392	0	High	4.48493	0	0
	GIEQAVQSHAVAEEEAR	13	4	2	Q16891-2;Q16891-4		1823.9	0	2.87e-11	High	4.98408	0	High	6.1562	0	High	5.62954	0	High	6.03618	0	0
	TIPYSDKLFEMVLGPAAYNVPLPK	10	4	2	Q16891-2;Q16891-4		2663.42	0	2.799e-07	High	4.94999	0	High	4.40333	0	High	4.26813	0	High	4.53991	0	1
	AVDEAADALLKAKEELEK	8	4	2	Q16891-2;Q16891-4		1943.03	0	2.402e-07	High	4.75979	0	High	4.38267	0	High	5.11996	0	High	5.15056	0	2
	ATEKQHITLALEK	5	4	2	Q16891-2;Q16891-4		1481.83	0	8.335e-07	High	4.72271	0				High	2.49011	0	High	4.55753	0	1
	RLSQEQVDNFTLDINTAYAR	4	4	2	Q16891-2;Q16891-4	N9(Deamidated)	2355.17	0	3.267e-09	High	4.71947	0				High	6.13586	0	High	2.85412	0	1
	RQAAAHTDHLR	4	4	2	Q16891-2;Q16891-4		1275.67	0	1.786e-08	High	4.70963	0	High	4.4144	0	High	3.99744	0	High	2.19968	0	1
	LHNMIVDLDNVVKK	15	4	2	Q16891-2;Q16891-4		1637.9	0	1.514e-07	High	4.69311	0	High	4.9117	0	High	4.50649	0	High	5.02043	0	1
	DDFKRELDSITPEVLPGWK	7	4	2	Q16891-2;Q16891-4		2245.15	0	1.65e-06	High	4.65062	0	High	4.49188	0	High	4.3237	0	High	4.25715	0	2
	GMSVSDLADKLSTDDLNSLIAHAHR	5	4	2	Q16891-2;Q16891-4		2666.32	0	4.848e-09	High	4.53264	0	High	5.07275	0	High	5.72836	0				1
	SEFEQNLSEKLSEQELQFRR	5	4	2	Q16891-2;Q16891-4		2497.23	0	5.355e-07	High	4.36829	0	High	4.75554	0	High	3.97788	0	High	4.65681	0	2
	LLSYASYCIEHGDLELAAK	3	4	2	Q16891-2;Q16891-4	C8(Carbamidomethyl)	2153.06	0	2.965e-06	High	4.35926	0	High	3.00648	0	High	2.25038	0				0
	QKGDTPASATAGDTLSVPAPAVQPEESLK	4	1	1	Q16891-2		2865.45	0	1.174e-06	High	4.35733	0	High	4.75398	0	High	5.99596	0	High	4.79676	0	1
	KAHQLWLSVEALK	10	4	2	Q16891-2;Q16891-4		1522.88	0	0.0002407	High	4.32147	0	High	4.32149	0	High	3.80505	0	High	4.29309	0	1
	LFEMVLGPAAYNVPLPK	5	4	2	Q16891-2;Q16891-4		1859.03	0	2.578e-06	High	4.21366	0	High	4.78287	0	High	4.21303	0	High	5.024	0	0
	LAQQEKQEQVKIESLAK	25	3	2	Q16891-2;Q16891-4	Q4(Deamidated)	1971.08	0	4.346e-06	High	4.10734	0	High	3.09102	0	High	3.55071	0	High	4.13976	0	2
	QIVEILTAYASAVGIGTTQVQPE	9	4	2	Q16891-2;Q16891-4		2388.27	0	0.0002209	High	4.06633	0	High	4.56103	0	High	3.95344	0	High	5.2192	0	0
	EVAGAKPHITAAEGK	26	4	2	Q16891-2;Q16891-4		1478.8	0	0.0005833	High	4.02565	0	High	3.31261	0	High	3.57965	0	High	3.08991	0	0
	LAQQEKQEQVKIESLAK	10	3	2	Q16891-2;Q16891-4		1970.09	0	1.21e-10	High	3.95918	0	High	3.38204	0	High	3.972	0	High	4.66728	0	2
	ANCSDNEFTQALTAAIPPESLTR	11	4	2	Q16891-2;Q16891-4	N2(Deamidated); C3(Carbamidomethyl); Q10(Deamidated)	2508.17	0	0.000115	High	3.80613	0	High	2.95698	0	High	3.17544	0	High	2.74071	0	0
	IAGAGLLFVGGGIGGTILYAK	78	4	2	Q16891-2;Q16891-4		1948.13	0	1.115e-07	High	3.74676	0	High	3.70688	0	High	3.83838	0	High	3.99179	0	0
	TSSAETPTIPLGSAVEAIK	12	4	2	Q16891-2;Q16891-4		1872	0	0.001563	High	3.66098	0	High	3.53297	0	High	3.58593	0	High	3.48643	0	0
	VVSQYHELVVQAR	54	4	2	Q16891-2;Q16891-4		1527.83	0	2.12e-07	High	3.66045	0	High	4.34637	0	High	4.0862	0	High	4.11149	0	0
	LHNMIVDLDNVVK	14	4	2	Q16891-2;Q16891-4		1509.81	0	1.783e-06	High	3.63014	0	High	3.36151	0	High	4.24935	0	High	3.02028	0	0
	KAVDEAADALLK	7	4	2	Q16891-2;Q16891-4		1243.69	0	5.477e-05	High	3.59478	0	High	4.64045	0	High	3.70316	0	High	4.47468	0	1
	VVSQYHELVVQAR	4	4	2	Q16891-2;Q16891-4	Q4(Deamidated)	1528.82	0	0.0001367	High	3.58809	0				High	3.54651	0	High	3.43708	0	0
	ELDSITPEVLPGWK	14	4	2	Q16891-2;Q16891-4		1583.83	0	1.175e-05	High	3.51754	0	High	3.41656	0	High	3.88965	0	High	3.86295	0	0
	VQEQELKSEFEQNLSEK	3	4	2	Q16891-2;Q16891-4	Q4(Deamidated)	2066	0	1.636e-05	High	3.46989	0				High	3.47396	0				1
	LHNMIVDLDNVVKK	18	4	2	Q16891-2;Q16891-4	M4(Oxidation)	1653.9	0	1.353e-06	High	3.34898	0	High	3.97435	0	High	3.29766	0	High	4.16942	0	1
	AAMDNSEIAGEKK	68	4	2	Q16891-2;Q16891-4	M3(Oxidation)	1379.65	0	0.0001736	High	3.32776	0	High	3.69426	0	High	2.98546	0	High	3.45973	0	1
	LFEMVLGPAAYNVPLPK	7	4	2	Q16891-2;Q16891-4	M4(Oxidation)	1875.03	0	0.0003968	High	3.30547	0	High	3.36704	0	High	3.29944	0	High	3.31422	0	0
	KIEEVRDAMENEMR	28	4	2	Q16891-2;Q16891-4		1749.83	0	0.0002062	High	3.24926	0	High	2.92706	0	High	3.14169	0	High	3.09935	0	2
	AAMDNSEIAGEKK	15	4	2	Q16891-2;Q16891-4	N5(Deamidated)	1364.64	0	0.0001624	High	3.19064	0	High	2.85276	0	High	3.25454	0	High	3.10364	0	1
	TIPYSDKLFEMVLGPAAYNVPLPK	15	4	2	Q16891-2;Q16891-4	M11(Oxidation)	2679.41	0	1.139e-06	High	3.18677	0	High	3.44349	0	High	3.88534	0	High	3.33066	0	1
	AHQLWLSVEALK	10	4	2	Q16891-2;Q16891-4		1394.78	0	9.063e-05	High	3.1777	0	High	3.17676	0	High	3.01648	0	High	3.14565	0	0
	GIEQAVQSHAVAEEEARK	4	4	2	Q16891-2;Q16891-4		1951.99	0	5.195e-07	High	3.16218	0	High	5.48775	0	High	5.16418	0	High	3.15577	0	1
	ATEKQHITLALEK	4	4	2	Q16891-2;Q16891-4	Q5(Deamidated)	1482.81	0	1.028e-06	High	3.12858	0	High	1.49568	0	High	3.0081	0				1
	ALEHHRSEIQAEQDR	14	4	2	Q16891-2;Q16891-4		1818.89	0	0.0002535	High	3.12709	0	High	2.61331	0	High	2.96319	0	High	3.05548	0	1
	FVNQLKGESR	7	4	2	Q16891-2;Q16891-4		1177.63	0	0.0001368	High	3.11886	0	High	3.33768	0	High	3.11737	0	High	3.3345	0	1
	IEEVRDAMENEMR	8	4	2	Q16891-2;Q16891-4		1621.73	0	9.805e-06	High	3.00159	0	High	3.47712	0	High	3.90124	0	High	3.09423	0	1
	LHNMIVDLDNVVK	37	4	2	Q16891-2;Q16891-4	M4(Oxidation)	1525.81	0	2.821e-07	High	2.98442	0	High	3.08546	0	High	2.8938	0	High	3.6179	0	0
	IDQLNRELAEQK	9	4	2	Q16891-2;Q16891-4	N5(Deamidated)	1457.77	0	0.002176	High	2.9838	0	High	2.87381	0	High	2.9508	0	High	2.48707	0	1
	FVNQLKGESR	1	4	2	Q16891-2;Q16891-4	N3(Deamidated)	1178.61	0	0.006207	High	2.95505	0										1
	IEEVRDAMENEMR	5	4	2	Q16891-2;Q16891-4	N10(Deamidated)	1622.72	0	0.003144	High	2.93386	0	High	2.73376	0	High	2.50363	0	High	2.77942	0	1
	QAAAHTDHLRDVLR	9	4	2	Q16891-2;Q16891-4		1602.84	0	0.0002854	High	2.92059	0	High	2.67533	0	High	3.47852	0	High	2.09531	0	1
	AAMDNSEIAGEK	15	4	2	Q16891-2;Q16891-4	M3(Oxidation)	1251.55	0	0.004215	High	2.91048	0	High	2.8621	0	High	2.72836	0	High	2.71531	0	0
	AAMDNSEIAGEKK	14	4	2	Q16891-2;Q16891-4		1363.65	0	0.003457	High	2.85661	0	High	2.37505	0	High	2.83556	0	High	2.84601	0	1
	AAMDNSEIAGEK	4	4	2	Q16891-2;Q16891-4		1235.55	0	0.001449	High	2.83759	0	High	2.66751	0	High	2.68827	0	High	2.66663	0	0
	AVDEAADALLK	11	4	2	Q16891-2;Q16891-4		1115.6	0	0.001198	High	2.81555	0	High	2.62086	0	High	2.66174	0	High	2.65477	0	0
	YSTSGSSGLTTGK	23	4	2	Q16891-2;Q16891-4		1245.6	0	0.000136	High	2.78731	0	High	3.10993	0	High	2.96308	0	High	2.9364	0	0
	SEIQAEQDRKIEEVR	8	4	2	Q16891-2;Q16891-4		1829.93	0	1.924e-05	High	2.77515	0	High	2.51969	0	High	3.16856	0	High	3.09457	0	2
	ERPPEEVAAR	7	3	2	Q16891-2;Q16891-4		1153.6	0	0.001867	High	2.69704	0	High	2.52234	0	High	2.80463	0	High	2.43415	0	0
	IDQLNRELAEQK	5	4	2	Q16891-2;Q16891-4		1456.78	0	0.00166	High	2.62127	0	High	2.02506	0	High	2.62863	0	High	2.44977	0	1
	LSEQELQFRR	4	4	2	Q16891-2;Q16891-4		1305.69	0	0.0005371	High	2.6092	0	High	2.00227	0	High	1.97329	0	High	2.09678	0	1
	ELAEQKATEK	3	4	2	Q16891-2;Q16891-4	Q5(Deamidated)	1147.58	0	0.002504	High	2.59955	0	High	2.27627	0	High	2.35633	0				1
	ISSVSEVMKESK	10	4	2	Q16891-2;Q16891-4	M8(Oxidation)	1339.68	0	0.0002021	High	2.57654	0	High	2.59921	0	High	2.45016	0	High	3.10942	0	1
	LHNMIVDLDNVVKK	3	4	2	Q16891-2;Q16891-4	N3(Deamidated)	1638.89	0	0.0005392	High	2.5744	0	High	3.40937	0				High	2.28656	0	1
	QEQVKIESLAK	6	3	2	Q16891-2;Q16891-4		1272.72	0	0.003238	High	2.52224	0	High	1.97529	0	High	2.16892	0	High	2.2957	0	1
	SEFEQNLSEK	4	4	2	Q16891-2;Q16891-4		1210.56	0	0.005524	High	2.51891	0	High	2.57737	0	High	2.56434	0	High	2.47482	0	0
	LSEQELQFR	12	4	2	Q16891-2;Q16891-4		1149.59	0	0.0005677	High	2.50172	0	High	2.62072	0	High	3.00251	0	High	2.72574	0	0
	VAMIDETR	4	4	2	Q16891-2;Q16891-4		934.467	0	0.004397	High	2.46439	0	High	2.18638	0	High	2.32652	0	High	2.3464	0	0
	LAQQEKQEQVK	4	3	2	Q16891-2;Q16891-4		1328.72	0	0.003388	High	2.42109	0	High	3.06111	0	High	2.70243	0				1
	LSEQELQFR	4	4	2	Q16891-2;Q16891-4	Q7(Deamidated)	1150.57	0	0.0004456	High	2.36653	0	High	2.15829	0	High	2.378	0	High	2.30847	0	0
	LHNMIVDLDNVVK	9	4	2	Q16891-2;Q16891-4	N3(Deamidated)	1510.79	0	0.001569	High	2.29048	0	High	2.55058	0	High	2.19476	0	High	2.19808	0	0
	TVEGALKER	17	4	2	Q16891-2;Q16891-4		1002.56	0	0.002474	High	2.28404	0	High	2.48411	0	High	2.50929	0	High	2.25958	0	1
	IDQLNRELAEQK	1	4	2	Q16891-2;Q16891-4	Q3(Deamidated); N5(Deamidated)	1458.76	0	0.00345	High	2.21893	0										1
	AAMDNSEIAGEKK	11	4	2	Q16891-2;Q16891-4	M3(Oxidation); N5(Deamidated)	1380.64	0	7.877e-05	High	2.18917	0	High	2.92462	0	High	1.99782	0	High	2.71497	0	1
	VAMIDETR	23	4	2	Q16891-2;Q16891-4	M3(Oxidation)	950.462	0	0.002176	High	2.14288	0	High	2.17708	0	High	2.13896	0	High	2.35635	0	0
	SEIQAEQDR	5	4	2	Q16891-2;Q16891-4	Q4(Deamidated)	1076.49	0	0.004912	High	2.11924	0	High	1.93261	0	High	2.26141	0	High	1.71202	0	0
	RVAMIDETR	4	4	2	Q16891-2;Q16891-4		1090.57	0	0.0007584	High	2.09593	0	High	2.46702	0	High	2.0791	0	High	2.6274	0	1
	KIEEVRDAMENEMR	6	4	2	Q16891-2;Q16891-4	M9(Oxidation)	1765.82	0	0.0001314	High	2.04696	0	High	1.80476	0	High	1.63561	0	High	1.86776	0	2
	SEIQAEQDR	7	4	2	Q16891-2;Q16891-4		1075.5	0	0.002531	High	1.95091	0	High	2.342	0	High	2.20709	0	High	2.23165	0	0
	ALEHHRSEIQAEQDR	4	4	2	Q16891-2;Q16891-4	Q10(Deamidated)	1819.87	0	0.001063	High	1.88395	0	High	1.48795	0	High	1.84046	0	High	2.04071	0	1
	SEIQAEQDRKIEEVR	2	4	2	Q16891-2;Q16891-4	Q4(Deamidated)	1830.92	0	0.0004351	High	1.41088	0	High	1.46224	0							2
	VQEQELKSEFEQNLSEKLSEQELQFR	3	4	2	Q16891-2;Q16891-4	Q4(Deamidated)	3196.57	0	2.686e-06				High	5.15471	0	High	3.77858	0				2
	LSQEQVDNFTLDINTAYAR	1	4	2	Q16891-2;Q16891-4	Q5(Deamidated); N8(Deamidated)	2200.04	0	5.351e-09				High	5.12348	0							0
	QTASVTLQAIAAQNAAVQAVNAHSNILK	12	4	2	Q16891-2;Q16891-4	Q8(Deamidated); Q18(Deamidated)	2834.53	0	6.355e-07				High	4.93812	0	High	5.15193	0				0
	GMSVSDLADKLSTDDLNSLIAHAHRR	3	4	2	Q16891-2;Q16891-4	M2(Oxidation)	2838.43	0	5.521e-08				High	4.87404	0	High	4.26031	0	High	2.85669	0	2
	LRGIEQAVQSHAVAEEEARK	1	4	2	Q16891-2;Q16891-4	Q9(Deamidated)	2222.16	0	1.256e-06				High	4.78609	0							2
	LSQEQVDNFTLDINTAYAR	8	4	2	Q16891-2;Q16891-4	N8(Deamidated)	2199.06	0	2.074e-08				High	4.6076	0				High	5.01802	0	0
	LSTDDLNSLIAHAHRR	3	4	2	Q16891-2;Q16891-4		1818.95	0	9.564e-06				High	3.77267	0	High	2.95228	0	High	2.91466	0	1
	ISSVSEVMKESK	4	4	2	Q16891-2;Q16891-4		1323.68	0	0.0001504				High	3.16583	0	High	3.22525	0	High	1.91334	0	1
	VQEQELKSEFEQNLSEKLSEQELQFR	2	4	2	Q16891-2;Q16891-4	Q12(Deamidated); N13(Deamidated)	3197.56	0	0.001205				High	2.71813	0				High	3.03717	0	2
	IEEVRDAMENEMR	6	4	2	Q16891-2;Q16891-4	M12(Oxidation)	1637.73	0	0.0004237				High	2.54493	0	High	2.33582	0	High	2.20749	0	1
	LSQEQVDNFTLDINTAYAR	4	4	2	Q16891-2;Q16891-4	Q3(Deamidated); Q5(Deamidated); N8(Deamidated)	2201.03	0	0.0001097				High	2.52179	0	High	3.42928	0	High	2.64756	0	0
	VAQDWLKEAR	2	4	2	Q16891-2;Q16891-4		1215.64	0	2.258e-05							High	3.35127	0	High	3.33911	0	1
	LAQQEKQEQVKIESLAK	4	3	2	Q16891-2;Q16891-4	Q4(Deamidated); Q9(Deamidated)	1972.06	0	0.0004363							High	2.20674	0	High	2.5535	0	2
	TIPYSDKLFEMVLGPAAYNVPLPK	2	4	2	Q16891-2;Q16891-4	M11(Oxidation); N19(Deamidated)	2680.41	0	0.0006394							High	2.0897	0	High	1.77921	0	1
	RLSQEQVDNFTLDINTAYAR	1	4	2	Q16891-2;Q16891-4	N9(Deamidated); N15(Deamidated)	2356.16	0	4.055e-10										High	5.5064	0	1
	GMSVSDLADKLSTDDLNSLIAHAHRR	2	4	2	Q16891-2;Q16891-4		2822.41	0	1.166e-07										High	4.50242	0	2
	GMSVSDLADKLSTDDLNSLIAHAHR	1	4	2	Q16891-2;Q16891-4	M2(Oxidation); N17(Deamidated)	2683.31	0	2.469e-06										High	3.45952	0	1
	SEFEQNLSEKLSEQELQFR	1	4	2	Q16891-2;Q16891-4	Q5(Deamidated); N6(Deamidated)	2343.12	0	0.0001515										High	2.43496	0	1
	TSSAETPTIPLGSAVEAIKANCSDNEFTQALTAAIPPESLTR	1	4	2	Q16891-2;Q16891-4	C22(Carbamidomethyl); Q29(Deamidated)	4360.15	0.001	0.01029	High	3.72265	0										1
	SEIQAEQDRK	3	4	2	Q16891-2;Q16891-4		1203.6	0.001	0.01323	High	3.27493	0	High	2.993	0	High	2.58537	0				1
	KSIQSGPLK	10	4	2	Q16891-2;Q16891-4		957.574	0.001	0.01167	High	2.78709	0	High	2.81258	0	High	2.73591	0				1
	RIDQLNR	3	4	2	Q16891-2;Q16891-4		914.518	0.001	0.00512	High	2.76706	0				High	2.8011	0				1
	ISSVSEVMK	27	4	2	Q16891-2;Q16891-4	M8(Oxidation)	995.508	0.001	0.01588	High	2.61253	0	High	2.17075	0	High	2.25013	0	High	1.982	0	0
	ESKQPASQLQK	6	4	2	Q16891-2;Q16891-4		1243.67	0.001	0.01378	High	2.60512	0	High	2.44397	0	High	2.48722	0				1
	GVYSEETLR	8	4	2	Q16891-2;Q16891-4		1053.52	0.001	0.01168	High	2.28306	0	High	1.90402	0	High	2.30676	0	High	2.07535	0	0
	ISSVSEVMK	8	4	2	Q16891-2;Q16891-4		979.513	0.001	0.008807	High	2.17223	0	High	2.19369	0	High	2.32661	0	High	2.35833	0	0
	QEQVKIESLAK	8	3	2	Q16891-2;Q16891-4	Q3(Deamidated)	1273.7	0.001	0.003509	High	2.01747	0	High	2.26648	0	High	2.25648	0	High	1.7465	0	1
	MKSVIENAK	4	4	2	Q16891-2;Q16891-4	M1(Oxidation)	1035.55	0.001	0.0105	High	1.99986	0				High	1.6342	0				1
	SEFEQNLSEK	5	4	2	Q16891-2;Q16891-4	Q5(Deamidated)	1211.54	0.001	0.004441	High	1.96783	0	High	1.78169	0	High	2.03023	0	High	1.91277	0	0
	MKSVIENAK	4	4	2	Q16891-2;Q16891-4		1019.56	0.001	0.01696	High	1.90008	0	High	1.65403	0	High	1.81122	0	High	1.5666	0	1
	KSIQSGPLK	5	4	2	Q16891-2;Q16891-4	Q4(Deamidated)	958.558	0.001	0.01597	High	1.69688	0	High	1.69069	0	High	2.05001	0	High	2.14606	0	1
	SLEDALR	6	4	2	Q16891-2;Q16891-4		803.426	0.001	0.021	High	1.27937	0	High	1.16347	0	High	1.1	0	High	1.39648	0	0
	AAMDNSEIAGEK	2	4	2	Q16891-2;Q16891-4	M3(Oxidation); N5(Deamidated)	1252.53	0.001	0.007155	High	1.03627	0							High	1.09816	0	0
	RVAMIDETR	1	4	2	Q16891-2;Q16891-4	M4(Oxidation)	1106.56	0.001	0.01657				High	2.13058	0							1
	KIEEVRDAMENEMR	1	4	2	Q16891-2;Q16891-4	N11(Deamidated)	1750.81	0.001	0.008194				High	1.94565	0							2
	IEEVRDAMENEMR	2	4	2	Q16891-2;Q16891-4	M8(Oxidation); M12(Oxidation)	1653.72	0.001	0.006283				High	1.92805	0				High	2.00777	0	1
	RAFDSAVAK	1	4	2	Q16891-2;Q16891-4		964.521	0.001	0.008003										High	2.75213	0	1
	QHITLALEK	8	4	2	Q16891-2;Q16891-4		1052.61	0.002	0.03242	High	2.00319	0	High	1.80486	0	High	1.67862	0	High	2.28115	0	0
	AFDSAVAK	6	4	2	Q16891-2;Q16891-4		808.421	0.002	0.03076	High	1.5007	0	High	1.70797	0	High	1.68241	0	High	1.7007	0	0
	FVNQLKGESRR	3	4	2	Q16891-2;Q16891-4		1333.73	0.002	0.03477	High	1.17051	0	High	1.46283	0	High	1.26419	0				2
	LSQEQVDNFTLDINTAYAR	3	4	2	Q16891-2;Q16891-4	Q3(Deamidated); Q5(Deamidated); N8(Deamidated); N14(Deamidated)	2201.99	0.002	0.03259				High	0.885079	0	High	2.37779	0	High	1.17912	0	0
	QHITLALEK	1	4	2	Q16891-2;Q16891-4	Q1(Deamidated)	1053.6	0.002	0.03915							High	2.12415	0				0
	GMSVSDLADK	2	4	2	Q16891-2;Q16891-4		1022.49	0.002	0.03591							High	1.95509	0	High	2.15523	0	0
	LAQQEKQEQVK	1	3	2	Q16891-2;Q16891-4	Q4(Deamidated)	1329.7	0.002	0.04532										High	1.60025	0	1
	DAMENEMR	1	4	2	Q16891-2;Q16891-4	M3(Oxidation); M7(Oxidation)	1027.39	0.003	0.04106	High	0.938433	0										0
	RELDSITPEVLPGWK	1	4	2	Q16891-2;Q16891-4		1739.95	0.004	0.04671	High	1.95607	0										1
	VQEQELKSEFEQNLSEK	2	4	2	Q16891-2;Q16891-4	Q2(Deamidated); Q4(Deamidated); Q12(Deamidated)	2067.95	0.004	0.05353	High	1.46228	0										1
	ALEHHRSEIQAEQDRK	1	4	2	Q16891-2;Q16891-4		1946.98	0.004	0.06717										High	1.8119	0	2
	KIEEVRDAMENEMR	1	4	2	Q16891-2;Q16891-4	M9(Oxidation); M13(Oxidation)	1781.82	0.005	0.08402	High	1.87228	0										2
	SIQSGPLK	1	4	2	Q16891-2;Q16891-4	Q3(Deamidated)	830.462	0.005	0.06495	High	1.58172	0										0
	VAQDWLK	3	4	2	Q16891-2;Q16891-4		859.467	0.005	0.08623	High	1.53969	0	High	2.05912	0	High	2.05336	0				0
	SIQSGPLK	2	4	2	Q16891-2;Q16891-4		829.48	0.005	0.09497	High	1.39275	0				High	1.37578	0				0
	WDSHFR	3	4	2	Q16891-2;Q16891-4		847.383	0.005	0.08456				High	1.87833	0	High	1.91665	0	High	1.86038	0	0
	RIDQLNR	2	4	2	Q16891-2;Q16891-4	Q4(Deamidated)	915.501	0.005	0.1054				High	1.72141	0				High	1.58251	0	1
	VAQDWLK	1	4	2	Q16891-2;Q16891-4	Q3(Deamidated)	860.454	0.005	0.102				High	1.63804	0							0
	RQAAAHTDHLRDVLR	1	4	2	Q16891-2;Q16891-4		1758.95	0.006	0.1209							High	2.59065	0				2
	ESKQPASQLQK	1	4	2	Q16891-2;Q16891-4	Q4(Deamidated)	1244.65	0.006	0.1109							High	1.39316	0				1
	ALEHHRSEIQAEQDRK	1	4	2	Q16891-2;Q16891-4	Q10(Deamidated)	1947.97	0.007	0.1339				High	1.20791	0							2
	TSSAETPTIPLGSAVEAIKANCSDNEFTQALTAAIPPESLTR	1	4	2	Q16891-2;Q16891-4	C22(Carbamidomethyl)	4359.17	0.007	0.1035										High	3.16839	0	1
	DVLRVQEQELK	1	4	2	Q16891-2;Q16891-4	Q6(Deamidated)	1357.73	0.009	0.1568							High	1.31771	0				1
Q16891-4	Isoform 4 of MICOS complex subunit MIC60 OS=Homo sapiens OX=9606 GN=IMMT - [MIC60_HUMAN]	915.353	77.68	76	335	799.696	78.47	76	327	765.781	78.86	80	323	852.024	75.3	74	331	757	83.4973	6.56592
	Sequence	# PSMs	# Proteins	# Protein Groups	Protein Group Accessions	Modifications	MH+ [Da]	q-Value	PEP	A2	XCorr A2	Probability A2	B2	XCorr B2	Probability B2	C2	XCorr C2	Probability C2	D2	XCorr D2	Probability D2	# Missed Cleavages
	QTASVTLQAIAAQNAAVQAVNAHSNILK	29	4	2	Q16891-2;Q16891-4	Q8(Deamidated)	2833.54	0	3.376e-14	High	9.83692	0	High	5.54851	0	High	5.53965	0	High	6.53189	0	0
	QTASVTLQAIAAQNAAVQAVNAHSNILK	9	4	2	Q16891-2;Q16891-4		2832.54	0	1.358e-17	High	8.18923	0	High	8.82248	0	High	7.29513	0	High	7.30093	0	0
	VQEQELKSEFEQNLSEKLSEQELQFR	11	4	2	Q16891-2;Q16891-4		3195.58	0	2.593e-13	High	6.8092	0	High	6.30654	0	High	7.6218	0	High	6.64729	0	2
	RLSQEQVDNFTLDINTAYAR	13	4	2	Q16891-2;Q16891-4		2354.18	0	1.542e-11	High	6.64783	0	High	6.44466	0	High	7.25964	0	High	5.49544	0	1
	LSQEQVDNFTLDINTAYAR	11	4	2	Q16891-2;Q16891-4		2198.06	0	1.48e-08	High	6.15878	0	High	4.15928	0	High	5.32155	0	High	5.08447	0	0
	LRGIEQAVQSHAVAEEEARK	5	4	2	Q16891-2;Q16891-4		2221.17	0	1.394e-07	High	5.93688	0	High	4.44448	0	High	2.30064	0	High	6.71406	0	2
	LRGIEQAVQSHAVAEEEAR	29	4	2	Q16891-2;Q16891-4		2093.07	0	7.181e-09	High	5.86413	0	High	5.6317	0	High	5.48528	0	High	5.29624	0	1
	ANCSDNEFTQALTAAIPPESLTR	15	4	2	Q16891-2;Q16891-4	C3(Carbamidomethyl)	2506.2	0	7.509e-11	High	5.68774	0	High	5.34923	0	High	5.356	0	High	5.82332	0	0
	GIEQAVQSHAVAEEEAR	6	4	2	Q16891-2;Q16891-4	Q7(Deamidated)	1824.87	0	3.968e-07	High	5.6671	0	High	5.07622	0	High	5.12501	0	High	5.3915	0	0
	GMSVSDLADKLSTDDLNSLIAHAHR	10	4	2	Q16891-2;Q16891-4	M2(Oxidation)	2682.32	0	1.387e-10	High	5.54841	0	High	5.34994	0	High	6.01842	0	High	5.55312	0	1
	VQEQELKSEFEQNLSEK	11	4	2	Q16891-2;Q16891-4		2065.01	0	1.623e-07	High	5.53553	0	High	5.48401	0	High	4.5251	0	High	5.22814	0	1
	LRGIEQAVQSHAVAEEEAR	3	4	2	Q16891-2;Q16891-4	Q9(Deamidated)	2094.08	0	3.234e-08	High	5.43427	0				High	4.3039	0	High	5.06355	0	1
	KKEVAGAKPHITAAEGK	36	4	2	Q16891-2;Q16891-4		1734.99	0	2.854e-07	High	5.42364	0	High	5.22408	0	High	4.99745	0	High	5.04891	0	2
	RKAVDEAADALLK	14	4	2	Q16891-2;Q16891-4		1399.79	0	2.059e-06	High	5.29576	0	High	5.56458	0	High	5.52706	0	High	5.45967	0	2
	KEVAGAKPHITAAEGK	9	4	2	Q16891-2;Q16891-4		1606.9	0	1.377e-08	High	5.25142	0	High	2.27387	0	High	2.10564	0	High	3.33669	0	1
	ANCSDNEFTQALTAAIPPESLTR	24	4	2	Q16891-2;Q16891-4	N2(Deamidated); C3(Carbamidomethyl)	2507.18	0	2.469e-09	High	5.21559	0	High	5.3405	0	High	5.0692	0	High	4.61401	0	0
	SEFEQNLSEKLSEQELQFR	5	4	2	Q16891-2;Q16891-4		2341.13	0	5.583e-10	High	5.0899	0	High	5.13451	0	High	5.85688	0	High	5.50263	0	1
	LSTDDLNSLIAHAHR	8	4	2	Q16891-2;Q16891-4		1662.86	0	8.057e-08	High	4.99844	0	High	4.52416	0	High	4.47392	0	High	4.48493	0	0
	GIEQAVQSHAVAEEEAR	13	4	2	Q16891-2;Q16891-4		1823.9	0	2.87e-11	High	4.98408	0	High	6.1562	0	High	5.62954	0	High	6.03618	0	0
	TIPYSDKLFEMVLGPAAYNVPLPK	10	4	2	Q16891-2;Q16891-4		2663.42	0	2.799e-07	High	4.94999	0	High	4.40333	0	High	4.26813	0	High	4.53991	0	1
	AVDEAADALLKAKEELEK	8	4	2	Q16891-2;Q16891-4		1943.03	0	2.402e-07	High	4.75979	0	High	4.38267	0	High	5.11996	0	High	5.15056	0	2
	ATEKQHITLALEK	5	4	2	Q16891-2;Q16891-4		1481.83	0	8.335e-07	High	4.72271	0				High	2.49011	0	High	4.55753	0	1
	RLSQEQVDNFTLDINTAYAR	4	4	2	Q16891-2;Q16891-4	N9(Deamidated)	2355.17	0	3.267e-09	High	4.71947	0				High	6.13586	0	High	2.85412	0	1
	RQAAAHTDHLR	4	4	2	Q16891-2;Q16891-4		1275.67	0	1.786e-08	High	4.70963	0	High	4.4144	0	High	3.99744	0	High	2.19968	0	1
	LHNMIVDLDNVVKK	15	4	2	Q16891-2;Q16891-4		1637.9	0	1.514e-07	High	4.69311	0	High	4.9117	0	High	4.50649	0	High	5.02043	0	1
	DDFKRELDSITPEVLPGWK	7	4	2	Q16891-2;Q16891-4		2245.15	0	1.65e-06	High	4.65062	0	High	4.49188	0	High	4.3237	0	High	4.25715	0	2
	GMSVSDLADKLSTDDLNSLIAHAHR	5	4	2	Q16891-2;Q16891-4		2666.32	0	4.848e-09	High	4.53264	0	High	5.07275	0	High	5.72836	0				1
	SEFEQNLSEKLSEQELQFRR	5	4	2	Q16891-2;Q16891-4		2497.23	0	5.355e-07	High	4.36829	0	High	4.75554	0	High	3.97788	0	High	4.65681	0	2
	LLSYASYCIEHGDLELAAK	3	4	2	Q16891-2;Q16891-4	C8(Carbamidomethyl)	2153.06	0	2.965e-06	High	4.35926	0	High	3.00648	0	High	2.25038	0				0
	KAHQLWLSVEALK	10	4	2	Q16891-2;Q16891-4		1522.88	0	0.0002407	High	4.32147	0	High	4.32149	0	High	3.80505	0	High	4.29309	0	1
	LFEMVLGPAAYNVPLPK	5	4	2	Q16891-2;Q16891-4		1859.03	0	2.578e-06	High	4.21366	0	High	4.78287	0	High	4.21303	0	High	5.024	0	0
	LAQQEKQEQVKIESLAK	25	3	2	Q16891-2;Q16891-4	Q4(Deamidated)	1971.08	0	4.346e-06	High	4.10734	0	High	3.09102	0	High	3.55071	0	High	4.13976	0	2
	QIVEILTAYASAVGIGTTQVQPE	9	4	2	Q16891-2;Q16891-4		2388.27	0	0.0002209	High	4.06633	0	High	4.56103	0	High	3.95344	0	High	5.2192	0	0
	EVAGAKPHITAAEGK	26	4	2	Q16891-2;Q16891-4		1478.8	0	0.0005833	High	4.02565	0	High	3.31261	0	High	3.57965	0	High	3.08991	0	0
	LAQQEKQEQVKIESLAK	10	3	2	Q16891-2;Q16891-4		1970.09	0	1.21e-10	High	3.95918	0	High	3.38204	0	High	3.972	0	High	4.66728	0	2
	ANCSDNEFTQALTAAIPPESLTR	11	4	2	Q16891-2;Q16891-4	N2(Deamidated); C3(Carbamidomethyl); Q10(Deamidated)	2508.17	0	0.000115	High	3.80613	0	High	2.95698	0	High	3.17544	0	High	2.74071	0	0
	IAGAGLLFVGGGIGGTILYAK	78	4	2	Q16891-2;Q16891-4		1948.13	0	1.115e-07	High	3.74676	0	High	3.70688	0	High	3.83838	0	High	3.99179	0	0
	TSSAETPTIPLGSAVEAIK	12	4	2	Q16891-2;Q16891-4		1872	0	0.001563	High	3.66098	0	High	3.53297	0	High	3.58593	0	High	3.48643	0	0
	VVSQYHELVVQAR	54	4	2	Q16891-2;Q16891-4		1527.83	0	2.12e-07	High	3.66045	0	High	4.34637	0	High	4.0862	0	High	4.11149	0	0
	LHNMIVDLDNVVK	14	4	2	Q16891-2;Q16891-4		1509.81	0	1.783e-06	High	3.63014	0	High	3.36151	0	High	4.24935	0	High	3.02028	0	0
	KAVDEAADALLK	7	4	2	Q16891-2;Q16891-4		1243.69	0	5.477e-05	High	3.59478	0	High	4.64045	0	High	3.70316	0	High	4.47468	0	1
	VVSQYHELVVQAR	4	4	2	Q16891-2;Q16891-4	Q4(Deamidated)	1528.82	0	0.0001367	High	3.58809	0				High	3.54651	0	High	3.43708	0	0
	ELDSITPEVLPGWK	14	4	2	Q16891-2;Q16891-4		1583.83	0	1.175e-05	High	3.51754	0	High	3.41656	0	High	3.88965	0	High	3.86295	0	0
	VQEQELKSEFEQNLSEK	3	4	2	Q16891-2;Q16891-4	Q4(Deamidated)	2066	0	1.636e-05	High	3.46989	0				High	3.47396	0				1
	LHNMIVDLDNVVKK	18	4	2	Q16891-2;Q16891-4	M4(Oxidation)	1653.9	0	1.353e-06	High	3.34898	0	High	3.97435	0	High	3.29766	0	High	4.16942	0	1
	AAMDNSEIAGEKK	68	4	2	Q16891-2;Q16891-4	M3(Oxidation)	1379.65	0	0.0001736	High	3.32776	0	High	3.69426	0	High	2.98546	0	High	3.45973	0	1
	LFEMVLGPAAYNVPLPK	7	4	2	Q16891-2;Q16891-4	M4(Oxidation)	1875.03	0	0.0003968	High	3.30547	0	High	3.36704	0	High	3.29944	0	High	3.31422	0	0
	KIEEVRDAMENEMR	28	4	2	Q16891-2;Q16891-4		1749.83	0	0.0002062	High	3.24926	0	High	2.92706	0	High	3.14169	0	High	3.09935	0	2
	AAMDNSEIAGEKK	15	4	2	Q16891-2;Q16891-4	N5(Deamidated)	1364.64	0	0.0001624	High	3.19064	0	High	2.85276	0	High	3.25454	0	High	3.10364	0	1
	TIPYSDKLFEMVLGPAAYNVPLPK	15	4	2	Q16891-2;Q16891-4	M11(Oxidation)	2679.41	0	1.139e-06	High	3.18677	0	High	3.44349	0	High	3.88534	0	High	3.33066	0	1
	AHQLWLSVEALK	10	4	2	Q16891-2;Q16891-4		1394.78	0	9.063e-05	High	3.1777	0	High	3.17676	0	High	3.01648	0	High	3.14565	0	0
	GIEQAVQSHAVAEEEARK	4	4	2	Q16891-2;Q16891-4		1951.99	0	5.195e-07	High	3.16218	0	High	5.48775	0	High	5.16418	0	High	3.15577	0	1
	ATEKQHITLALEK	4	4	2	Q16891-2;Q16891-4	Q5(Deamidated)	1482.81	0	1.028e-06	High	3.12858	0	High	1.49568	0	High	3.0081	0				1
	ALEHHRSEIQAEQDR	14	4	2	Q16891-2;Q16891-4		1818.89	0	0.0002535	High	3.12709	0	High	2.61331	0	High	2.96319	0	High	3.05548	0	1
	FVNQLKGESR	7	4	2	Q16891-2;Q16891-4		1177.63	0	0.0001368	High	3.11886	0	High	3.33768	0	High	3.11737	0	High	3.3345	0	1
	IEEVRDAMENEMR	8	4	2	Q16891-2;Q16891-4		1621.73	0	9.805e-06	High	3.00159	0	High	3.47712	0	High	3.90124	0	High	3.09423	0	1
	LHNMIVDLDNVVK	37	4	2	Q16891-2;Q16891-4	M4(Oxidation)	1525.81	0	2.821e-07	High	2.98442	0	High	3.08546	0	High	2.8938	0	High	3.6179	0	0
	IDQLNRELAEQK	9	4	2	Q16891-2;Q16891-4	N5(Deamidated)	1457.77	0	0.002176	High	2.9838	0	High	2.87381	0	High	2.9508	0	High	2.48707	0	1
	FVNQLKGESR	1	4	2	Q16891-2;Q16891-4	N3(Deamidated)	1178.61	0	0.006207	High	2.95505	0										1
	IEEVRDAMENEMR	5	4	2	Q16891-2;Q16891-4	N10(Deamidated)	1622.72	0	0.003144	High	2.93386	0	High	2.73376	0	High	2.50363	0	High	2.77942	0	1
	QAAAHTDHLRDVLR	9	4	2	Q16891-2;Q16891-4		1602.84	0	0.0002854	High	2.92059	0	High	2.67533	0	High	3.47852	0	High	2.09531	0	1
	AAMDNSEIAGEK	15	4	2	Q16891-2;Q16891-4	M3(Oxidation)	1251.55	0	0.004215	High	2.91048	0	High	2.8621	0	High	2.72836	0	High	2.71531	0	0
	AAMDNSEIAGEKK	14	4	2	Q16891-2;Q16891-4		1363.65	0	0.003457	High	2.85661	0	High	2.37505	0	High	2.83556	0	High	2.84601	0	1
	AAMDNSEIAGEK	4	4	2	Q16891-2;Q16891-4		1235.55	0	0.001449	High	2.83759	0	High	2.66751	0	High	2.68827	0	High	2.66663	0	0
	AVDEAADALLK	11	4	2	Q16891-2;Q16891-4		1115.6	0	0.001198	High	2.81555	0	High	2.62086	0	High	2.66174	0	High	2.65477	0	0
	YSTSGSSGLTTGK	23	4	2	Q16891-2;Q16891-4		1245.6	0	0.000136	High	2.78731	0	High	3.10993	0	High	2.96308	0	High	2.9364	0	0
	SEIQAEQDRKIEEVR	8	4	2	Q16891-2;Q16891-4		1829.93	0	1.924e-05	High	2.77515	0	High	2.51969	0	High	3.16856	0	High	3.09457	0	2
	ERPPEEVAAR	7	3	2	Q16891-2;Q16891-4		1153.6	0	0.001867	High	2.69704	0	High	2.52234	0	High	2.80463	0	High	2.43415	0	0
	IDQLNRELAEQK	5	4	2	Q16891-2;Q16891-4		1456.78	0	0.00166	High	2.62127	0	High	2.02506	0	High	2.62863	0	High	2.44977	0	1
	LSEQELQFRR	4	4	2	Q16891-2;Q16891-4		1305.69	0	0.0005371	High	2.6092	0	High	2.00227	0	High	1.97329	0	High	2.09678	0	1
	ELAEQKATEK	3	4	2	Q16891-2;Q16891-4	Q5(Deamidated)	1147.58	0	0.002504	High	2.59955	0	High	2.27627	0	High	2.35633	0				1
	ISSVSEVMKESK	10	4	2	Q16891-2;Q16891-4	M8(Oxidation)	1339.68	0	0.0002021	High	2.57654	0	High	2.59921	0	High	2.45016	0	High	3.10942	0	1
	LHNMIVDLDNVVKK	3	4	2	Q16891-2;Q16891-4	N3(Deamidated)	1638.89	0	0.0005392	High	2.5744	0	High	3.40937	0				High	2.28656	0	1
	QEQVKIESLAK	6	3	2	Q16891-2;Q16891-4		1272.72	0	0.003238	High	2.52224	0	High	1.97529	0	High	2.16892	0	High	2.2957	0	1
	SEFEQNLSEK	4	4	2	Q16891-2;Q16891-4		1210.56	0	0.005524	High	2.51891	0	High	2.57737	0	High	2.56434	0	High	2.47482	0	0
	TDHPEIGEGKPTPALSEASSSSIR	6	1	1	Q16891-4		2466.22	0	1.347e-05	High	2.51026	0	High	2.91529	0	High	4.07605	0	High	3.6629	0	0
	LSEQELQFR	12	4	2	Q16891-2;Q16891-4		1149.59	0	0.0005677	High	2.50172	0	High	2.62072	0	High	3.00251	0	High	2.72574	0	0
	VAMIDETR	4	4	2	Q16891-2;Q16891-4		934.467	0	0.004397	High	2.46439	0	High	2.18638	0	High	2.32652	0	High	2.3464	0	0
	LAQQEKQEQVK	4	3	2	Q16891-2;Q16891-4		1328.72	0	0.003388	High	2.42109	0	High	3.06111	0	High	2.70243	0				1
	LSEQELQFR	4	4	2	Q16891-2;Q16891-4	Q7(Deamidated)	1150.57	0	0.0004456	High	2.36653	0	High	2.15829	0	High	2.378	0	High	2.30847	0	0
	LHNMIVDLDNVVK	9	4	2	Q16891-2;Q16891-4	N3(Deamidated)	1510.79	0	0.001569	High	2.29048	0	High	2.55058	0	High	2.19476	0	High	2.19808	0	0
	TVEGALKER	17	4	2	Q16891-2;Q16891-4		1002.56	0	0.002474	High	2.28404	0	High	2.48411	0	High	2.50929	0	High	2.25958	0	1
	IDQLNRELAEQK	1	4	2	Q16891-2;Q16891-4	Q3(Deamidated); N5(Deamidated)	1458.76	0	0.00345	High	2.21893	0										1
	AAMDNSEIAGEKK	11	4	2	Q16891-2;Q16891-4	M3(Oxidation); N5(Deamidated)	1380.64	0	7.877e-05	High	2.18917	0	High	2.92462	0	High	1.99782	0	High	2.71497	0	1
	VAMIDETR	23	4	2	Q16891-2;Q16891-4	M3(Oxidation)	950.462	0	0.002176	High	2.14288	0	High	2.17708	0	High	2.13896	0	High	2.35635	0	0
	SEIQAEQDR	5	4	2	Q16891-2;Q16891-4	Q4(Deamidated)	1076.49	0	0.004912	High	2.11924	0	High	1.93261	0	High	2.26141	0	High	1.71202	0	0
	RVAMIDETR	4	4	2	Q16891-2;Q16891-4		1090.57	0	0.0007584	High	2.09593	0	High	2.46702	0	High	2.0791	0	High	2.6274	0	1
	KIEEVRDAMENEMR	6	4	2	Q16891-2;Q16891-4	M9(Oxidation)	1765.82	0	0.0001314	High	2.04696	0	High	1.80476	0	High	1.63561	0	High	1.86776	0	2
	SEIQAEQDR	7	4	2	Q16891-2;Q16891-4		1075.5	0	0.002531	High	1.95091	0	High	2.342	0	High	2.20709	0	High	2.23165	0	0
	ALEHHRSEIQAEQDR	4	4	2	Q16891-2;Q16891-4	Q10(Deamidated)	1819.87	0	0.001063	High	1.88395	0	High	1.48795	0	High	1.84046	0	High	2.04071	0	1
	SEIQAEQDRKIEEVR	2	4	2	Q16891-2;Q16891-4	Q4(Deamidated)	1830.92	0	0.0004351	High	1.41088	0	High	1.46224	0							2
	VQEQELKSEFEQNLSEKLSEQELQFR	3	4	2	Q16891-2;Q16891-4	Q4(Deamidated)	3196.57	0	2.686e-06				High	5.15471	0	High	3.77858	0				2
	LSQEQVDNFTLDINTAYAR	1	4	2	Q16891-2;Q16891-4	Q5(Deamidated); N8(Deamidated)	2200.04	0	5.351e-09				High	5.12348	0							0
	QTASVTLQAIAAQNAAVQAVNAHSNILK	12	4	2	Q16891-2;Q16891-4	Q8(Deamidated); Q18(Deamidated)	2834.53	0	6.355e-07				High	4.93812	0	High	5.15193	0				0
	GMSVSDLADKLSTDDLNSLIAHAHRR	3	4	2	Q16891-2;Q16891-4	M2(Oxidation)	2838.43	0	5.521e-08				High	4.87404	0	High	4.26031	0	High	2.85669	0	2
	LRGIEQAVQSHAVAEEEARK	1	4	2	Q16891-2;Q16891-4	Q9(Deamidated)	2222.16	0	1.256e-06				High	4.78609	0							2
	LSQEQVDNFTLDINTAYAR	8	4	2	Q16891-2;Q16891-4	N8(Deamidated)	2199.06	0	2.074e-08				High	4.6076	0				High	5.01802	0	0
	LSTDDLNSLIAHAHRR	3	4	2	Q16891-2;Q16891-4		1818.95	0	9.564e-06				High	3.77267	0	High	2.95228	0	High	2.91466	0	1
	ISSVSEVMKESK	4	4	2	Q16891-2;Q16891-4		1323.68	0	0.0001504				High	3.16583	0	High	3.22525	0	High	1.91334	0	1
	VQEQELKSEFEQNLSEKLSEQELQFR	2	4	2	Q16891-2;Q16891-4	Q12(Deamidated); N13(Deamidated)	3197.56	0	0.001205				High	2.71813	0				High	3.03717	0	2
	IEEVRDAMENEMR	6	4	2	Q16891-2;Q16891-4	M12(Oxidation)	1637.73	0	0.0004237				High	2.54493	0	High	2.33582	0	High	2.20749	0	1
	LSQEQVDNFTLDINTAYAR	4	4	2	Q16891-2;Q16891-4	Q3(Deamidated); Q5(Deamidated); N8(Deamidated)	2201.03	0	0.0001097				High	2.52179	0	High	3.42928	0	High	2.64756	0	0
	VAQDWLKEAR	2	4	2	Q16891-2;Q16891-4		1215.64	0	2.258e-05							High	3.35127	0	High	3.33911	0	1
	LAQQEKQEQVKIESLAK	4	3	2	Q16891-2;Q16891-4	Q4(Deamidated); Q9(Deamidated)	1972.06	0	0.0004363							High	2.20674	0	High	2.5535	0	2
	TIPYSDKLFEMVLGPAAYNVPLPK	2	4	2	Q16891-2;Q16891-4	M11(Oxidation); N19(Deamidated)	2680.41	0	0.0006394							High	2.0897	0	High	1.77921	0	1
	RLSQEQVDNFTLDINTAYAR	1	4	2	Q16891-2;Q16891-4	N9(Deamidated); N15(Deamidated)	2356.16	0	4.055e-10										High	5.5064	0	1
	GMSVSDLADKLSTDDLNSLIAHAHRR	2	4	2	Q16891-2;Q16891-4		2822.41	0	1.166e-07										High	4.50242	0	2
	GMSVSDLADKLSTDDLNSLIAHAHR	1	4	2	Q16891-2;Q16891-4	M2(Oxidation); N17(Deamidated)	2683.31	0	2.469e-06										High	3.45952	0	1
	SEFEQNLSEKLSEQELQFR	1	4	2	Q16891-2;Q16891-4	Q5(Deamidated); N6(Deamidated)	2343.12	0	0.0001515										High	2.43496	0	1
	TSSAETPTIPLGSAVEAIKANCSDNEFTQALTAAIPPESLTR	1	4	2	Q16891-2;Q16891-4	C22(Carbamidomethyl); Q29(Deamidated)	4360.15	0.001	0.01029	High	3.72265	0										1
	SEIQAEQDRK	3	4	2	Q16891-2;Q16891-4		1203.6	0.001	0.01323	High	3.27493	0	High	2.993	0	High	2.58537	0				1
	KSIQSGPLK	10	4	2	Q16891-2;Q16891-4		957.574	0.001	0.01167	High	2.78709	0	High	2.81258	0	High	2.73591	0				1
	RIDQLNR	3	4	2	Q16891-2;Q16891-4		914.518	0.001	0.00512	High	2.76706	0				High	2.8011	0				1
	ISSVSEVMK	27	4	2	Q16891-2;Q16891-4	M8(Oxidation)	995.508	0.001	0.01588	High	2.61253	0	High	2.17075	0	High	2.25013	0	High	1.982	0	0
	ESKQPASQLQK	6	4	2	Q16891-2;Q16891-4		1243.67	0.001	0.01378	High	2.60512	0	High	2.44397	0	High	2.48722	0				1
	GVYSEETLR	8	4	2	Q16891-2;Q16891-4		1053.52	0.001	0.01168	High	2.28306	0	High	1.90402	0	High	2.30676	0	High	2.07535	0	0
	ISSVSEVMK	8	4	2	Q16891-2;Q16891-4		979.513	0.001	0.008807	High	2.17223	0	High	2.19369	0	High	2.32661	0	High	2.35833	0	0
	QEQVKIESLAK	8	3	2	Q16891-2;Q16891-4	Q3(Deamidated)	1273.7	0.001	0.003509	High	2.01747	0	High	2.26648	0	High	2.25648	0	High	1.7465	0	1
	MKSVIENAK	4	4	2	Q16891-2;Q16891-4	M1(Oxidation)	1035.55	0.001	0.0105	High	1.99986	0				High	1.6342	0				1
	SEFEQNLSEK	5	4	2	Q16891-2;Q16891-4	Q5(Deamidated)	1211.54	0.001	0.004441	High	1.96783	0	High	1.78169	0	High	2.03023	0	High	1.91277	0	0
	MKSVIENAK	4	4	2	Q16891-2;Q16891-4		1019.56	0.001	0.01696	High	1.90008	0	High	1.65403	0	High	1.81122	0	High	1.5666	0	1
	KSIQSGPLK	5	4	2	Q16891-2;Q16891-4	Q4(Deamidated)	958.558	0.001	0.01597	High	1.69688	0	High	1.69069	0	High	2.05001	0	High	2.14606	0	1
	SLEDALR	6	4	2	Q16891-2;Q16891-4		803.426	0.001	0.021	High	1.27937	0	High	1.16347	0	High	1.1	0	High	1.39648	0	0
	AAMDNSEIAGEK	2	4	2	Q16891-2;Q16891-4	M3(Oxidation); N5(Deamidated)	1252.53	0.001	0.007155	High	1.03627	0							High	1.09816	0	0
	RVAMIDETR	1	4	2	Q16891-2;Q16891-4	M4(Oxidation)	1106.56	0.001	0.01657				High	2.13058	0							1
	KIEEVRDAMENEMR	1	4	2	Q16891-2;Q16891-4	N11(Deamidated)	1750.81	0.001	0.008194				High	1.94565	0							2
	IEEVRDAMENEMR	2	4	2	Q16891-2;Q16891-4	M8(Oxidation); M12(Oxidation)	1653.72	0.001	0.006283				High	1.92805	0				High	2.00777	0	1
	RAFDSAVAK	1	4	2	Q16891-2;Q16891-4		964.521	0.001	0.008003										High	2.75213	0	1
	QHITLALEK	8	4	2	Q16891-2;Q16891-4		1052.61	0.002	0.03242	High	2.00319	0	High	1.80486	0	High	1.67862	0	High	2.28115	0	0
	AFDSAVAK	6	4	2	Q16891-2;Q16891-4		808.421	0.002	0.03076	High	1.5007	0	High	1.70797	0	High	1.68241	0	High	1.7007	0	0
	FVNQLKGESRR	3	4	2	Q16891-2;Q16891-4		1333.73	0.002	0.03477	High	1.17051	0	High	1.46283	0	High	1.26419	0				2
	LSQEQVDNFTLDINTAYAR	3	4	2	Q16891-2;Q16891-4	Q3(Deamidated); Q5(Deamidated); N8(Deamidated); N14(Deamidated)	2201.99	0.002	0.03259				High	0.885079	0	High	2.37779	0	High	1.17912	0	0
	QHITLALEK	1	4	2	Q16891-2;Q16891-4	Q1(Deamidated)	1053.6	0.002	0.03915							High	2.12415	0				0
	GMSVSDLADK	2	4	2	Q16891-2;Q16891-4		1022.49	0.002	0.03591							High	1.95509	0	High	2.15523	0	0
	LAQQEKQEQVK	1	3	2	Q16891-2;Q16891-4	Q4(Deamidated)	1329.7	0.002	0.04532										High	1.60025	0	1
	DAMENEMR	1	4	2	Q16891-2;Q16891-4	M3(Oxidation); M7(Oxidation)	1027.39	0.003	0.04106	High	0.938433	0										0
	RELDSITPEVLPGWK	1	4	2	Q16891-2;Q16891-4		1739.95	0.004	0.04671	High	1.95607	0										1
	VQEQELKSEFEQNLSEK	2	4	2	Q16891-2;Q16891-4	Q2(Deamidated); Q4(Deamidated); Q12(Deamidated)	2067.95	0.004	0.05353	High	1.46228	0										1
	ALEHHRSEIQAEQDRK	1	4	2	Q16891-2;Q16891-4		1946.98	0.004	0.06717										High	1.8119	0	2
	KIEEVRDAMENEMR	1	4	2	Q16891-2;Q16891-4	M9(Oxidation); M13(Oxidation)	1781.82	0.005	0.08402	High	1.87228	0										2
	SIQSGPLK	1	4	2	Q16891-2;Q16891-4	Q3(Deamidated)	830.462	0.005	0.06495	High	1.58172	0										0
	VAQDWLK	3	4	2	Q16891-2;Q16891-4		859.467	0.005	0.08623	High	1.53969	0	High	2.05912	0	High	2.05336	0				0
	SIQSGPLK	2	4	2	Q16891-2;Q16891-4		829.48	0.005	0.09497	High	1.39275	0				High	1.37578	0				0
	WDSHFR	3	4	2	Q16891-2;Q16891-4		847.383	0.005	0.08456				High	1.87833	0	High	1.91665	0	High	1.86038	0	0
	RIDQLNR	2	4	2	Q16891-2;Q16891-4	Q4(Deamidated)	915.501	0.005	0.1054				High	1.72141	0				High	1.58251	0	1
	VAQDWLK	1	4	2	Q16891-2;Q16891-4	Q3(Deamidated)	860.454	0.005	0.102				High	1.63804	0							0
	RQAAAHTDHLRDVLR	1	4	2	Q16891-2;Q16891-4		1758.95	0.006	0.1209							High	2.59065	0				2
	ESKQPASQLQK	1	4	2	Q16891-2;Q16891-4	Q4(Deamidated)	1244.65	0.006	0.1109							High	1.39316	0				1
	ALEHHRSEIQAEQDRK	1	4	2	Q16891-2;Q16891-4	Q10(Deamidated)	1947.97	0.007	0.1339				High	1.20791	0							2
	TSSAETPTIPLGSAVEAIKANCSDNEFTQALTAAIPPESLTR	1	4	2	Q16891-2;Q16891-4	C22(Carbamidomethyl)	4359.17	0.007	0.1035										High	3.16839	0	1
	DVLRVQEQELK	1	4	2	Q16891-2;Q16891-4	Q6(Deamidated)	1357.73	0.009	0.1568							High	1.31771	0				1
P40763	Signal transducer and activator of transcription 3 OS=Homo sapiens OX=9606 GN=STAT3 PE=1 SV=2 - [STAT3_HUMAN]	928.478	74.42	62	356	773.671	71.82	58	312	1081.78	57.27	50	455	1104.66	60.26	50	433	770	88.0114	6.30322
	Sequence	# PSMs	# Proteins	# Protein Groups	Protein Group Accessions	Modifications	MH+ [Da]	q-Value	PEP	A2	XCorr A2	Probability A2	B2	XCorr B2	Probability B2	C2	XCorr C2	Probability C2	D2	XCorr D2	Probability D2	# Missed Cleavages
	LLQTAATAAQQGGQANHPTAAVVTEK	19	3	1	P40763		2576.34	0	2.702e-08	High	7.19062	0	High	6.54135	0	High	6.86121	0	High	6.39574	0	0
	LLQTAATAAQQGGQANHPTAAVVTEK	29	3	1	P40763	N16(Deamidated)	2577.33	0	1.809e-12	High	6.70735	0	High	7.30994	0	High	7.73003	0	High	6.97001	0	0
	IMDATNILVSPLVYLYPDIPKEEAFGK	3	3	1	P40763	M2(Oxidation)	3052.6	0	2.384e-10	High	6.46114	0	High	5.34624	0							1
	FSESSKEGGVTFTWVEKDISGK	5	3	1	P40763		2418.2	0	2.014e-10	High	6.14275	0	High	6.40179	0							2
	SQGDMQDLNGNNQSVTR	25	3	1	P40763	N9(Deamidated)	1864.82	0	2.483e-08	High	5.59696	0	High	5.2802	0	High	4.99566	0	High	5.26303	0	0
	SQGDMQDLNGNNQSVTR	67	3	1	P40763	N9(Deamidated); N12(Deamidated)	1865.79	0	0.000416	High	5.52397	0	High	4.99343	0	High	5.29943	0	High	5.43202	0	0
	VSYKGDPIVQHRPMLEER	20	3	1	P40763	M14(Oxidation)	2170.11	0	8.895e-06	High	5.25835	0	High	4.16576	0	High	4.18381	0	High	4.97751	0	1
	VMNMEESNNGSLSAEFK	19	3	1	P40763	M2(Oxidation); M4(Oxidation); N9(Deamidated)	1919.79	0	3.162e-06	High	5.21358	0	High	4.69403	0	High	4.4538	0	High	4.98629	0	0
	IMDATNILVSPLVYLYPDIPKEEAFGK	8	3	1	P40763		3036.6	0	2.679e-08	High	5.13637	0	High	5.90452	0							1
	SQGDMQDLNGNNQSVTR	4	3	1	P40763		1863.83	0	3.097e-08	High	5.08531	0	High	4.92949	0	High	4.9576	0	High	4.95329	0	0
	YLEQLHQLYSDSFPMELR	8	3	1	P40763		2269.1	0	4.489e-11	High	5.05076	0	High	4.90628	0	High	5.01339	0	High	6.12636	0	0
	VMNMEESNNGSLSAEFK	62	3	1	P40763	M2(Oxidation); N9(Deamidated)	1903.8	0	5.208e-08	High	5.04616	0	High	4.85018	0	High	5.11129	0	High	4.78488	0	0
	IMDATNILVSPLVYLYPDIPK	3	3	1	P40763	M2(Oxidation)	2391.29	0	6.822e-09	High	4.9005	0	High	4.44852	0							0
	ESHATLVFHNLLGEIDQQYSR	42	3	1	P40763		2457.22	0	2.291e-07	High	4.87627	0	High	5.11108	0	High	5.15138	0	High	5.40404	0	0
	TKFICVTPTTCSNTIDLPMSPR	1	2	1	P40763	C5(Carbamidomethyl); C11(Carbamidomethyl)	2539.24	0	3.07e-07	High	4.81966	0										1
	IMDATNILVSPLVYLYPDIPKEEAFGK	1	3	1	P40763	N6(Deamidated)	3037.61	0	7.902e-06	High	4.77154	0										1
	IMDATNILVSPLVYLYPDIPK	4	3	1	P40763		2375.3	0	3.432e-09	High	4.76499	0	High	3.53856	0							0
	EGGVTFTWVEKDISGKTQIQSVEPYTK	1	3	1	P40763		3027.53	0	0.0001786	High	4.75024	0										2
	YCRPESQEHPEADPGSAAPYLK	6	2	1	P40763	C2(Carbamidomethyl)	2502.14	0	9.779e-11	High	4.74836	0	High	4.32317	0							0
	VMNMEESNNGSLSAEFK	28	3	1	P40763	N9(Deamidated)	1887.81	0	3.148e-06	High	4.7446	0	High	4.81369	0	High	4.82987	0	High	4.80338	0	0
	YCRPESQEHPEADPGSAAPYLK	3	2	1	P40763	C2(Carbamidomethyl); Q7(Deamidated)	2503.12	0	3.667e-08	High	4.72623	0	High	4.21191	0							0
	MQQLEQMLTALDQMR	20	3	1	P40763	M14(Oxidation)	1851.87	0	2.088e-08	High	4.69151	0	High	4.71617	0	High	5.11166	0	High	4.69478	0	0
	QQLNNMSFAEIIMGYK	12	3	1	P40763	M13(Oxidation)	1902.91	0	7.062e-06	High	4.68661	0	High	5.05444	0							0
	IMDATNILVSPLVYLYPDIPKEEAFGK	1	3	1	P40763	M2(Oxidation); N6(Deamidated)	3053.6	0	3.299e-07	High	4.65663	0										1
	LENWITSLAESQLQTR	13	3	1	P40763		1888.98	0	5.967e-07	High	4.64097	0	High	4.09242	0	High	4.03696	0	High	5.14087	0	0
	EGGVTFTWVEKDISGK	9	3	1	P40763		1752.89	0	1.46e-06	High	4.63826	0	High	4.78403	0							1
	QKMQQLEQMLTALDQMR	14	3	1	P40763		2092.04	0	9.51e-07	High	4.6127	0	High	4.25175	0	High	4.46123	0	High	4.43166	0	1
	LLQTAATAAQQGGQANHPTAAVVTEK	9	3	1	P40763	Q3(Deamidated); N16(Deamidated)	2578.33	0	7.01e-09	High	4.57109	0	High	3.77977	0	High	6.41347	0	High	5.90887	0	0
	VCIDKDSGDVAALR	21	3	1	P40763	C2(Carbamidomethyl)	1518.76	0	2.486e-06	High	4.49412	0	High	4.88437	0	High	5.07775	0	High	5.11475	0	1
	VSYKGDPIVQHRPMLEER	18	3	1	P40763		2154.1	0	8.592e-08	High	4.43847	0	High	4.91952	0	High	4.12489	0	High	4.46596	0	1
	QQLNNMSFAEIIMGYK	7	3	1	P40763		1886.91	0	1.909e-07	High	4.42555	0	High	4.57345	0							0
	VMNMEESNNGSLSAEFK	10	3	1	P40763	N8(Deamidated); N9(Deamidated)	1888.8	0	9.413e-08	High	4.3803	0	High	4.01985	0	High	4.39837	0	High	4.68981	0	0
	MKVVENLQDDFDFNYK	21	3	1	P40763		2004.94	0	2.657e-08	High	4.34871	0	High	4.7474	0	High	4.28082	0	High	4.34408	0	1
	FLQESNVLYQHNLR	15	3	1	P40763		1760.91	0	3.753e-09	High	4.3296	0	High	4.57614	0	High	4.23713	0	High	4.41588	0	0
	DISGKTQIQSVEPYTK	1	3	1	P40763		1793.94	0	3.054e-06	High	4.2991	0										1
	IKVCIDKDSGDVAALR	20	3	1	P40763	C4(Carbamidomethyl)	1759.94	0	1.849e-08	High	4.2907	0	High	4.71054	0	High	4.36752	0	High	4.73266	0	2
	FSESSKEGGVTFTWVEK	4	3	1	P40763		1917.93	0	0.0001948	High	4.25824	0	High	4.02033	0							1
	VMNMEESNNGSLSAEFK	10	3	1	P40763	M2(Oxidation); M4(Oxidation); N8(Deamidated); N9(Deamidated)	1920.79	0	3.607e-06	High	4.22343	0				High	4.21813	0	High	4.18868	0	0
	YLEQLHQLYSDSFPMELR	6	3	1	P40763	M15(Oxidation)	2285.08	0	3.233e-09	High	4.181	0	High	4.93176	0	High	4.03003	0	High	5.98426	0	0
	MQQLEQMLTALDQMR	15	3	1	P40763		1835.88	0	4.159e-09	High	4.16982	0	High	4.23007	0	High	3.96967	0	High	4.69228	0	0
	QFLAPWIESQDWAYAASK	11	3	1	P40763	Q1(Deamidated)	2112.02	0	1.165e-06	High	4.1562	0	High	3.70717	0	High	3.76365	0	High	3.71215	0	0
	SQGDMQDLNGNNQSVTR	5	3	1	P40763	M5(Oxidation)	1879.82	0	2.942e-07	High	4.15235	0				High	3.69218	0	High	2.5065	0	0
	FLQESNVLYQHNLR	7	3	1	P40763	Q3(Deamidated)	1761.9	0	2.815e-08	High	4.09625	0	High	3.75028	0	High	4.45358	0				0
	LENWITSLAESQLQTR	8	3	1	P40763	Q14(Deamidated)	1889.97	0	5.986e-05	High	4.08502	0	High	3.57126	0	High	3.41096	0	High	3.38249	0	0
	QQMLEQHLQDVR	11	3	1	P40763		1524.76	0	0.0001064	High	4.06579	0	High	3.86456	0	High	3.49039	0	High	3.55118	0	0
	MKVVENLQDDFDFNYK	11	3	1	P40763	M1(Oxidation)	2020.94	0	1.411e-09	High	4.04542	0	High	3.27212	0	High	3.53177	0	High	4.1253	0	1
	QQLNNMSFAEIIMGYK	30	3	1	P40763	Q1(Deamidated)	1887.9	0	0.0005586	High	3.97983	0	High	4.14638	0							0
	SIVSELAGLLSAMEYVQK	12	3	1	P40763	M13(Oxidation)	1954.03	0	1.465e-07	High	3.90558	0	High	3.78885	0	High	4.28716	0	High	5.00166	0	0
	QFLAPWIESQDWAYAASK	13	3	1	P40763		2111.03	0	8.279e-07	High	3.90445	0	High	4.05681	0	High	4.17716	0	High	4.40722	0	0
	FICVTPTTCSNTIDLPMSPR	2	2	1	P40763	C3(Carbamidomethyl); C9(Carbamidomethyl); M17(Oxidation)	2326.1	0	2.175e-07	High	3.89858	0	High	4.10416	0							0
	SIVSELAGLLSAMEYVQK	7	3	1	P40763		1938.03	0	6.598e-09	High	3.81325	0	High	3.16799	0	High	4.00577	0	High	4.97545	0	0
	QQLNNMSFAEIIMGYK	4	3	1	P40763	M6(Oxidation); M13(Oxidation)	1918.9	0	0.0001855	High	3.79259	0	High	2.93927	0							0
	RGLSIEQLTTLAEK	10	3	1	P40763		1558.88	0	0.0006929	High	3.74709	0	High	4.11518	0	High	3.89065	0	High	4.06656	0	1
	VVENLQDDFDFNYK	30	3	1	P40763		1745.8	0	3.442e-06	High	3.71061	0	High	3.52638	0	High	3.95072	0	High	3.92367	0	0
	VSYKGDPIVQHRPMLEER	6	3	1	P40763	Q10(Deamidated)	2155.1	0	1.972e-07	High	3.70034	0	High	3.86166	0	High	4.26676	0	High	3.92066	0	1
	QQMLEQHLQDVR	28	3	1	P40763	M3(Oxidation)	1540.76	0	7.251e-06	High	3.61507	0	High	3.55333	0	High	3.68103	0	High	3.44007	0	0
	VVENLQDDFDFNYK	20	3	1	P40763	N12(Deamidated)	1746.78	0	4.002e-05	High	3.61343	0	High	4.28751	0	High	3.75214	0	High	3.98394	0	0
	TLTDEELADWKR	16	3	1	P40763		1476.73	0	0.0002072	High	3.60039	0	High	3.20686	0	High	3.39949	0	High	3.14474	0	1
	LLVKFPELNYQLK	14	3	1	P40763		1604.95	0	5.196e-05	High	3.58119	0	High	3.36302	0	High	3.10059	0	High	2.97844	0	1
	LLGPGVNYSGCQITWAK	7	3	1	P40763	C11(Carbamidomethyl)	1863.95	0	3.672e-07	High	3.51813	0	High	3.14679	0							0
	GLSIEQLTTLAEK	16	3	1	P40763		1402.78	0	0.0001824	High	3.45625	0	High	2.60492	0	High	3.53329	0	High	3.54544	0	0
	QKMQQLEQMLTALDQMR	11	3	1	P40763	M3(Oxidation)	2108.03	0	5.572e-06	High	3.45074	0	High	3.88566	0	High	3.80571	0	High	4.51144	0	1
	QQIKKLEELQQK	8	3	1	P40763	Q2(Deamidated)	1513.85	0	0.0003638	High	3.43446	0	High	2.12264	0	High	3.68017	0	High	3.3762	0	2
	QKMQQLEQMLTALDQMR	14	3	1	P40763	Q8(Deamidated)	2093.02	0	2.692e-05	High	3.41391	0	High	2.60567	0	High	4.18648	0	High	4.15806	0	1
	TLTDEELADWKRR	8	3	1	P40763		1632.83	0	0.0003104	High	3.38963	0	High	3.68282	0	High	3.777	0	High	3.49608	0	2
	QKMQQLEQMLTALDQMRR	5	3	1	P40763	M16(Oxidation)	2264.13	0	0.001669	High	3.37235	0	High	4.3554	0	High	4.06486	0	High	2.2423	0	2
	QQLNNMSFAEIIMGYK	19	3	1	P40763	N4(Deamidated); M13(Oxidation)	1903.9	0	6.734e-05	High	3.27282	0	High	2.94606	0							0
	GDPIVQHRPMLEER	5	3	1	P40763		1676.85	0	0.0003861	High	3.27144	0	High	3.45621	0	High	3.46051	0	High	3.15856	0	0
	KFNILGTNTK	16	3	1	P40763		1135.65	0	0.002511	High	3.26032	0	High	3.59913	0	High	3.62957	0	High	3.65674	0	1
	MQQLEQMLTALDQMR	18	3	1	P40763	Q6(Deamidated)	1836.86	0	9.56e-05	High	3.25115	0	High	3.53658	0	High	4.22777	0	High	3.76371	0	0
	FLQESNVLYQHNLRR	27	3	1	P40763		1917.01	0	0.001037	High	3.19501	0	High	3.30989	0	High	3.11954	0	High	3.12972	0	1
	NVNFFTKPPIGTWDQVAEVLSWQFSSTTK	3	3	1	P40763	Q15(Deamidated)	3328.66	0	2.538e-07	High	3.13763	0				High	4.56969	0	High	5.06066	0	0
	ERAILSTKPPGTFLLR	3	3	1	P40763		1799.06	0	3.571e-07	High	3.08414	0	High	2.56182	0							1
	DISGKTQIQSVEPYTK	1	3	1	P40763	Q7(Deamidated)	1794.91	0	0.0001714	High	3.07462	0										1
	QQMLEQHLQDVR	15	3	1	P40763	Q9(Deamidated)	1525.74	0	1.456e-05	High	3.04349	0	High	3.29781	0	High	3.39524	0	High	3.49242	0	0
	KFNILGTNTK	11	3	1	P40763	N8(Deamidated)	1136.63	0	0.001138	High	3.01749	0	High	2.83296	0	High	3.34726	0	High	3.37346	0	1
	YLEQLHQLYSDSFPMELR	6	3	1	P40763	Q7(Deamidated)	2270.09	0	8.467e-05	High	3.00904	0	High	1.3735	0	High	3.80169	0				0
	TQIQSVEPYTK	9	3	1	P40763		1293.67	0	0.005807	High	3.00557	0	High	3.05128	0	High	2.25048	0	High	2.3983	0	0
	GDPIVQHRPMLEER	13	3	1	P40763	M10(Oxidation)	1692.85	0	0.0001558	High	2.99889	0	High	2.7921	0	High	3.31203	0	High	3.54691	0	0
	AILSTKPPGTFLLR	10	3	1	P40763		1513.91	0	0.0005227	High	2.99599	0	High	3.00431	0							0
	QKMQQLEQMLTALDQMR	10	3	1	P40763	M9(Oxidation); M16(Oxidation)	2124.02	0	3.421e-05	High	2.94479	0	High	2.98054	0	High	3.60296	0	High	3.96887	0	1
	VMNMEESNNGSLSAEFK	18	3	1	P40763	M2(Oxidation); N8(Deamidated); N9(Deamidated)	1904.8	0	1.307e-05	High	2.94252	0	High	3.39821	0	High	3.97824	0	High	4.37757	0	0
	IMDATNILVSPLVYLYPDIPK	1	3	1	P40763	N6(Deamidated)	2376.3	0	2.157e-07	High	2.93817	0										0
	GLSIEQLTTLAEK	3	3	1	P40763	Q6(Deamidated)	1403.76	0	0.001262	High	2.93182	0	High	1.72122	0	High	2.54487	0				0
	QPCMPMHPDRPLVIK	14	3	1	P40763	C3(Carbamidomethyl)	1818.92	0	0.003343	High	2.93089	0	High	2.45477	0	High	3.03665	0	High	3.12639	0	0
	LLGPGVNYSGCQITWAK	5	3	1	P40763	N7(Deamidated); C11(Carbamidomethyl)	1864.93	0	1.094e-05	High	2.90733	0	High	2.60468	0							0
	DSGDVAALR	4	3	1	P40763		903.454	0	0.002062	High	2.86652	0	High	2.90525	0	High	2.79589	0	High	2.50985	0	0
	QQMLEQHLQDVR	12	3	1	P40763	Q2(Deamidated); M3(Oxidation)	1541.73	0	0.0005209	High	2.82571	0	High	2.66748	0	High	3.66581	0				0
	EGGVTFTWVEK	6	3	1	P40763		1252.62	0	0.00494	High	2.79244	0	High	2.6034	0							0
	FLQESNVLYQHNLRR	28	3	1	P40763	N6(Deamidated)	1917.99	0	1.8e-05	High	2.74537	0	High	2.31803	0	High	2.84202	0	High	3.44992	0	1
	YLEKPMEIAR	10	3	1	P40763		1249.66	0	2.213e-05	High	2.68484	0	High	2.75724	0	High	2.83334	0	High	2.72312	0	0
	LLVKFPELNYQLK	12	3	1	P40763	N9(Deamidated)	1605.93	0	7.28e-06	High	2.56155	0	High	2.87299	0	High	3.03928	0	High	3.0137	0	1
	QKMQQLEQMLTALDQMR	6	3	1	P40763	M3(Oxidation); M9(Oxidation); M16(Oxidation)	2140.02	0	0.0004089	High	2.52063	0	High	1.3605	0	High	2.95172	0	High	3.21524	0	1
	YLEKPMEIAR	33	3	1	P40763	M6(Oxidation)	1265.65	0	0.00077	High	2.50704	0	High	2.28148	0	High	2.79037	0	High	2.85559	0	0
	MQQLEQMLTALDQMR	4	3	1	P40763	Q3(Deamidated); Q6(Deamidated)	1837.87	0	3.428e-07	High	2.50433	0				High	3.29569	0				0
	IKQFLQSR	8	3	1	P40763	Q6(Deamidated)	1020.58	0	0.002943	High	2.47826	0	High	2.48162	0	High	2.31019	0	High	2.19387	0	1
	YLEQLHQLYSDSFPMELR	7	3	1	P40763	Q7(Deamidated); M15(Oxidation)	2286.07	0	1.928e-08	High	2.39034	0				High	4.54846	0	High	4.18531	0	0
	QPCMPMHPDRPLVIK	5	3	1	P40763	C3(Carbamidomethyl); M4(Oxidation); M6(Oxidation)	1850.91	0	0.001875	High	2.37808	0	High	1.36631	0	High	1.95509	0	High	2.11505	0	0
	FNILGTNTK	5	3	1	P40763		1007.55	0	0.005843	High	2.37132	0	High	1.94996	0	High	2.31123	0	High	2.07345	0	0
	FPELNYQLK	9	3	1	P40763		1151.61	0	0.0006245	High	2.35713	0	High	2.02277	0	High	2.18616	0	High	2.3698	0	0
	MQQLEQMLTALDQMRR	6	3	1	P40763	M14(Oxidation)	2007.98	0	0.0002718	High	2.21111	0				High	2.75937	0	High	2.76339	0	1
	CLWEESR	6	3	1	P40763	C1(Carbamidomethyl)	979.43	0	0.002246	High	2.18134	0	High	2.31966	0	High	2.43709	0	High	1.82904	0	0
	FLQESNVLYQHNLR	1	3	1	P40763	Q3(Deamidated); Q10(Deamidated)	1762.88	0	0.001377	High	2.10038	0										0
	ESHATLVFHNLLGEIDQQYSR	6	3	1	P40763	N10(Deamidated)	2458.22	0	4.475e-07	High	2.06822	0				High	3.59435	0	High	3.42443	0	0
	QQMLEQHLQDVRK	17	3	1	P40763	M3(Oxidation)	1668.85	0	0.0002503	High	2.05512	0	High	2.52868	0	High	2.3442	0	High	2.2076	0	1
	FNILGTNTK	7	3	1	P40763	N7(Deamidated)	1008.54	0	0.002801	High	1.82532	0	High	1.99544	0	High	2.16702	0	High	2.26497	0	0
	TLTDEELADWK	6	3	1	P40763		1320.63	0	0.003093	High	1.72445	0	High	1.94973	0	High	1.75201	0	High	1.67682	0	0
	MKVVENLQDDFDFNYK	17	3	1	P40763	Q8(Deamidated)	2005.93	0	0.0005458	High	1.59549	0				High	2.68696	0	High	2.37222	0	1
	SQGDMQDLNGNNQSVTR	24	3	1	P40763	M5(Oxidation); N9(Deamidated)	1880.79	0	9.895e-10	High	1.54294	0	High	4.41969	0	High	4.80621	0	High	5.59373	0	0
	MQQLEQMLTALDQMR	8	3	1	P40763	M1(Oxidation); Q6(Deamidated); M7(Oxidation)	1868.87	0	0.0001609	High	1.3272	0	High	2.08186	0	High	2.02385	0	High	2.1017	0	0
	FPELNYQLK	6	3	1	P40763	Q7(Deamidated)	1152.6	0	0.005928	High	1.26275	0				High	1.12521	0	High	1.5702	0	0
	QQIACIGGPPNICLDR	6	3	1	P40763	C5(Carbamidomethyl); C13(Carbamidomethyl)	1811.9	0	1.677e-06				High	4.81961	0	High	4.91595	0	High	5.24973	0	0
	TLKSQGDMQDLNGNNQSVTR	3	3	1	P40763	M8(Oxidation); N12(Deamidated)	2223.03	0	2.583e-06				High	3.413	0	High	2.92704	0	High	3.47594	0	1
	TLKSQGDMQDLNGNNQSVTR	5	3	1	P40763	N12(Deamidated)	2207.05	0	1.806e-07				High	2.67519	0	High	4.43281	0	High	3.48858	0	1
	YLEQLHQLYSDSFPMELR	1	3	1	P40763	Q4(Deamidated); Q7(Deamidated)	2271.07	0	3.008e-05				High	2.66836	0							0
	SQGDMQDLNGNNQSVTR	8	3	1	P40763	Q6(Deamidated); N9(Deamidated); N12(Deamidated)	1866.79	0	0.0001415				High	2.64533	0	High	3.96742	0	High	4.31127	0	0
	QFLAPWIESQDWAYAASK	2	3	1	P40763	Q1(Deamidated); Q10(Deamidated)	2113	0	0.006627				High	1.89966	0	High	1.59575	0				0
	RSIVSELAGLLSAMEYVQK	4	3	1	P40763	M14(Oxidation)	2110.12	0	0.0006143				High	1.88871	0	High	2.63548	0	High	4.63535	0	1
	QQIACIGGPPNICLDRLENWITSLAESQLQTR	4	3	1	P40763	C5(Carbamidomethyl); C13(Carbamidomethyl)	3681.85	0	5.188e-09							High	4.82587	0	High	4.68604	0	1
	SQGDMQDLNGNNQSVTR	9	3	1	P40763	M5(Oxidation); N9(Deamidated); N12(Deamidated)	1881.79	0	7.063e-08							High	3.88596	0	High	4.4201	0	0
	MQQLEQMLTALDQMR	7	3	1	P40763	M1(Oxidation); M14(Oxidation)	1867.87	0	2.659e-05							High	3.61995	0	High	3.13422	0	0
	QQIACIGGPPNICLDR	4	3	1	P40763	Q1(Deamidated); C5(Carbamidomethyl); C13(Carbamidomethyl)	1812.88	0	0.0001013							High	3.52697	0				0
	MQQLEQMLTALDQMR	5	3	1	P40763	M1(Oxidation); Q6(Deamidated)	1852.88	0	0.0003564							High	3.19718	0	High	3.20434	0	0
	QKMQQLEQMLTALDQMRR	3	3	1	P40763	M3(Oxidation); Q15(Deamidated)	2265.13	0	0.0002769							High	3.00292	0	High	3.39181	0	2
	MKVVENLQDDFDFNYK	5	3	1	P40763	M1(Oxidation); Q8(Deamidated)	2021.92	0	0.003196							High	2.83991	0	High	3.0242	0	1
	RQQIACIGGPPNICLDR	1	3	1	P40763	C6(Carbamidomethyl); C14(Carbamidomethyl)	1968	0	0.002935							High	2.57286	0				1
	MQQLEQMLTALDQMRR	1	3	1	P40763	Q2(Deamidated); Q13(Deamidated)	1993.96	0	0.0001142							High	2.50514	0				1
	GDPIVQHRPMLEER	3	3	1	P40763	Q6(Deamidated)	1677.83	0	2.709e-06							High	2.32296	0	High	0.868825	0	0
	QKMQQLEQMLTALDQMR	5	3	1	P40763	Q1(Deamidated); Q8(Deamidated)	2094.02	0	0.0006868							High	2.31871	0				1
	TLKSQGDMQDLNGNNQSVTR	10	3	1	P40763	Q5(Deamidated); N14(Deamidated)	2208.02	0	1.363e-05							High	2.29569	0	High	2.94056	0	1
	MKVVENLQDDFDFNYK	1	3	1	P40763	N6(Deamidated); Q8(Deamidated)	2006.92	0	0.002879							High	1.72703	0				1
	MQQLEQMLTALDQMRR	2	3	1	P40763		1991.99	0	0.0008445							High	1.62432	0	High	2.59025	0	1
	QPCMPMHPDRPLVIK	2	3	1	P40763	C3(Carbamidomethyl); M6(Oxidation)	1834.91	0	0.0008833							High	1.59801	0	High	2.66901	0	0
	ANCDASLIVTEELHLITFETEVYHQGLK	1	3	1	P40763	C3(Carbamidomethyl)	3230.61	0	1.044e-09										High	4.70144	0	0
	SQGDMQDLNGNNQSVTR	2	3	1	P40763	M5(Oxidation); Q6(Deamidated); N9(Deamidated); N12(Deamidated)	1882.79	0	4.972e-07										High	4.14836	0	0
	NVNFFTKPPIGTWDQVAEVLSWQFSSTTK	1	3	1	P40763		3327.64	0	3.593e-07										High	4.13318	0	0
	VMNMEESNNGSLSAEFK	1	3	1	P40763		1886.83	0	1.265e-06										High	3.31306	0	0
	QKMQQLEQMLTALDQMRR	2	3	1	P40763		2248.14	0	2.798e-06										High	3.17311	0	2
	QQMLEQHLQDVRK	1	3	1	P40763		1652.86	0	0.004058										High	3.15302	0	1
	VCIDKDSGDVAALRGSR	1	3	1	P40763	C2(Carbamidomethyl)	1818.91	0	2.688e-05										High	3.13716	0	2
	MQQLEQMLTALDQMRR	1	3	1	P40763	Q13(Deamidated)	1992.97	0	2.859e-05										High	3.00562	0	1
	QKMQQLEQMLTALDQMRR	1	3	1	P40763	M3(Oxidation); M16(Oxidation)	2280.13	0	0.005198										High	2.92162	0	2
	KLEELQQK	1	3	1	P40763	Q6(Deamidated); Q7(Deamidated)	1017.54	0	0.004718										High	1.92836	0	1
	KLEELQQK	12	3	1	P40763		1015.58	0.001	0.02887	High	2.56839	0	High	2.62623	0	High	2.56925	0	High	2.12312	0	1
	TGVQFTTK	10	3	1	P40763		881.473	0.001	0.009243	High	2.5381	0	High	2.58903	0	High	2.59488	0	High	2.65974	0	0
	KLEELQQK	16	3	1	P40763	Q6(Deamidated)	1016.56	0.001	0.01792	High	2.51318	0	High	2.54849	0	High	2.23421	0	High	1.52813	0	1
	TQIQSVEPYTK	2	3	1	P40763	Q4(Deamidated)	1294.66	0.001	0.009227	High	2.38378	0	High	2.81775	0							0
	FCKENMAGK	2	3	1	P40763	C2(Carbamidomethyl)	1084.49	0.001	0.0109	High	2.18963	0	High	2.23562	0							1
	IKQFLQSR	4	3	1	P40763		1019.6	0.001	0.00573	High	2.09542	0	High	2.3434	0	High	2.50716	0	High	2.29905	0	1
	IVELFRNLMK	4	3	1	P40763	N7(Deamidated)	1263.71	0.001	0.006121	High	1.972	0	High	1.128	0	High	2.20483	0	High	2.73857	0	1
	FCKENMAGK	1	3	1	P40763	C2(Carbamidomethyl); M6(Oxidation)	1100.49	0.001	0.01502	High	1.64221	0										1
	TGVQFTTK	3	3	1	P40763	Q4(Deamidated)	882.456	0.001	0.007557				High	2.0657	0	High	2.29393	0	High	2.30021	0	0
	QKMQQLEQMLTALDQMR	16	3	1	P40763	Q5(Deamidated); M9(Oxidation); M16(Oxidation)	2125.01	0.001	0.006028				High	1.64686	0	High	2.29105	0	High	1.44845	0	1
	QKMQQLEQMLTALDQMR	3	3	1	P40763	Q1(Deamidated); M3(Oxidation); Q5(Deamidated)	2110	0.001	0.003855							High	2.65767	0				1
	QQMLEQHLQDVRK	2	3	1	P40763	Q9(Deamidated)	1653.83	0.001	0.008795							High	2.06921	0	High	1.16391	0	1
	QPCMPMHPDRPLVIK	1	3	1	P40763	Q1(Deamidated); C3(Carbamidomethyl)	1819.89	0.001	0.01344							High	1.68332	0				0
	SAFVVER	6	3	1	P40763		807.435	0.002	0.04475	High	1.29619	0	High	1.79106	0	High	1.95826	0	High	1.90543	0	0
	QKMQQLEQMLTALDQMR	1	3	1	P40763	Q1(Deamidated); Q4(Deamidated); Q5(Deamidated); Q8(Deamidated)	2095.95	0.002	0.03716				High	1.91328	0							1
	RVQDLEQK	2	3	1	P40763		1015.56	0.003	0.0431	High	2.12309	0				High	2.07428	0				1
	LEELQQK	2	3	1	P40763	Q5(Deamidated)	888.468	0.003	0.03907	High	1.2643	0							High	1.48659	0	0
	LEELQQK	5	3	1	P40763		887.484	0.005	0.08513	High	1.56091	0	High	1.56092	0	High	1.72566	0	High	1.68837	0	0
	QQMLEQHLQDVR	2	3	1	P40763	Q1(Deamidated); M3(Oxidation); Q6(Deamidated)	1542.71	0.005	0.1054				High	1.58497	0							0
	RSIVSELAGLLSAMEYVQK	1	3	1	P40763	M14(Oxidation); Q18(Deamidated)	2111.12	0.006	0.1003	High	1.66542	0										1
	Sequence	# PSMs	# Proteins	# Protein Groups	Protein Group Accessions	Modifications	MH+ [Da]	q-Value	PEP	A2	XCorr A2	Probability A2	B2	XCorr B2	Probability B2	C2	XCorr C2	Probability C2	D2	XCorr D2	Probability D2	# Missed Cleavages
	FGGFGGPGGVGGLGGPGGFGPGGYPGGIHEVSVNQSLLQPLNVK	5	2	2	P35908		4092.08	0	1.489e-08	High	7.21282	0	High	5.95868	0	High	7.04222	0				0
	NKLNDLEEALQQAKEDLAR	23	2	2	P35908		2198.14	0	1.602e-13	High	6.97581	0	High	6.43958	0	High	7.16384	0	High	6.74721	0	2
	GGGFGGGSSFGGGSGFSGGGFGGGGFGGGR	15	1	1	P35908		2399.01	0	4.128e-12	High	6.46387	0	High	6.33359	0	High	6.22505	0	High	6.38049	0	0
	TSQNSELNNMQDLVEDYKK	9	2	2	P35908		2256.04	0	8.159e-10	High	6.40754	0	High	5.6855	0	High	5.85846	0	High	5.68257	0	1
	SKEEAEALYHSKYEELQVTVGR	14	2	2	P35908		2566.28	0	1.897e-08	High	6.09549	0	High	5.05473	0	High	6.50396	0	High	5.17336	0	2
	LNDLEEALQQAKEDLAR	3	2	2	P35908		1956.02	0	6.99e-11	High	5.98821	0				High	4.42829	0	High	5.74979	0	1
	FGGFGGPGGVGGLGGPGGFGPGGYPGGIHEVSVNQSLLQPLNVK	11	2	2	P35908	N34(Deamidated)	4093.06	0	4.294e-08	High	5.8263	0				High	3.7322	0	High	4.279	0	0
	TSQNSELNNMQDLVEDYKK	9	2	2	P35908	M10(Oxidation)	2272.04	0	9.238e-09	High	5.73015	0	High	6.6599	0	High	4.62605	0	High	6.40016	0	1
	GGSGGGGSISGGGYGSGGGSGGR	12	2	2	P35908		1741.75	0	1.035e-10	High	5.57048	0	High	4.81073	0	High	5.72879	0	High	5.47587	0	0
	TSQNSELNNMQDLVEDYKK	34	2	2	P35908	N8(Deamidated)	2257.03	0	7.392e-08	High	5.49164	0	High	6.35549	0	High	5.59763	0	High	5.731	0	1
	MSGDLSSNVTVSVTSSTISSNVASK	20	2	2	P35908	M1(Oxidation)	2474.2	0	1.554e-06	High	5.47552	0	High	4.88922	0	High	3.77892	0	High	3.12594	0	0
	TSQNSELNNMQDLVEDYKK	33	2	2	P35908	N9(Deamidated); M10(Oxidation)	2273.03	0	1.005e-08	High	5.432	0	High	5.42921	0	High	4.7534	0	High	4.90461	0	1
	VLYDAEISQIHQSVTDTNVILSMDNSR	8	2	2	P35908	M23(Oxidation)	3064.49	0	1.484e-14	High	5.40751	0	High	6.46921	0	High	7.43452	0	High	5.99822	0	0
	NVQDAIADAEQRGEHALKDAR	32	2	2	P35908		2307.15	0	4.317e-10	High	5.27571	0	High	4.65077	0	High	5.51369	0	High	4.34288	0	2
	QSGSRGGSGGGGSISGGGYGSGGGSGGR	4	2	2	P35908	Q1(Deamidated)	2257.98	0	2.08e-06	High	5.06908	0	High	4.42187	0	High	3.49929	0	High	4.51614	0	1
	NKLNDLEEALQQAKEDLAR	1	2	2	P35908	N1(Deamidated); N4(Deamidated)	2200.13	0	3.473e-06	High	5.03354	0										2
	TSQNSELNNMQDLVEDYK	1	2	2	P35908		2127.96	0	6.079e-08	High	4.89338	0										0
	SISISVAGGGGGFGAAGGFGGR	52	2	2	P35908		1838.92	0	1.533e-08	High	4.85858	0	High	4.48969	0	High	3.8722	0	High	4.6118	0	0
	NVQDAIADAEQRGEHALKDAR	24	2	2	P35908	Q3(Deamidated)	2308.13	0	6.021e-06	High	4.7237	0	High	4.77055	0	High	3.5453	0	High	4.33343	0	2
	HGGGGGGFGGGGFGSR	28	2	2	P35908		1320.58	0	5.208e-06	High	4.64496	0	High	4.76027	0	High	3.7476	0	High	4.20259	0	0
	AAFGGSGGRGSSSGGGYSSGSSSYGSGGR	1	2	2	P35908		2501.07	0	4.067e-07	High	4.55124	0										1
	TSQNSELNNMQDLVEDYKKK	7	2	2	P35908		2384.14	0	5.314e-07	High	4.48636	0	High	3.42201	0	High	2.998	0	High	4.28625	0	2
	TSQNSELNNMQDLVEDYKK	18	2	2	P35908	N4(Deamidated); N9(Deamidated)	2258.02	0	1.07e-05	High	4.41604	0	High	4.52978	0	High	4.07735	0	High	2.97403	0	1
	TLNNKFASFIDKVR	9	15	10	P05787;P35908;Q01546;P12035;P13647;P02538;P04259;P48668;P08729		1652.91	0	2.739e-06	High	4.34028	0	High	3.20673	0	High	3.30429	0	High	3.77349	0	2
	NKLNDLEEALQQAK	15	2	2	P35908		1613.85	0	1.796e-08	High	4.28022	0	High	4.11164	0	High	3.95721	0	High	4.48406	0	1
	TLNNKFASFIDKVR	33	15	10	P05787;P35908;Q01546;P12035;P13647;P02538;P04259;P48668;P08729	N4(Deamidated)	1653.89	0	2.893e-07	High	4.22607	0	High	3.98828	0	High	3.77254	0	High	3.99299	0	2
	NKLNDLEEALQQAKEDLAR	11	2	2	P35908	N4(Deamidated)	2199.14	0	1.518e-07	High	4.1661	0	High	4.60748	0	High	4.29083	0	High	4.61047	0	2
	SKEEAEALYHSK	34	2	2	P35908		1391.68	0	5.5e-06	High	4.08762	0	High	4.68178	0	High	3.77827	0	High	3.95692	0	1
	GSSSGGGYSSGSSSYGSGGR	15	2	2	P35908		1740.71	0	7.361e-10	High	4.06558	0	High	4.37964	0	High	4.77459	0	High	4.42549	0	0
	TSQNSELNNMQDLVEDYKK	1	2	2	P35908	Q3(Deamidated); N4(Deamidated); N8(Deamidated); M10(Oxidation)	2275.01	0	4.029e-07	High	4.0076	0										1
	FLEQQNQVLQTK	26	5	4	P04264;P35908;Q7Z794		1475.79	0	6.354e-05	High	3.9255	0	High	3.92336	0	High	3.97906	0	High	3.98291	0	0
	NVQDAIADAEQRGEHALK	5	2	2	P35908		1964.99	0	0.0001425	High	3.80166	0	High	2.96863	0	High	2.90725	0	High	2.28964	0	1
	DVDNAYMIKVELQSK	3	2	2	P35908		1752.89	0	0.0001807	High	3.74081	0				High	1.75456	0				1
	AQEREQIKTLNNK	3	4	4	P35908;Q01546;P12035	Q6(Deamidated)	1572.83	0	0.002223	High	3.72982	0	High	2.91162	0	High	2.79646	0				2
	GFSSGSAVVSGGSR	10	2	2	P35908		1254.61	0	0.0003703	High	3.71484	0	High	3.88873	0	High	3.66774	0	High	3.98906	0	0
	FLEQQNQVLQTK	38	5	4	P04264;P35908;Q7Z794	Q7(Deamidated)	1476.77	0	5.945e-05	High	3.71442	0	High	3.85837	0	High	3.57962	0	High	3.90975	0	0
	NKLNDLEEALQQAK	21	2	2	P35908	N4(Deamidated)	1614.83	0	0.004854	High	3.69675	0	High	3.69426	0	High	2.07624	0	High	3.11567	0	1
	HGDSLKEIKIEISELNR	6	2	2	P35908		1981.07	0	3.112e-07	High	3.59849	0	High	3.35087	0	High	3.33352	0	High	3.14273	0	2
	LLRDYQELMNVK	14	5	4	P35908;Q01546;P12035		1521.81	0	0.001186	High	3.58897	0	High	3.26417	0	High	3.58575	0	High	3.48174	0	1
	FLEQQNQVLQTK	28	5	4	P04264;P35908;Q7Z794	Q4(Deamidated); N6(Deamidated)	1477.76	0	8.343e-06	High	3.52772	0	High	3.90179	0	High	3.49604	0	High	3.88334	0	0
	LALDVEIATYRK	19	10	8	P35908;Q01546;P12035;P13647;P02538;P04259;P48668		1391.79	0	6.454e-06	High	3.51801	0	High	3.30856	0	High	3.35934	0	High	3.32134	0	1
	LLRDYQELMNVK	17	5	4	P35908;Q01546;P12035	M9(Oxidation)	1537.81	0	6.782e-06	High	3.51301	0	High	3.77402	0	High	3.01725	0	High	3.34359	0	1
	RSTSSFSCLSR	14	2	2	P35908	C8(Carbamidomethyl)	1287.61	0	0.0001341	High	3.51036	0	High	3.54743	0	High	3.87786	0	High	3.74806	0	1
	KYEDEINKR	7	4	4	P35908;Q01546;P12035		1194.61	0	0.002636	High	3.48261	0	High	2.97937	0	High	1.13557	0	High	2.80609	0	2
	VDLLNQEIEFLK	14	2	2	P35908		1460.8	0	6.968e-05	High	3.47969	0	High	3.51267	0	High	3.4164	0	High	2.62019	0	0
	VELQSKVDLLNQEIEFLK	1	2	2	P35908		2145.19	0	0.0006056	High	3.43578	0										1
	MSGDLSSNVTVSVTSSTISSNVASK	1	2	2	P35908	M1(Oxidation); N8(Deamidated)	2475.2	0	0.0004934	High	3.35461	0										0
	MSGDLSSNVTVSVTSSTISSNVASK	12	2	2	P35908		2458.2	0	3.721e-05	High	3.30654	0	High	1.4261	0							0
	YEELQVTVGR	45	2	2	P35908		1193.62	0	7.722e-05	High	3.24399	0	High	3.18063	0	High	3.24899	0	High	3.26738	0	0
	NVQDAIADAEQR	8	2	2	P35908		1329.64	0	0.0001139	High	3.21089	0	High	3.14212	0	High	3.01529	0	High	2.46014	0	0
	TSQNSELNNMQDLVEDYKK	7	2	2	P35908	N8(Deamidated); N9(Deamidated); M10(Oxidation)	2274.01	0	0.001968	High	3.19115	0	High	1.66709	0				High	2.21157	0	1
	TAAENDFVTLK	3	2	2	P35908		1208.62	0	0.0003193	High	3.14037	0	High	3.16845	0							0
	VDLLNQEIEFLK	13	2	2	P35908	N5(Deamidated)	1461.79	0	0.0001303	High	3.10277	0	High	3.10405	0	High	2.9344	0	High	3.26394	0	0
	LNDLEEALQQAKEDLAR	3	2	2	P35908	N2(Deamidated)	1957.01	0	1.686e-07	High	3.06778	0	High	4.33974	0							1
	LALDVEIATYR	18	10	8	P35908;Q01546;P12035;P13647;P02538;P04259;P48668		1263.7	0	5.88e-06	High	3.05898	0	High	3.22967	0	High	2.92943	0	High	3.12855	0	0
	VLYDAEISQIHQSVTDTNVILSMDNSR	2	2	2	P35908		3048.49	0	6.548e-06	High	3.05834	0	High	3.44875	0							0
	LLRDYQELMNVK	6	5	4	P35908;Q01546;P12035	Q6(Deamidated)	1522.79	0	4.464e-05	High	3.01344	0	High	2.79231	0	High	2.67703	0	High	3.11511	0	1
	STSSFSCLSR	11	2	2	P35908	C7(Carbamidomethyl)	1131.52	0	0.0006841	High	2.97928	0	High	2.91337	0	High	3.04727	0	High	3.07585	0	0
	GGSISGGGYGSGGGK	9	2	2	P35908		1197.55	0	0.0001261	High	2.97371	0	High	2.83597	0	High	3.2008	0	High	2.276	0	0
	RTAAENDFVTLKK	4	2	2	P35908		1492.81	0	0.004655	High	2.96439	0	High	2.49719	0	High	3.16359	0	High	2.57809	0	2
	AQEREQIKTLNNK	1	4	4	P35908;Q01546;P12035		1571.85	0	0.004678	High	2.91535	0										2
	TAAENDFVTLKK	14	2	2	P35908		1336.71	0	3.924e-05	High	2.9066	0	High	2.84124	0	High	2.75822	0	High	3.14622	0	1
	IEISELNRVIQR	14	4	3	P04264;P35908	N7(Deamidated)	1470.83	0	0.004051	High	2.88313	0	High	2.66951	0	High	2.22118	0	High	2.71736	0	1
	TAAENDFVTLKK	7	2	2	P35908	N5(Deamidated)	1337.69	0	0.0002087	High	2.87674	0	High	2.58316	0	High	2.29455	0	High	1.7801	0	1
	YGSGGGSKGGSISGGGYGSGGGK	3	2	2	P35908		1890.86	0	0.0002465	High	2.83628	0	High	3.58296	0				High	2.50548	0	1
	YLDGLTAER	23	2	2	P35908		1037.53	0	0.002319	High	2.77828	0	High	2.45948	0	High	2.37482	0	High	2.32042	0	0
	AQYEEIAQR	5	7	7	P35908;Q01546;P19013;P02538;P04259;P48668		1107.54	0	0.006172	High	2.77136	0	High	2.73815	0	High	2.32914	0	High	2.74365	0	0
	TLNNKFASFIDK	4	15	10	P05787;P35908;Q01546;P12035;P13647;P02538;P04259;P48668;P08729		1397.75	0	0.001636	High	2.76488	0	High	2.35917	0	High	2.12852	0	High	2.59895	0	1
	YEELQVTVGR	1	2	2	P35908	Q5(Deamidated)	1194.61	0	0.0006123	High	2.75792	0										0
	GGSSSGGGYGSGGGGSSSVK	3	2	2	P35908		1588.68	0	1.427e-08	High	2.74207	0	High	5.76524	0	High	3.89525	0				0
	EIKIEISELNR	6	2	2	P35908		1343.75	0	0.001977	High	2.73149	0	High	2.93745	0	High	2.62129	0	High	2.84387	0	1
	IEISELNRVIQR	3	4	3	P04264;P35908	N7(Deamidated); Q11(Deamidated)	1471.81	0	0.005885	High	2.69225	0	High	2.46668	0				High	2.54505	0	1
	NLDLDSIIAEVK	24	8	6	P35908;P13647;P02538;P04259;P48668		1329.73	0	0.001213	High	2.68104	0	High	2.58456	0	High	2.43851	0	High	2.27217	0	0
	LNDLEEALQQAK	6	2	2	P35908		1371.71	0	4.435e-05	High	2.68096	0	High	2.72546	0	High	2.55256	0	High	3.09312	0	0
	KLLEGEECR	7	12	7	P35908;Q01546;P13647;P02538;P04259;P48668	C8(Carbamidomethyl)	1133.56	0	7.867e-05	High	2.67876	0	High	2.20407	0	High	3.00076	0	High	2.54211	0	1
	GFSSGSAVVSGGSRR	10	2	2	P35908		1410.71	0	0.0006466	High	2.65406	0	High	2.97629	0	High	2.3142	0	High	2.46131	0	1
	TLNNKFASFIDK	19	15	10	P05787;P35908;Q01546;P12035;P13647;P02538;P04259;P48668;P08729	N3(Deamidated)	1398.73	0	0.004343	High	2.63154	0	High	2.55565	0	High	2.15301	0	High	2.38329	0	1
	FASFIDKVR	8	23	11	P05787;P35908;Q01546;Q7Z794;P12035;P13647;P02538;P04259;P48668;P08729		1082.6	0	0.000576	High	2.61265	0	High	2.62409	0	High	2.61395	0	High	2.56934	0	1
	LQGEIAHVKK	4	2	2	P35908		1122.67	0	0.00319	High	2.47491	0	High	1.64996	0	High	1.22403	0	High	1.61185	0	1
	IEISELNRVIQR	4	4	3	P04264;P35908		1469.84	0	0.003819	High	2.44304	0	High	2.34554	0	High	2.33993	0	High	2.41299	0	1
	TSQNSELNNMQDLVEDYKKK	4	2	2	P35908	M10(Oxidation)	2400.15	0	5.636e-08	High	2.42037	0	High	2.62972	0	High	2.63589	0	High	2.1428	0	2
	KDVDNAYMIK	1	2	2	P35908		1196.6	0	0.002512	High	2.38328	0										1
	YEDEINKR	16	14	11	P04264;P35908;Q01546;Q7Z794;P12035;P13647;P02538;P04259;P48668;P05787		1066.52	0	0.0006627	High	2.37308	0	High	2.50162	0	High	2.27689	0	High	1.7996	0	1
	DVDNAYMIKVELQSK	3	2	2	P35908	M7(Oxidation)	1768.88	0	0.0003885	High	2.32658	0	High	1.8907	0	High	1.94661	0				1
	IEISELNR	19	4	3	P04264;P35908		973.532	0	0.004431	High	2.31796	0	High	2.54911	0	High	2.46305	0	High	2.30622	0	0
	TAAENDFVTLK	4	2	2	P35908	N5(Deamidated)	1209.6	0	0.0009705	High	2.25326	0	High	2.15941	0				High	2.47363	0	0
	NVQDAIADAEQR	8	2	2	P35908	Q3(Deamidated)	1330.62	0	0.001436	High	2.25297	0	High	1.72114	0	High	1.85664	0	High	1.81839	0	0
	NVQDAIADAEQRGEHALK	1	2	2	P35908	Q11(Deamidated)	1965.97	0	0.002258	High	2.18272	0										1
	DVDNAYMIK	7	2	2	P35908		1068.5	0	0.006023	High	2.09094	0	High	1.53981	0	High	1.62721	0	High	1.82206	0	0
	TSQNSELNNMQDLVEDYKKK	8	2	2	P35908	N4(Deamidated)	2385.13	0	0.0004412	High	2.07415	0				High	3.66025	0	High	2.57613	0	2
	NLDLDSIIAEVK	8	8	6	P35908;P13647;P02538;P04259;P48668	N1(Deamidated)	1330.71	0	0.0001364	High	2.06244	0	High	2.42791	0	High	1.92505	0	High	1.94365	0	0
	LLEGEECR	6	14	8	P35908;Q01546;P13647;P02538;P04259;P48668;Q8N1N4	C7(Carbamidomethyl)	1005.47	0	0.004243	High	2.04715	0	High	2.10454	0	High	2.11156	0	High	1.98794	0	0
	AQYEEIAQR	5	7	7	P35908;Q01546;P19013;P02538;P04259;P48668	Q8(Deamidated)	1108.52	0	0.003115	High	1.95118	0	High	2.07676	0	High	2.70679	0	High	2.45749	0	0
	IEISELNR	4	4	3	P04264;P35908	N7(Deamidated)	974.516	0	0.004575	High	1.80868	0	High	1.71651	0	High	1.56939	0	High	1.67186	0	0
	KDVDNAYMIK	5	2	2	P35908	M8(Oxidation)	1212.6	0	0.00025	High	1.72423	0	High	2.65578	0	High	2.3481	0	High	2.65406	0	1
	EEAEALYHSK	7	2	2	P35908		1176.56	0	0.003084	High	1.55908	0	High	2.14256	0	High	1.61205	0	High	2.06365	0	0
	TLNNKFASFIDKVR	1	15	10	P05787;P35908;Q01546;P12035;P13647;P02538;P04259;P48668;P08729	N3(Deamidated); N4(Deamidated)	1654.86	0	9.496e-05				High	2.70141	0							2
	NLDLDSIIAEVKAQYEEIAQR	3	5	5	P35908;P02538;P04259;P48668		2418.25	0	3.755e-07							High	4.1487	0	High	4.96636	0	1
	VLYDAEISQIHQSVTDTNVILSMDNSR	2	2	2	P35908	Q12(Deamidated); M23(Oxidation); N25(Deamidated)	3066.47	0	8.757e-10							High	3.54971	0				0
	WELLQQMNVGTRPINLEPIFQGYIDSLKR	1	2	2	P35908	M7(Oxidation); N15(Deamidated)	3475.82	0	0.0002645										High	3.2864	0	1
	TSQNSELNNMQDLVEDYK	1	2	2	P35908	M10(Oxidation)	2143.94	0	0.000261										High	2.93925	0	0
	HGDSLKEIK	2	2	2	P35908		1026.56	0.001	0.01509	High	2.97219	0				High	2.70209	0				1
	DVDNAYMIK	30	2	2	P35908	M7(Oxidation)	1084.5	0.001	0.01623	High	2.30759	0	High	1.99092	0	High	2.26895	0	High	2.2927	0	0
	KYEDEINKR	1	4	4	P35908;Q01546;P12035	N7(Deamidated)	1195.6	0.001	0.02057	High	2.28293	0										2
	VDPEIQNVK	2	2	2	P35908	N7(Deamidated)	1042.54	0.001	0.02122	High	2.132	0	High	1.86591	0							0
	DYQELMNVK	8	5	4	P35908;Q01546;P12035	M6(Oxidation)	1155.54	0.001	0.01108	High	2.0318	0	High	1.76535	0	High	1.96421	0	High	1.6746	0	0
	LQGEIAHVK	4	2	2	P35908		994.568	0.001	0.0165	High	2.01414	0				High	1.62094	0	High	1.98008	0	0
	EQIKTLNNK	3	14	9	P05787;P35908;Q01546;P12035;P13647;P02538;P04259;P48668		1087.61	0.001	0.0112	High	1.95861	0	High	1.56472	0	High	1.66508	0				1
	VDPEIQNVK	8	2	2	P35908		1041.56	0.001	0.01174	High	1.85891	0	High	1.75682	0	High	1.57987	0	High	2.13998	0	0
	DVDNAYMIK	8	2	2	P35908	N4(Deamidated)	1069.49	0.001	0.01292	High	1.77998	0	High	1.69898	0	High	1.5941	0	High	1.5749	0	0
	DYQELMNVK	5	5	4	P35908;Q01546;P12035		1139.54	0.001	0.02141	High	1.53895	0	High	1.57045	0	High	2.00495	0	High	1.66209	0	0
	LQGEIAHVKK	1	2	2	P35908	Q2(Deamidated)	1123.65	0.001	0.02169	High	1.4596	0										1
	YEDEINKR	3	14	11	P04264;P35908;Q01546;Q7Z794;P12035;P13647;P02538;P04259;P48668;P05787	N6(Deamidated)	1067.51	0.001	0.02022	High	1.41471	0	High	1.13622	0							1
	KYEDEINK	2	4	4	P35908;Q01546;P12035		1038.51	0.001	0.009071	High	1.41201	0	High	1.32769	0							1
	FASFIDK	14	24	12	P05787;P35908;Q01546;Q7Z794;P12035;P19013;P13647;P02538;P04259;P48668;P08729		827.43	0.002	0.03737	High	2.02366	0	High	1.97456	0	High	1.96824	0	High	2.04095	0	0
	SLVGLGGTK	6	2	2	P35908		831.495	0.002	0.03694	High	2.02316	0	High	2.14125	0	High	1.70261	0	High	1.80993	0	0
	LLRDYQELMNVK	2	5	4	P35908;Q01546;P12035	Q6(Deamidated); M9(Oxidation)	1538.78	0.002	0.02097							High	2.23953	0				1
	VELQSKVDLLNQEIEFLK	1	2	2	P35908	Q4(Deamidated)	2146.18	0.002	0.0185							High	2.07297	0				1
	DVDNAYMIK	1	2	2	P35908	N4(Deamidated); M7(Oxidation)	1085.49	0.002	0.04619										High	1.57129	0	0
	QSGSRGGSGGGGSISGGGYGSGGGSGGR	1	2	2	P35908		2256.99	0.004	0.04581	High	2.87007	0										1
	DYQELMNVK	1	5	4	P35908;Q01546;P12035	M6(Oxidation); N7(Deamidated)	1156.52	0.004	0.07567							High	1.20621	0				0
	RTAAENDFVTLK	1	2	2	P35908		1364.71	0.005	0.07626	High	2.04404	0										1
	EQIKTLNNK	1	14	9	P05787;P35908;Q01546;P12035;P13647;P02538;P04259;P48668	Q2(Deamidated)	1088.6	0.005	0.08871	High	1.29694	0										1
	DYQELMNVK	1	5	4	P35908;Q01546;P12035	N7(Deamidated)	1140.52	0.007	0.1192	High	1.02516	0										0
	TLNNKFASFIDK	1	15	10	P05787;P35908;Q01546;P12035;P13647;P02538;P04259;P48668;P08729	N3(Deamidated); N4(Deamidated)	1399.71	0.009	0.1601				High	1.09263	0							1
	Sequence	# PSMs	# Proteins	# Protein Groups	Protein Group Accessions	Modifications	MH+ [Da]	q-Value	PEP	A2	XCorr A2	Probability A2	B2	XCorr B2	Probability B2	C2	XCorr C2	Probability C2	D2	XCorr D2	Probability D2	# Missed Cleavages
	FGGFGGPGGVGGLGGPGGFGPGGYPGGIHEVSVNQSLLQPLNVK	5	2	2	P35908		4092.08	0	1.489e-08	High	7.21282	0	High	5.95868	0	High	7.04222	0				0
	NKLNDLEEALQQAKEDLAR	23	2	2	P35908		2198.14	0	1.602e-13	High	6.97581	0	High	6.43958	0	High	7.16384	0	High	6.74721	0	2
	TSQNSELNNMQDLVEDYKK	9	2	2	P35908		2256.04	0	8.159e-10	High	6.40754	0	High	5.6855	0	High	5.85846	0	High	5.68257	0	1
	SKEEAEALYHSKYEELQVTVGR	14	2	2	P35908		2566.28	0	1.897e-08	High	6.09549	0	High	5.05473	0	High	6.50396	0	High	5.17336	0	2
	GGGFGGGSGFGGGSGFGGGSGFSGGGFGGGGFGGGR	3	1	1	P35908		2831.19	0	3.166e-09	High	6.04306	0	High	4.71713	0				High	4.21335	0	0
	LNDLEEALQQAKEDLAR	3	2	2	P35908		1956.02	0	6.99e-11	High	5.98821	0				High	4.42829	0	High	5.74979	0	1
	FGGFGGPGGVGGLGGPGGFGPGGYPGGIHEVSVNQSLLQPLNVK	11	2	2	P35908	N34(Deamidated)	4093.06	0	4.294e-08	High	5.8263	0				High	3.7322	0	High	4.279	0	0
	TSQNSELNNMQDLVEDYKK	9	2	2	P35908	M10(Oxidation)	2272.04	0	9.238e-09	High	5.73015	0	High	6.6599	0	High	4.62605	0	High	6.40016	0	1
	GGSGGGGSISGGGYGSGGGSGGR	12	2	2	P35908		1741.75	0	1.035e-10	High	5.57048	0	High	4.81073	0	High	5.72879	0	High	5.47587	0	0
	TSQNSELNNMQDLVEDYKK	34	2	2	P35908	N8(Deamidated)	2257.03	0	7.392e-08	High	5.49164	0	High	6.35549	0	High	5.59763	0	High	5.731	0	1
	MSGDLSSNVTVSVTSSTISSNVASK	20	2	2	P35908	M1(Oxidation)	2474.2	0	1.554e-06	High	5.47552	0	High	4.88922	0	High	3.77892	0	High	3.12594	0	0
	TSQNSELNNMQDLVEDYKK	33	2	2	P35908	N9(Deamidated); M10(Oxidation)	2273.03	0	1.005e-08	High	5.432	0	High	5.42921	0	High	4.7534	0	High	4.90461	0	1
	VLYDAEISQIHQSVTDTNVILSMDNSR	8	2	2	P35908	M23(Oxidation)	3064.49	0	1.484e-14	High	5.40751	0	High	6.46921	0	High	7.43452	0	High	5.99822	0	0
	NVQDAIADAEQRGEHALKDAR	32	2	2	P35908		2307.15	0	4.317e-10	High	5.27571	0	High	4.65077	0	High	5.51369	0	High	4.34288	0	2
	QSGSRGGSGGGGSISGGGYGSGGGSGGR	4	2	2	P35908	Q1(Deamidated)	2257.98	0	2.08e-06	High	5.06908	0	High	4.42187	0	High	3.49929	0	High	4.51614	0	1
	NKLNDLEEALQQAKEDLAR	1	2	2	P35908	N1(Deamidated); N4(Deamidated)	2200.13	0	3.473e-06	High	5.03354	0										2
	TSQNSELNNMQDLVEDYK	1	2	2	P35908		2127.96	0	6.079e-08	High	4.89338	0										0
	SISISVAGGGGGFGAAGGFGGR	52	2	2	P35908		1838.92	0	1.533e-08	High	4.85858	0	High	4.48969	0	High	3.8722	0	High	4.6118	0	0
	NVQDAIADAEQRGEHALKDAR	24	2	2	P35908	Q3(Deamidated)	2308.13	0	6.021e-06	High	4.7237	0	High	4.77055	0	High	3.5453	0	High	4.33343	0	2
	HGGGGGGFGGGGFGSR	28	2	2	P35908		1320.58	0	5.208e-06	High	4.64496	0	High	4.76027	0	High	3.7476	0	High	4.20259	0	0
	AAFGGSGGRGSSSGGGYSSGSSSYGSGGR	1	2	2	P35908		2501.07	0	4.067e-07	High	4.55124	0										1
	TSQNSELNNMQDLVEDYKKK	7	2	2	P35908		2384.14	0	5.314e-07	High	4.48636	0	High	3.42201	0	High	2.998	0	High	4.28625	0	2
	TSQNSELNNMQDLVEDYKK	18	2	2	P35908	N4(Deamidated); N9(Deamidated)	2258.02	0	1.07e-05	High	4.41604	0	High	4.52978	0	High	4.07735	0	High	2.97403	0	1
	TLNNKFASFIDKVR	9	15	10	P05787;P35908;Q01546;P12035;P13647;P02538;P04259;P48668;P08729		1652.91	0	2.739e-06	High	4.34028	0	High	3.20673	0	High	3.30429	0	High	3.77349	0	2
	NKLNDLEEALQQAK	15	2	2	P35908		1613.85	0	1.796e-08	High	4.28022	0	High	4.11164	0	High	3.95721	0	High	4.48406	0	1
	TLNNKFASFIDKVR	33	15	10	P05787;P35908;Q01546;P12035;P13647;P02538;P04259;P48668;P08729	N4(Deamidated)	1653.89	0	2.893e-07	High	4.22607	0	High	3.98828	0	High	3.77254	0	High	3.99299	0	2
	NKLNDLEEALQQAKEDLAR	11	2	2	P35908	N4(Deamidated)	2199.14	0	1.518e-07	High	4.1661	0	High	4.60748	0	High	4.29083	0	High	4.61047	0	2
	SKEEAEALYHSK	34	2	2	P35908		1391.68	0	5.5e-06	High	4.08762	0	High	4.68178	0	High	3.77827	0	High	3.95692	0	1
	GSSSGGGYSSGSSSYGSGGR	15	2	2	P35908		1740.71	0	7.361e-10	High	4.06558	0	High	4.37964	0	High	4.77459	0	High	4.42549	0	0
	TSQNSELNNMQDLVEDYKK	1	2	2	P35908	Q3(Deamidated); N4(Deamidated); N8(Deamidated); M10(Oxidation)	2275.01	0	4.029e-07	High	4.0076	0										1
	FLEQQNQVLQTK	26	5	4	P04264;P35908;Q7Z794		1475.79	0	6.354e-05	High	3.9255	0	High	3.92336	0	High	3.97906	0	High	3.98291	0	0
	NVQDAIADAEQRGEHALK	5	2	2	P35908		1964.99	0	0.0001425	High	3.80166	0	High	2.96863	0	High	2.90725	0	High	2.28964	0	1
	DVDNAYMIKVELQSK	3	2	2	P35908		1752.89	0	0.0001807	High	3.74081	0				High	1.75456	0				1
	AQEREQIKTLNNK	3	4	4	P35908;Q01546;P12035	Q6(Deamidated)	1572.83	0	0.002223	High	3.72982	0	High	2.91162	0	High	2.79646	0				2
	GFSSGSAVVSGGSR	10	2	2	P35908		1254.61	0	0.0003703	High	3.71484	0	High	3.88873	0	High	3.66774	0	High	3.98906	0	0
	FLEQQNQVLQTK	38	5	4	P04264;P35908;Q7Z794	Q7(Deamidated)	1476.77	0	5.945e-05	High	3.71442	0	High	3.85837	0	High	3.57962	0	High	3.90975	0	0
	NKLNDLEEALQQAK	21	2	2	P35908	N4(Deamidated)	1614.83	0	0.004854	High	3.69675	0	High	3.69426	0	High	2.07624	0	High	3.11567	0	1
	HGDSLKEIKIEISELNR	6	2	2	P35908		1981.07	0	3.112e-07	High	3.59849	0	High	3.35087	0	High	3.33352	0	High	3.14273	0	2
	LLRDYQELMNVK	14	5	4	P35908;Q01546;P12035		1521.81	0	0.001186	High	3.58897	0	High	3.26417	0	High	3.58575	0	High	3.48174	0	1
	FLEQQNQVLQTK	28	5	4	P04264;P35908;Q7Z794	Q4(Deamidated); N6(Deamidated)	1477.76	0	8.343e-06	High	3.52772	0	High	3.90179	0	High	3.49604	0	High	3.88334	0	0
	LALDVEIATYRK	19	10	8	P35908;Q01546;P12035;P13647;P02538;P04259;P48668		1391.79	0	6.454e-06	High	3.51801	0	High	3.30856	0	High	3.35934	0	High	3.32134	0	1
	LLRDYQELMNVK	17	5	4	P35908;Q01546;P12035	M9(Oxidation)	1537.81	0	6.782e-06	High	3.51301	0	High	3.77402	0	High	3.01725	0	High	3.34359	0	1
	RSTSSFSCLSR	14	2	2	P35908	C8(Carbamidomethyl)	1287.61	0	0.0001341	High	3.51036	0	High	3.54743	0	High	3.87786	0	High	3.74806	0	1
	KYEDEINKR	7	4	4	P35908;Q01546;P12035		1194.61	0	0.002636	High	3.48261	0	High	2.97937	0	High	1.13557	0	High	2.80609	0	2
	VDLLNQEIEFLK	14	2	2	P35908		1460.8	0	6.968e-05	High	3.47969	0	High	3.51267	0	High	3.4164	0	High	2.62019	0	0
	VELQSKVDLLNQEIEFLK	1	2	2	P35908		2145.19	0	0.0006056	High	3.43578	0										1
	MSGDLSSNVTVSVTSSTISSNVASK	1	2	2	P35908	M1(Oxidation); N8(Deamidated)	2475.2	0	0.0004934	High	3.35461	0										0
	MSGDLSSNVTVSVTSSTISSNVASK	12	2	2	P35908		2458.2	0	3.721e-05	High	3.30654	0	High	1.4261	0							0
	YEELQVTVGR	45	2	2	P35908		1193.62	0	7.722e-05	High	3.24399	0	High	3.18063	0	High	3.24899	0	High	3.26738	0	0
	NVQDAIADAEQR	8	2	2	P35908		1329.64	0	0.0001139	High	3.21089	0	High	3.14212	0	High	3.01529	0	High	2.46014	0	0
	TSQNSELNNMQDLVEDYKK	7	2	2	P35908	N8(Deamidated); N9(Deamidated); M10(Oxidation)	2274.01	0	0.001968	High	3.19115	0	High	1.66709	0				High	2.21157	0	1
	TAAENDFVTLK	3	2	2	P35908		1208.62	0	0.0003193	High	3.14037	0	High	3.16845	0							0
	VDLLNQEIEFLK	13	2	2	P35908	N5(Deamidated)	1461.79	0	0.0001303	High	3.10277	0	High	3.10405	0	High	2.9344	0	High	3.26394	0	0
	LNDLEEALQQAKEDLAR	3	2	2	P35908	N2(Deamidated)	1957.01	0	1.686e-07	High	3.06778	0	High	4.33974	0							1
	LALDVEIATYR	18	10	8	P35908;Q01546;P12035;P13647;P02538;P04259;P48668		1263.7	0	5.88e-06	High	3.05898	0	High	3.22967	0	High	2.92943	0	High	3.12855	0	0
	VLYDAEISQIHQSVTDTNVILSMDNSR	2	2	2	P35908		3048.49	0	6.548e-06	High	3.05834	0	High	3.44875	0							0
	LLRDYQELMNVK	6	5	4	P35908;Q01546;P12035	Q6(Deamidated)	1522.79	0	4.464e-05	High	3.01344	0	High	2.79231	0	High	2.67703	0	High	3.11511	0	1
	STSSFSCLSR	11	2	2	P35908	C7(Carbamidomethyl)	1131.52	0	0.0006841	High	2.97928	0	High	2.91337	0	High	3.04727	0	High	3.07585	0	0
	GGSISGGGYGSGGGK	9	2	2	P35908		1197.55	0	0.0001261	High	2.97371	0	High	2.83597	0	High	3.2008	0	High	2.276	0	0
	RTAAENDFVTLKK	4	2	2	P35908		1492.81	0	0.004655	High	2.96439	0	High	2.49719	0	High	3.16359	0	High	2.57809	0	2
	AQEREQIKTLNNK	1	4	4	P35908;Q01546;P12035		1571.85	0	0.004678	High	2.91535	0										2
	TAAENDFVTLKK	14	2	2	P35908		1336.71	0	3.924e-05	High	2.9066	0	High	2.84124	0	High	2.75822	0	High	3.14622	0	1
	IEISELNRVIQR	14	4	3	P04264;P35908	N7(Deamidated)	1470.83	0	0.004051	High	2.88313	0	High	2.66951	0	High	2.22118	0	High	2.71736	0	1
	TAAENDFVTLKK	7	2	2	P35908	N5(Deamidated)	1337.69	0	0.0002087	High	2.87674	0	High	2.58316	0	High	2.29455	0	High	1.7801	0	1
	YGSGGGSKGGSISGGGYGSGGGK	3	2	2	P35908		1890.86	0	0.0002465	High	2.83628	0	High	3.58296	0				High	2.50548	0	1
	YLDGLTAER	23	2	2	P35908		1037.53	0	0.002319	High	2.77828	0	High	2.45948	0	High	2.37482	0	High	2.32042	0	0
	AQYEEIAQR	5	7	7	P35908;Q01546;P19013;P02538;P04259;P48668		1107.54	0	0.006172	High	2.77136	0	High	2.73815	0	High	2.32914	0	High	2.74365	0	0
	TLNNKFASFIDK	4	15	10	P05787;P35908;Q01546;P12035;P13647;P02538;P04259;P48668;P08729		1397.75	0	0.001636	High	2.76488	0	High	2.35917	0	High	2.12852	0	High	2.59895	0	1
	YEELQVTVGR	1	2	2	P35908	Q5(Deamidated)	1194.61	0	0.0006123	High	2.75792	0										0
	GGSSSGGGYGSGGGGSSSVK	3	2	2	P35908		1588.68	0	1.427e-08	High	2.74207	0	High	5.76524	0	High	3.89525	0				0
	EIKIEISELNR	6	2	2	P35908		1343.75	0	0.001977	High	2.73149	0	High	2.93745	0	High	2.62129	0	High	2.84387	0	1
	IEISELNRVIQR	3	4	3	P04264;P35908	N7(Deamidated); Q11(Deamidated)	1471.81	0	0.005885	High	2.69225	0	High	2.46668	0				High	2.54505	0	1
	NLDLDSIIAEVK	24	8	6	P35908;P13647;P02538;P04259;P48668		1329.73	0	0.001213	High	2.68104	0	High	2.58456	0	High	2.43851	0	High	2.27217	0	0
	LNDLEEALQQAK	6	2	2	P35908		1371.71	0	4.435e-05	High	2.68096	0	High	2.72546	0	High	2.55256	0	High	3.09312	0	0
	KLLEGEECR	7	12	7	P35908;Q01546;P13647;P02538;P04259;P48668	C8(Carbamidomethyl)	1133.56	0	7.867e-05	High	2.67876	0	High	2.20407	0	High	3.00076	0	High	2.54211	0	1
	GFSSGSAVVSGGSRR	10	2	2	P35908		1410.71	0	0.0006466	High	2.65406	0	High	2.97629	0	High	2.3142	0	High	2.46131	0	1
	TLNNKFASFIDK	19	15	10	P05787;P35908;Q01546;P12035;P13647;P02538;P04259;P48668;P08729	N3(Deamidated)	1398.73	0	0.004343	High	2.63154	0	High	2.55565	0	High	2.15301	0	High	2.38329	0	1
	FASFIDKVR	8	23	11	P05787;P35908;Q01546;Q7Z794;P12035;P13647;P02538;P04259;P48668;P08729		1082.6	0	0.000576	High	2.61265	0	High	2.62409	0	High	2.61395	0	High	2.56934	0	1
	LQGEIAHVKK	4	2	2	P35908		1122.67	0	0.00319	High	2.47491	0	High	1.64996	0	High	1.22403	0	High	1.61185	0	1
	IEISELNRVIQR	4	4	3	P04264;P35908		1469.84	0	0.003819	High	2.44304	0	High	2.34554	0	High	2.33993	0	High	2.41299	0	1
	TSQNSELNNMQDLVEDYKKK	4	2	2	P35908	M10(Oxidation)	2400.15	0	5.636e-08	High	2.42037	0	High	2.62972	0	High	2.63589	0	High	2.1428	0	2
	KDVDNAYMIK	1	2	2	P35908		1196.6	0	0.002512	High	2.38328	0										1
	YEDEINKR	16	14	11	P04264;P35908;Q01546;Q7Z794;P12035;P13647;P02538;P04259;P48668;P05787		1066.52	0	0.0006627	High	2.37308	0	High	2.50162	0	High	2.27689	0	High	1.7996	0	1
	DVDNAYMIKVELQSK	3	2	2	P35908	M7(Oxidation)	1768.88	0	0.0003885	High	2.32658	0	High	1.8907	0	High	1.94661	0				1
	IEISELNR	19	4	3	P04264;P35908		973.532	0	0.004431	High	2.31796	0	High	2.54911	0	High	2.46305	0	High	2.30622	0	0
	TAAENDFVTLK	4	2	2	P35908	N5(Deamidated)	1209.6	0	0.0009705	High	2.25326	0	High	2.15941	0				High	2.47363	0	0
	NVQDAIADAEQR	8	2	2	P35908	Q3(Deamidated)	1330.62	0	0.001436	High	2.25297	0	High	1.72114	0	High	1.85664	0	High	1.81839	0	0
	NVQDAIADAEQRGEHALK	1	2	2	P35908	Q11(Deamidated)	1965.97	0	0.002258	High	2.18272	0										1
	DVDNAYMIK	7	2	2	P35908		1068.5	0	0.006023	High	2.09094	0	High	1.53981	0	High	1.62721	0	High	1.82206	0	0
	TSQNSELNNMQDLVEDYKKK	8	2	2	P35908	N4(Deamidated)	2385.13	0	0.0004412	High	2.07415	0				High	3.66025	0	High	2.57613	0	2
	NLDLDSIIAEVK	8	8	6	P35908;P13647;P02538;P04259;P48668	N1(Deamidated)	1330.71	0	0.0001364	High	2.06244	0	High	2.42791	0	High	1.92505	0	High	1.94365	0	0
	LLEGEECR	6	14	8	P35908;Q01546;P13647;P02538;P04259;P48668;Q8N1N4	C7(Carbamidomethyl)	1005.47	0	0.004243	High	2.04715	0	High	2.10454	0	High	2.11156	0	High	1.98794	0	0
	AQYEEIAQR	5	7	7	P35908;Q01546;P19013;P02538;P04259;P48668	Q8(Deamidated)	1108.52	0	0.003115	High	1.95118	0	High	2.07676	0	High	2.70679	0	High	2.45749	0	0
	IEISELNR	4	4	3	P04264;P35908	N7(Deamidated)	974.516	0	0.004575	High	1.80868	0	High	1.71651	0	High	1.56939	0	High	1.67186	0	0
	KDVDNAYMIK	5	2	2	P35908	M8(Oxidation)	1212.6	0	0.00025	High	1.72423	0	High	2.65578	0	High	2.3481	0	High	2.65406	0	1
	EEAEALYHSK	7	2	2	P35908		1176.56	0	0.003084	High	1.55908	0	High	2.14256	0	High	1.61205	0	High	2.06365	0	0
	TLNNKFASFIDKVR	1	15	10	P05787;P35908;Q01546;P12035;P13647;P02538;P04259;P48668;P08729	N3(Deamidated); N4(Deamidated)	1654.86	0	9.496e-05				High	2.70141	0							2
	NLDLDSIIAEVKAQYEEIAQR	3	5	5	P35908;P02538;P04259;P48668		2418.25	0	3.755e-07							High	4.1487	0	High	4.96636	0	1
	VLYDAEISQIHQSVTDTNVILSMDNSR	2	2	2	P35908	Q12(Deamidated); M23(Oxidation); N25(Deamidated)	3066.47	0	8.757e-10							High	3.54971	0				0
	WELLQQMNVGTRPINLEPIFQGYIDSLKR	1	2	2	P35908	M7(Oxidation); N15(Deamidated)	3475.82	0	0.0002645										High	3.2864	0	1
	TSQNSELNNMQDLVEDYK	1	2	2	P35908	M10(Oxidation)	2143.94	0	0.000261										High	2.93925	0	0
	HGDSLKEIK	2	2	2	P35908		1026.56	0.001	0.01509	High	2.97219	0				High	2.70209	0				1
	DVDNAYMIK	30	2	2	P35908	M7(Oxidation)	1084.5	0.001	0.01623	High	2.30759	0	High	1.99092	0	High	2.26895	0	High	2.2927	0	0
	KYEDEINKR	1	4	4	P35908;Q01546;P12035	N7(Deamidated)	1195.6	0.001	0.02057	High	2.28293	0										2
	VDPEIQNVK	2	2	2	P35908	N7(Deamidated)	1042.54	0.001	0.02122	High	2.132	0	High	1.86591	0							0
	DYQELMNVK	8	5	4	P35908;Q01546;P12035	M6(Oxidation)	1155.54	0.001	0.01108	High	2.0318	0	High	1.76535	0	High	1.96421	0	High	1.6746	0	0
	LQGEIAHVK	4	2	2	P35908		994.568	0.001	0.0165	High	2.01414	0				High	1.62094	0	High	1.98008	0	0
	EQIKTLNNK	3	14	9	P05787;P35908;Q01546;P12035;P13647;P02538;P04259;P48668		1087.61	0.001	0.0112	High	1.95861	0	High	1.56472	0	High	1.66508	0				1
	VDPEIQNVK	8	2	2	P35908		1041.56	0.001	0.01174	High	1.85891	0	High	1.75682	0	High	1.57987	0	High	2.13998	0	0
	DVDNAYMIK	8	2	2	P35908	N4(Deamidated)	1069.49	0.001	0.01292	High	1.77998	0	High	1.69898	0	High	1.5941	0	High	1.5749	0	0
	DYQELMNVK	5	5	4	P35908;Q01546;P12035		1139.54	0.001	0.02141	High	1.53895	0	High	1.57045	0	High	2.00495	0	High	1.66209	0	0
	LQGEIAHVKK	1	2	2	P35908	Q2(Deamidated)	1123.65	0.001	0.02169	High	1.4596	0										1
	YEDEINKR	3	14	11	P04264;P35908;Q01546;Q7Z794;P12035;P13647;P02538;P04259;P48668;P05787	N6(Deamidated)	1067.51	0.001	0.02022	High	1.41471	0	High	1.13622	0							1
	KYEDEINK	2	4	4	P35908;Q01546;P12035		1038.51	0.001	0.009071	High	1.41201	0	High	1.32769	0							1
	FASFIDK	14	24	12	P05787;P35908;Q01546;Q7Z794;P12035;P19013;P13647;P02538;P04259;P48668;P08729		827.43	0.002	0.03737	High	2.02366	0	High	1.97456	0	High	1.96824	0	High	2.04095	0	0
	SLVGLGGTK	6	2	2	P35908		831.495	0.002	0.03694	High	2.02316	0	High	2.14125	0	High	1.70261	0	High	1.80993	0	0
	LLRDYQELMNVK	2	5	4	P35908;Q01546;P12035	Q6(Deamidated); M9(Oxidation)	1538.78	0.002	0.02097							High	2.23953	0				1
	VELQSKVDLLNQEIEFLK	1	2	2	P35908	Q4(Deamidated)	2146.18	0.002	0.0185							High	2.07297	0				1
	DVDNAYMIK	1	2	2	P35908	N4(Deamidated); M7(Oxidation)	1085.49	0.002	0.04619										High	1.57129	0	0
	QSGSRGGSGGGGSISGGGYGSGGGSGGR	1	2	2	P35908		2256.99	0.004	0.04581	High	2.87007	0										1
	DYQELMNVK	1	5	4	P35908;Q01546;P12035	M6(Oxidation); N7(Deamidated)	1156.52	0.004	0.07567							High	1.20621	0				0
	RTAAENDFVTLK	1	2	2	P35908		1364.71	0.005	0.07626	High	2.04404	0										1
	EQIKTLNNK	1	14	9	P05787;P35908;Q01546;P12035;P13647;P02538;P04259;P48668	Q2(Deamidated)	1088.6	0.005	0.08871	High	1.29694	0										1
	DYQELMNVK	1	5	4	P35908;Q01546;P12035	N7(Deamidated)	1140.52	0.007	0.1192	High	1.02516	0										0
	TLNNKFASFIDK	1	15	10	P05787;P35908;Q01546;P12035;P13647;P02538;P04259;P48668;P08729	N3(Deamidated); N4(Deamidated)	1399.71	0.009	0.1601				High	1.09263	0							1
	Sequence	# PSMs	# Proteins	# Protein Groups	Protein Group Accessions	Modifications	MH+ [Da]	q-Value	PEP	A2	XCorr A2	Probability A2	B2	XCorr B2	Probability B2	C2	XCorr C2	Probability C2	D2	XCorr D2	Probability D2	# Missed Cleavages
	TEAESWYQTKYEELQQTAGR	4	1	1	P13647		2418.11	0	1.743e-08	High	5.52488	0	High	5.21853	0	High	4.47944	0	High	5.49044	0	1
	QCANLQNAIADAEQRGELALK	2	1	1	P13647	C2(Carbamidomethyl)	2313.17	0	1.818e-07	High	4.95174	0							High	4.36368	0	1
	QCANLQNAIADAEQR	4	1	1	P13647	C2(Carbamidomethyl)	1701.8	0	1.688e-05	High	4.75556	0							High	4.20952	0	0
	TLNNKFASFIDKVR	9	15	10	P05787;P35908;Q01546;P12035;P13647;P02538;P04259;P48668;P08729		1652.91	0	2.739e-06	High	4.34028	0	High	3.20673	0	High	3.30429	0	High	3.77349	0	2
	NTKHEISEMNR	4	1	1	P13647		1358.65	0	8.77e-05	High	4.22698	0	High	3.57331	0	High	3.80348	0	High	4.00911	0	1
	TLNNKFASFIDKVR	33	15	10	P05787;P35908;Q01546;P12035;P13647;P02538;P04259;P48668;P08729	N4(Deamidated)	1653.89	0	2.893e-07	High	4.22607	0	High	3.98828	0	High	3.77254	0	High	3.99299	0	2
	NKYEDEINKR	52	8	6	P04264;P13647;P02538;P04259;P48668;P05787		1308.66	0	1.204e-05	High	4.10448	0	High	4.08334	0	High	4.23292	0	High	4.13983	0	2
	VLDTKWTLLQEQGTK	5	3	3	P13647;P04259;P48668		1759.96	0	2.183e-05	High	4.10292	0	High	3.82931	0	High	3.42558	0				1
	NKYEDEINKR	28	8	6	P04264;P13647;P02538;P04259;P48668;P05787	N8(Deamidated)	1309.64	0	1.148e-05	High	3.9637	0	High	4.12874	0	High	3.59014	0	High	3.96816	0	2
	QNLEPLFEQYINNLR	11	4	4	P13647;P02538;P04259;P48668		1890.97	0	5.509e-07	High	3.95293	0	High	3.97893	0	High	3.83655	0	High	3.21456	0	0
	RQLDSIVGER	4	3	3	P13647;P02538;P48668		1172.64	0	5.762e-06	High	3.81615	0	High	3.64736	0	High	3.88578	0	High	4.00355	0	1
	KQCANLQNAIADAEQR	2	1	1	P13647	C3(Carbamidomethyl); Q7(Deamidated)	1830.89	0	5.272e-06	High	3.75901	0										1
	QNLEPLFEQYINNLR	10	4	4	P13647;P02538;P04259;P48668	N12(Deamidated)	1891.96	0	0.0001321	High	3.68367	0	High	3.04542	0				High	2.24084	0	0
	NKLAELEEALQK	11	1	1	P13647		1385.77	0	0.002019	High	3.6523	0	High	3.0746	0	High	2.88129	0	High	3.60255	0	1
	VDALMDEINFMK	2	1	1	P13647		1425.68	0	9.061e-06	High	3.60879	0	High	3.65612	0							0
	VSLAGACGVGGYGSR	6	1	1	P13647	C7(Carbamidomethyl)	1410.68	0	4.119e-08	High	3.60211	0	High	3.68533	0	High	3.8359	0	High	3.34807	0	0
	HGDDLRNTKHEISEMNR	7	1	1	P13647	N7(Deamidated)	2052.95	0	1.694e-05	High	3.568	0	High	2.54606	0	High	3.47912	0	High	3.51307	0	2
	GLGVGFGSGGGSSSSVK	4	1	1	P13647		1439.72	0	1.492e-05	High	3.53628	0	High	2.91752	0	High	2.70188	0	High	3.14373	0	0
	LALDVEIATYRK	19	10	8	P35908;Q01546;P12035;P13647;P02538;P04259;P48668		1391.79	0	6.454e-06	High	3.51801	0	High	3.30856	0	High	3.35934	0	High	3.32134	0	1
	NMQDLVEDFKNK	4	1	1	P13647		1480.71	0	3.388e-05	High	3.41722	0	High	3.47939	0	High	2.40928	0	High	2.06295	0	1
	NTKHEISEMNR	7	1	1	P13647	N10(Deamidated)	1359.64	0	5.658e-05	High	3.38069	0	High	2.3527	0	High	1.95257	0	High	1.29163	0	1
	TTAENEFVMLKK	8	1	1	P13647		1410.73	0	0.0001372	High	3.28912	0	High	3.49273	0	High	2.70832	0	High	3.00291	0	1
	LLREYQELMNTK	7	1	1	P13647	M9(Oxidation)	1553.8	0	0.0002362	High	3.21807	0	High	3.22853	0	High	2.60808	0	High	3.22908	0	1
	SFSTASAITPSVSR	4	1	1	P13647		1410.73	0	0.001369	High	3.21404	0	High	3.4351	0	High	3.33797	0	High	3.33208	0	0
	TEAESWYQTK	4	1	1	P13647		1242.56	0	0.002105	High	3.16506	0	High	3.14114	0	High	3.31485	0	High	3.0198	0	0
	VDALMDEINFMK	7	1	1	P13647	M5(Oxidation)	1441.67	0	7.731e-06	High	3.13448	0	High	3.56265	0	High	3.17256	0	High	3.49836	0	0
	ISISTSGGSFR	16	1	1	P13647		1111.57	0	0.0002496	High	3.11701	0	High	3.21595	0	High	3.35692	0	High	3.19177	0	0
	FLEQQNKVLDTK	6	3	3	P13647;P04259;P48668	N6(Deamidated)	1463.78	0	0.005422	High	3.11499	0	High	2.38118	0	High	2.1734	0	High	2.40532	0	1
	DVDAAYMNKVELEAK	14	2	1	P13647		1695.83	0	5.98e-06	High	3.08491	0	High	3.15969	0	High	2.49116	0	High	2.47701	0	1
	LALDVEIATYR	18	10	8	P35908;Q01546;P12035;P13647;P02538;P04259;P48668		1263.7	0	5.88e-06	High	3.05898	0	High	3.22967	0	High	2.92943	0	High	3.12855	0	0
	ISISTSGGSFRNR	4	1	1	P13647	N12(Deamidated)	1382.7	0	0.00162	High	3.03108	0	High	2.3935	0	High	2.12123	0	High	1.44321	0	1
	LLREYQELMNTK	5	1	1	P13647		1537.8	0	0.001389	High	3.01677	0	High	3.64909	0	High	3.7661	0	High	3.80696	0	1
	VDALMDEINFMK	2	1	1	P13647	M5(Oxidation); M11(Oxidation)	1457.67	0	0.000386	High	2.8973	0	High	2.3117	0							0
	QCANLQNAIADAEQRGELALKDAR	3	1	1	P13647	C2(Carbamidomethyl)	2655.32	0	0.003946	High	2.84881	0	High	2.86137	0	High	2.61641	0				2
	WTLLQEQGTK	6	4	4	P13647;P02538;P04259;P48668		1203.64	0	0.003052	High	2.81238	0	High	2.83491	0	High	2.46578	0	High	2.28358	0	0
	LAELEEALQK	4	1	1	P13647		1143.63	0	0.004499	High	2.80976	0	High	2.47421	0	High	1.99415	0	High	2.26822	0	0
	HGDDLRNTKHEISEMNR	4	1	1	P13647	N7(Deamidated); M15(Oxidation)	2068.94	0	0.001823	High	2.76947	0	High	1.81897	0							2
	TLNNKFASFIDK	4	15	10	P05787;P35908;Q01546;P12035;P13647;P02538;P04259;P48668;P08729		1397.75	0	0.001636	High	2.76488	0	High	2.35917	0	High	2.12852	0	High	2.59895	0	1
	TTAENEFVMLK	4	1	1	P13647	M9(Oxidation)	1298.63	0	0.001565	High	2.71091	0	High	2.77999	0	High	2.67198	0	High	2.2026	0	0
	TTAENEFVMLKK	10	1	1	P13647	M9(Oxidation)	1426.72	0	0.00104	High	2.69401	0	High	2.32568	0	High	2.29753	0	High	2.63653	0	1
	HEISEMNR	3	1	1	P13647		1015.46	0	0.0004442	High	2.69324	0	High	2.69569	0	High	2.33051	0				0
	NLDLDSIIAEVK	24	8	6	P35908;P13647;P02538;P04259;P48668		1329.73	0	0.001213	High	2.68104	0	High	2.58456	0	High	2.43851	0	High	2.27217	0	0
	KLLEGEECR	7	12	7	P35908;Q01546;P13647;P02538;P04259;P48668	C8(Carbamidomethyl)	1133.56	0	7.867e-05	High	2.67876	0	High	2.20407	0	High	3.00076	0	High	2.54211	0	1
	YEELQQTAGR	4	1	1	P13647		1194.57	0	0.0002072	High	2.67255	0	High	3.01126	0	High	2.84264	0	High	2.77586	0	0
	NKLAELEEALQK	5	1	1	P13647	Q11(Deamidated)	1386.75	0	0.006479	High	2.66114	0	High	2.51503	0				High	1.36199	0	1
	TLNNKFASFIDK	19	15	10	P05787;P35908;Q01546;P12035;P13647;P02538;P04259;P48668;P08729	N3(Deamidated)	1398.73	0	0.004343	High	2.63154	0	High	2.55565	0	High	2.15301	0	High	2.38329	0	1
	QNLEPLFEQYINNLRR	2	4	4	P13647;P02538;P04259;P48668		2047.08	0	0.004636	High	2.61561	0										1
	FASFIDKVR	8	23	11	P05787;P35908;Q01546;Q7Z794;P12035;P13647;P02538;P04259;P48668;P08729		1082.6	0	0.000576	High	2.61265	0	High	2.62409	0	High	2.61395	0	High	2.56934	0	1
	QLDSIVGER	7	3	3	P13647;P02538;P48668		1016.54	0	0.001076	High	2.5256	0	High	2.59308	0	High	2.24936	0	High	2.48868	0	0
	SLYNLGGSKR	4	1	1	P13647		1094.6	0	0.00245	High	2.47376	0	High	2.36173	0	High	2.45983	0	High	2.07788	0	1
	NMQDLVEDFK	4	1	1	P13647		1238.56	0	0.004138	High	2.45376	0	High	2.64019	0	High	2.35055	0	High	2.45605	0	0
	AQYEEIANR	6	1	1	P13647		1093.53	0	0.006441	High	2.37886	0				High	2.26558	0	High	2.21471	0	0
	YEDEINKR	16	14	11	P04264;P35908;Q01546;Q7Z794;P12035;P13647;P02538;P04259;P48668;P05787		1066.52	0	0.0006627	High	2.37308	0	High	2.50162	0	High	2.27689	0	High	1.7996	0	1
	TSFTSVSR	5	1	1	P13647		884.452	0	0.003469	High	2.34238	0	High	2.02292	0	High	2.33339	0	High	2.15519	0	0
	TTAENEFVMLKK	7	1	1	P13647	N5(Deamidated); M9(Oxidation)	1427.71	0	0.002763	High	2.31197	0	High	1.53483	0	High	1.93148	0	High	2.24081	0	1
	QLDSIVGER	3	3	3	P13647;P02538;P48668	Q1(Deamidated)	1017.52	0	0.00107	High	2.26566	0	High	2.56505	0				High	2.16621	0	0
	DVDAAYMNKVELEAK	1	2	1	P13647	M7(Oxidation)	1711.83	0	0.004472	High	2.14639	0										1
	NLDLDSIIAEVK	8	8	6	P35908;P13647;P02538;P04259;P48668	N1(Deamidated)	1330.71	0	0.0001364	High	2.06244	0	High	2.42791	0	High	1.92505	0	High	1.94365	0	0
	NKYEDEINK	5	9	6	P04264;P13647;P02538;P04259;P48668;P05787		1152.55	0	0.005975	High	2.05602	0	High	1.4224	0	High	1.19738	0	High	1.26864	0	1
	LLEGEECR	6	14	8	P35908;Q01546;P13647;P02538;P04259;P48668;Q8N1N4	C7(Carbamidomethyl)	1005.47	0	0.004243	High	2.04715	0	High	2.10454	0	High	2.11156	0	High	1.98794	0	0
	HEISEMNR	6	1	1	P13647	M6(Oxidation)	1031.46	0	0.001634	High	2.03429	0	High	2.27437	0	High	2.0008	0	High	1.85357	0	0
	FVSTTSSSR	3	1	1	P13647		971.481	0	0.001146	High	1.5767	0	High	1.40804	0	High	0.886817	0				0
	NTKHEISEMNR	6	1	1	P13647	M9(Oxidation)	1374.64	0	2.622e-06	High	1.50858	0	High	2.94294	0	High	2.82471	0	High	2.51149	0	1
	YEELQQTAGR	1	1	1	P13647	Q5(Deamidated)	1195.56	0	0.0009704				High	3.05305	0							0
	TTAENEFVMLK	3	1	1	P13647		1282.64	0	0.001355				High	2.89283	0	High	2.62357	0	High	2.74322	0	0
	TLNNKFASFIDKVR	1	15	10	P05787;P35908;Q01546;P12035;P13647;P02538;P04259;P48668;P08729	N3(Deamidated); N4(Deamidated)	1654.86	0	9.496e-05				High	2.70141	0							2
	AQYEEIANR	1	1	1	P13647	N8(Deamidated)	1094.51	0	0.006293				High	2.3619	0							0
	RISISTSGGSFR	2	1	1	P13647		1267.67	0	0.001222				High	1.86853	0	High	2.46401	0				1
	TTAENEFVMLKK	1	1	1	P13647	N5(Deamidated)	1411.71	0	0.003337										High	2.11627	0	1
	DVDAAYMNK	4	8	4	P13647;P02538;P04259;P48668	M7(Oxidation)	1042.45	0.001	0.01385	High	2.22161	0	High	2.17119	0	High	1.48055	0	High	1.98359	0	0
	FLEQQNKVLDTK	1	3	3	P13647;P04259;P48668		1462.79	0.001	0.0154	High	2.18469	0										1
	SLYNLGGSK	3	1	1	P13647		938.492	0.001	0.01813	High	2.04862	0	High	1.63802	0	High	1.99095	0				0
	SRTEAESWYQTK	3	1	1	P13647		1485.7	0.001	0.0171	High	1.96988	0	High	1.70672	0				High	1.73638	0	1
	EQIKTLNNK	3	14	9	P05787;P35908;Q01546;P12035;P13647;P02538;P04259;P48668		1087.61	0.001	0.0112	High	1.95861	0	High	1.56472	0	High	1.66508	0				1
	EYQELMNTK	4	1	1	P13647		1155.53	0.001	0.01737	High	1.78179	0	High	1.61587	0	High	1.63628	0	High	1.92188	0	0
	NMQDLVEDFK	1	1	1	P13647	Q3(Deamidated)	1239.56	0.001	0.008813	High	1.74946	0										0
	NMQDLVEDFK	2	1	1	P13647	M2(Oxidation)	1254.57	0.001	0.009439	High	1.41589	0	High	1.20823	0							0
	YEDEINKR	3	14	11	P04264;P35908;Q01546;Q7Z794;P12035;P13647;P02538;P04259;P48668;P05787	N6(Deamidated)	1067.51	0.001	0.02022	High	1.41471	0	High	1.13622	0							1
	QSSVSFR	1	1	1	P13647	Q1(Deamidated)	811.396	0.001	0.02144	High	1.16609	0										0
	QNLEPLFEQYINNLRR	6	4	4	P13647;P02538;P04259;P48668	N2(Deamidated); Q9(Deamidated)	2049.04	0.001	0.0178				High	0.991827	0							1
	LLREYQELMNTK	3	1	1	P13647	Q6(Deamidated)	1538.79	0.002	0.0297	High	2.68192	0	High	1.36066	0	High	1.41686	0				1
	VRTEEREQIK	1	2	2	P19013;P13647		1287.7	0.002	0.02453	High	2.0647	0										2
	FASFIDK	14	24	12	P05787;P35908;Q01546;Q7Z794;P12035;P19013;P13647;P02538;P04259;P48668;P08729		827.43	0.002	0.03737	High	2.02366	0	High	1.97456	0	High	1.96824	0	High	2.04095	0	0
	QSSVSFR	4	1	1	P13647		810.412	0.002	0.02421	High	1.98292	0	High	1.91529	0	High	1.85572	0	High	2.05336	0	0
	TEEREQIKTLNNK	3	1	1	P13647		1602.85	0.002	0.02573	High	1.98204	0	High	1.94817	0	High	1.7225	0				2
	EYQELMNTK	4	1	1	P13647	M6(Oxidation)	1171.53	0.002	0.03758	High	1.74689	0	High	1.62104	0				High	1.61947	0	0
	DVDAAYMNKVELEAK	1	2	1	P13647	M7(Oxidation); N8(Deamidated)	1712.81	0.002	0.03073	High	1.51551	0										1
	NMQDLVEDFKNK	1	1	1	P13647	M2(Oxidation)	1496.71	0.002	0.02326	High	0.715411	0										1
	DVDAAYMNK	3	8	4	P13647;P02538;P04259;P48668		1026.46	0.002	0.02738				High	2.28114	0	High	1.78428	0	High	1.95247	0	0
	TEEREQIKTLNNK	1	1	1	P13647	Q6(Deamidated)	1603.83	0.002	0.039										High	1.61012	0	2
	QCANLQNAIADAEQR	1	1	1	P13647	C2(Carbamidomethyl); Q6(Deamidated); N7(Deamidated)	1703.75	0.003	0.05738				High	2.02868	0							0
	GRLDSELR	2	5	4	P13647;P02538;P04259;P48668		945.513	0.004	0.05368	High	2.57745	0	High	1.8916	0							1
	YEELQQTAGR	1	1	1	P13647	Q5(Deamidated); Q6(Deamidated)	1196.55	0.004	0.07932							High	1.67385	0				0
	SLYNLGGSK	1	1	1	P13647	N4(Deamidated)	939.479	0.004	0.07401										High	1.30012	0	0
	FLEQQNK	2	24	14	P15241;Q14533;P78385;P05787;P78386;Q01546;P12035;P13647;P02538;P04259;P48668;Q8N1N4;P08729;P08670	Q4(Deamidated)	907.452	0.005	0.0919	High	1.74892	0	High	1.66	0							0
	EQIKTLNNK	1	14	9	P05787;P35908;Q01546;P12035;P13647;P02538;P04259;P48668	Q2(Deamidated)	1088.6	0.005	0.08871	High	1.29694	0										1
	HGDDLRNTKHEISEMNR	2	1	1	P13647		2051.95	0.008	0.1432				High	2.51839	0				High	2.16248	0	2
	LRAEIDNVK	1	1	1	P13647		1057.61	0.008	0.119										High	2.55933	0	1
	TLNNKFASFIDK	1	15	10	P05787;P35908;Q01546;P12035;P13647;P02538;P04259;P48668;P08729	N3(Deamidated); N4(Deamidated)	1399.71	0.009	0.1601				High	1.09263	0							1
	Sequence	# PSMs	# Proteins	# Protein Groups	Protein Group Accessions	Modifications	MH+ [Da]	q-Value	PEP	A2	XCorr A2	Probability A2	B2	XCorr B2	Probability B2	C2	XCorr C2	Probability C2	D2	XCorr D2	Probability D2	# Missed Cleavages
	ALYDAELSQMQTHISDTSVVLSMDNNR	3	3	3	P02538;P04259;P48668	M10(Oxidation); M23(Oxidation)	3070.41	0	2.079e-09	High	6.34084	0	High	5.19304	0	High	4.64521	0				0
	QCANLQAAIADAEQRGEMALK	4	2	2	P02538;P04259	C2(Carbamidomethyl)	2288.12	0	1.23e-08	High	5.38696	0	High	4.81714	0	High	1.68763	0	High	5.61313	0	1
	QCANLQAAIADAEQR	7	2	2	P02538;P04259	C2(Carbamidomethyl)	1658.79	0	3.516e-08	High	4.93032	0	High	4.09115	0	High	4.48102	0	High	4.74975	0	0
	SRGSGGLGGACGGAGFGSR	6	3	3	P02538;P04259;P48668	C11(Carbamidomethyl)	1667.76	0	5.987e-06	High	4.71052	0	High	4.35763	0	High	4.04201	0				1
	GSGGLGGACGGAGFGSR	4	3	3	P02538;P04259;P48668	C9(Carbamidomethyl)	1424.64	0	1.155e-07	High	4.5879	0	High	4.6392	0	High	4.58046	0	High	4.87568	0	0
	ISIGGGSCAISGGYGSR	9	3	3	P02538;P04259;P48668	C8(Carbamidomethyl)	1598.76	0	6.341e-07	High	4.45738	0	High	4.29955	0	High	3.97231	0	High	4.59265	0	0
	TLNNKFASFIDKVR	9	15	10	P05787;P35908;Q01546;P12035;P13647;P02538;P04259;P48668;P08729		1652.91	0	2.739e-06	High	4.34028	0	High	3.20673	0	High	3.30429	0	High	3.77349	0	2
	TLNNKFASFIDKVR	33	15	10	P05787;P35908;Q01546;P12035;P13647;P02538;P04259;P48668;P08729	N4(Deamidated)	1653.89	0	2.893e-07	High	4.22607	0	High	3.98828	0	High	3.77254	0	High	3.99299	0	2
	ATGGGLSSVGGGSSTIK	4	1	1	P04259		1435.74	0	9.34e-06	High	4.1747	0	High	3.86589	0	High	3.53448	0	High	4.03552	0	0
	TAAENEFVTLKK	16	4	4	P12035;P02538;P04259;P48668		1350.73	0	0.000191	High	4.17021	0	High	3.9021	0	High	3.88682	0	High	3.80102	0	1
	LRSEIDHVKK	4	3	3	P02538;P04259;P48668		1224.71	0	0.000954	High	4.16596	0	High	3.85608	0	High	3.68676	0	High	4.41219	0	2
	RISIGGGSCAISGGYGSR	4	3	3	P02538;P04259;P48668	C9(Carbamidomethyl)	1754.86	0	2.045e-07	High	4.12155	0	High	4.08939	0	High	4.9824	0	High	3.84778	0	1
	NKYEDEINKR	52	8	6	P04264;P13647;P02538;P04259;P48668;P05787		1308.66	0	1.204e-05	High	4.10448	0	High	4.08334	0	High	4.23292	0	High	4.13983	0	2
	VLDTKWTLLQEQGTK	5	3	3	P13647;P04259;P48668		1759.96	0	2.183e-05	High	4.10292	0	High	3.82931	0	High	3.42558	0				1
	QCANLQAAIADAEQRGEMALK	1	2	2	P02538;P04259	C2(Carbamidomethyl); M18(Oxidation)	2304.1	0	1.011e-05	High	4.08697	0										1
	NKYEDEINKR	28	8	6	P04264;P13647;P02538;P04259;P48668;P05787	N8(Deamidated)	1309.64	0	1.148e-05	High	3.9637	0	High	4.12874	0	High	3.59014	0	High	3.96816	0	2
	QNLEPLFEQYINNLR	11	4	4	P13647;P02538;P04259;P48668		1890.97	0	5.509e-07	High	3.95293	0	High	3.97893	0	High	3.83655	0	High	3.21456	0	0
	QNLEPLFEQYINNLR	10	4	4	P13647;P02538;P04259;P48668	N12(Deamidated)	1891.96	0	0.0001321	High	3.68367	0	High	3.04542	0				High	2.24084	0	0
	DVDAAYMNKVELQAK	6	6	3	P02538;P04259;P48668		1694.84	0	1.005e-05	High	3.65649	0	High	3.94951	0				High	3.34595	0	1
	TAAENEFVTLKK	8	4	4	P12035;P02538;P04259;P48668	N5(Deamidated)	1351.71	0	6.689e-06	High	3.55249	0	High	2.86163	0	High	4.00711	0	High	3.93993	0	1
	LALDVEIATYRK	19	10	8	P35908;Q01546;P12035;P13647;P02538;P04259;P48668		1391.79	0	6.454e-06	High	3.51801	0	High	3.30856	0	High	3.35934	0	High	3.32134	0	1
	ADTLTDEINFLR	6	3	3	P02538;P04259;P48668		1407.71	0	0.0001798	High	3.4474	0	High	3.20414	0	High	3.11315	0	High	3.19551	0	0
	QCANLQAAIADAEQR	5	2	2	P02538;P04259	C2(Carbamidomethyl); Q6(Deamidated)	1659.78	0	0.0004834	High	3.37669	0										0
	YEELQITAGR	73	3	2	P04264;P04259		1179.6	0	0.0002269	High	3.30859	0	High	3.225	0	High	2.84937	0	High	3.07901	0	0
	NTKQEIAEINR	8	3	3	P02538;P04259;P48668		1315.7	0	0.0005016	High	3.25405	0	High	2.85162	0	High	2.47445	0	High	3.1766	0	1
	NKLEGLEDALQK	4	3	3	P02538;P04259;P48668		1357.73	0	0.006088	High	3.2238	0				High	2.82418	0	High	2.04387	0	1
	ADTLTDEINFLR	5	3	3	P02538;P04259;P48668	N9(Deamidated)	1408.7	0	1.704e-05	High	3.16489	0	High	3.20974	0	High	2.46439	0	High	3.33117	0	0
	FLEQQNKVLDTK	6	3	3	P13647;P04259;P48668	N6(Deamidated)	1463.78	0	0.005422	High	3.11499	0	High	2.38118	0	High	2.1734	0	High	2.40532	0	1
	DVDAAYMNKVELQAK	17	6	3	P02538;P04259;P48668	N8(Deamidated)	1695.83	0	0.006281	High	3.08491	0	High	3.15969	0	High	2.49116	0	High	2.47701	0	1
	LLKEYQELMNVK	6	3	3	P02538;P04259;P48668	M9(Oxidation)	1523.82	0	0.0004243	High	3.07219	0	High	1.98245	0	High	2.02213	0	High	2.25755	0	1
	LALDVEIATYR	18	10	8	P35908;Q01546;P12035;P13647;P02538;P04259;P48668		1263.7	0	5.88e-06	High	3.05898	0	High	3.22967	0	High	2.92943	0	High	3.12855	0	0
	DVDAAYMNKVELQAK	1	6	3	P02538;P04259;P48668	M7(Oxidation)	1710.84	0	7.887e-05	High	3.04469	0										1
	RGFSANSAR	3	3	3	P02538;P04259;P48668	N6(Deamidated)	966.473	0	0.001308	High	3.01583	0	High	2.71504	0	High	2.14846	0				1
	AEAESWYQTK	3	4	3	P02538;P04259;P48668		1212.55	0	0.00287	High	2.88816	0				High	3.05673	0	High	2.99573	0	0
	KDVDAAYMNKVELQAK	2	6	3	P02538;P04259;P48668		1822.94	0	0.00248	High	2.85839	0										2
	WTLLQEQGTK	6	4	4	P13647;P02538;P04259;P48668		1203.64	0	0.003052	High	2.81238	0	High	2.83491	0	High	2.46578	0	High	2.28358	0	0
	RGFSANSAR	3	3	3	P02538;P04259;P48668		965.494	0	0.0009443	High	2.80005	0	High	2.61979	0	High	2.18178	0				1
	AQYEEIAQR	5	7	7	P35908;Q01546;P19013;P02538;P04259;P48668		1107.54	0	0.006172	High	2.77136	0	High	2.73815	0	High	2.32914	0	High	2.74365	0	0
	TLNNKFASFIDK	4	15	10	P05787;P35908;Q01546;P12035;P13647;P02538;P04259;P48668;P08729		1397.75	0	0.001636	High	2.76488	0	High	2.35917	0	High	2.12852	0	High	2.59895	0	1
	YEELQITAGR	4	3	2	P04264;P04259	Q5(Deamidated)	1180.59	0	1.002e-05	High	2.73233	0	High	2.80262	0	High	2.76003	0	High	2.84288	0	0
	NLDLDSIIAEVK	24	8	6	P35908;P13647;P02538;P04259;P48668		1329.73	0	0.001213	High	2.68104	0	High	2.58456	0	High	2.43851	0	High	2.27217	0	0
	KLLEGEECR	7	12	7	P35908;Q01546;P13647;P02538;P04259;P48668	C8(Carbamidomethyl)	1133.56	0	7.867e-05	High	2.67876	0	High	2.20407	0	High	3.00076	0	High	2.54211	0	1
	TAAENEFVTLK	3	4	4	P12035;P02538;P04259;P48668		1222.63	0	0.001686	High	2.6691	0	High	2.5006	0	High	2.18544	0				0
	SRAEAESWYQTK	6	4	3	P02538;P04259;P48668		1455.69	0	0.004219	High	2.64524	0	High	3.06822	0	High	3.68943	0	High	1.7161	0	1
	TLNNKFASFIDK	19	15	10	P05787;P35908;Q01546;P12035;P13647;P02538;P04259;P48668;P08729	N3(Deamidated)	1398.73	0	0.004343	High	2.63154	0	High	2.55565	0	High	2.15301	0	High	2.38329	0	1
	QNLEPLFEQYINNLRR	2	4	4	P13647;P02538;P04259;P48668		2047.08	0	0.004636	High	2.61561	0										1
	FASFIDKVR	8	23	11	P05787;P35908;Q01546;Q7Z794;P12035;P13647;P02538;P04259;P48668;P08729		1082.6	0	0.000576	High	2.61265	0	High	2.62409	0	High	2.61395	0	High	2.56934	0	1
	LLKEYQELMNVK	6	3	3	P02538;P04259;P48668		1507.82	0	0.004505	High	2.52793	0	High	1.6996	0	High	1.99147	0	High	2.25639	0	1
	YEDEINKR	16	14	11	P04264;P35908;Q01546;Q7Z794;P12035;P13647;P02538;P04259;P48668;P05787		1066.52	0	0.0006627	High	2.37308	0	High	2.50162	0	High	2.27689	0	High	1.7996	0	1
	SGFSSISVSR	5	2	2	P04259;P48668		1026.52	0	0.0004771	High	2.35144	0	High	2.46879	0	High	2.32461	0	High	2.62368	0	0
	QLDNIVGER	4	1	1	P04259		1043.55	0	0.002959	High	2.32227	0	High	2.02957	0	High	1.83373	0	High	2.12236	0	0
	DVDAAYMNKVELQAK	1	6	3	P02538;P04259;P48668	M7(Oxidation); Q13(Deamidated)	1711.83	0	0.004471	High	2.14639	0										1
	NLDLDSIIAEVK	8	8	6	P35908;P13647;P02538;P04259;P48668	N1(Deamidated)	1330.71	0	0.0001364	High	2.06244	0	High	2.42791	0	High	1.92505	0	High	1.94365	0	0
	NKYEDEINK	5	9	6	P04264;P13647;P02538;P04259;P48668;P05787		1152.55	0	0.005975	High	2.05602	0	High	1.4224	0	High	1.19738	0	High	1.26864	0	1
	LLEGEECR	6	14	8	P35908;Q01546;P13647;P02538;P04259;P48668;Q8N1N4	C7(Carbamidomethyl)	1005.47	0	0.004243	High	2.04715	0	High	2.10454	0	High	2.11156	0	High	1.98794	0	0
	AQYEEIAQR	5	7	7	P35908;Q01546;P19013;P02538;P04259;P48668	Q8(Deamidated)	1108.52	0	0.003115	High	1.95118	0	High	2.07676	0	High	2.70679	0	High	2.45749	0	0
	TLNNKFASFIDKVR	1	15	10	P05787;P35908;Q01546;P12035;P13647;P02538;P04259;P48668;P08729	N3(Deamidated); N4(Deamidated)	1654.86	0	9.496e-05				High	2.70141	0							2
	NLDLDSIIAEVKAQYEEIAQR	3	5	5	P35908;P02538;P04259;P48668		2418.25	0	3.755e-07							High	4.1487	0	High	4.96636	0	1
	RTAAENEFVTLKK	1	4	4	P12035;P02538;P04259;P48668		1506.83	0.001	0.01242	High	2.8515	0										2
	VRAEEREQIK	3	4	3	P02538;P04259;P48668		1257.69	0.001	0.02318	High	2.68649	0	High	3.02492	0	High	2.88747	0				2
	NMQDLVEDLK	1	2	2	P04259;P48668		1204.59	0.001	0.01069	High	2.5427	0										0
	DVDAAYMNK	4	8	4	P13647;P02538;P04259;P48668	M7(Oxidation)	1042.45	0.001	0.01385	High	2.22161	0	High	2.17119	0	High	1.48055	0	High	1.98359	0	0
	FLEQQNKVLDTK	1	3	3	P13647;P04259;P48668		1462.79	0.001	0.0154	High	2.18469	0										1
	EQIKTLNNK	3	14	9	P05787;P35908;Q01546;P12035;P13647;P02538;P04259;P48668		1087.61	0.001	0.0112	High	1.95861	0	High	1.56472	0	High	1.66508	0				1
	GEMALKDAK	3	3	3	P02538;P04259;P48668	M3(Oxidation)	978.493	0.001	0.009118	High	1.81587	0	High	1.53242	0	High	1.75901	0				1
	EYQELMNVK	5	5	4	P02538;P04259;P48668;P05787		1153.56	0.001	0.01291	High	1.4844	0	High	1.62193	0	High	1.76174	0	High	1.55722	0	0
	YEDEINKR	3	14	11	P04264;P35908;Q01546;Q7Z794;P12035;P13647;P02538;P04259;P48668;P05787	N6(Deamidated)	1067.51	0.001	0.02022	High	1.41471	0	High	1.13622	0							1
	NTKQEIAEINR	1	3	3	P02538;P04259;P48668	N10(Deamidated)	1316.68	0.001	0.009821				High	1.43543	0							1
	QNLEPLFEQYINNLRR	6	4	4	P13647;P02538;P04259;P48668	N2(Deamidated); Q9(Deamidated)	2049.04	0.001	0.0178				High	0.991827	0							1
	NKLEGLEDALQK	1	3	3	P02538;P04259;P48668	Q11(Deamidated)	1358.72	0.002	0.02905	High	2.35578	0										1
	FASFIDK	14	24	12	P05787;P35908;Q01546;Q7Z794;P12035;P19013;P13647;P02538;P04259;P48668;P08729		827.43	0.002	0.03737	High	2.02366	0	High	1.97456	0	High	1.96824	0	High	2.04095	0	0
	DVDAAYMNKVELQAK	1	6	3	P02538;P04259;P48668	M7(Oxidation); N8(Deamidated); Q13(Deamidated)	1712.81	0.002	0.03072	High	1.51551	0										1
	DVDAAYMNK	3	8	4	P13647;P02538;P04259;P48668		1026.46	0.002	0.02738				High	2.28114	0	High	1.78428	0	High	1.95247	0	0
	GEMALKDAK	1	3	3	P02538;P04259;P48668		962.501	0.002	0.04204							High	2.18787	0				1
	SLYGLGGSK	1	3	3	P02538;P04259;P48668		881.472	0.003	0.04718				High	1.8991	0							0
	GRLDSELR	2	5	4	P13647;P02538;P04259;P48668		945.513	0.004	0.05368	High	2.57745	0	High	1.8916	0							1
	QEIAEINR	1	3	3	P02538;P04259;P48668	N7(Deamidated)	973.495	0.004	0.0638										High	1.94982	0	0
	EYQELMNVK	1	5	4	P02538;P04259;P48668;P05787	M6(Oxidation)	1169.55	0.004	0.07229										High	1.4729	0	0
	FLEQQNK	2	24	14	P15241;Q14533;P78385;P05787;P78386;Q01546;P12035;P13647;P02538;P04259;P48668;Q8N1N4;P08729;P08670	Q4(Deamidated)	907.452	0.005	0.0919	High	1.74892	0	High	1.66	0							0
	EQIKTLNNK	1	14	9	P05787;P35908;Q01546;P12035;P13647;P02538;P04259;P48668	Q2(Deamidated)	1088.6	0.005	0.08871	High	1.29694	0										1
	QLDNIVGER	2	1	1	P04259	Q1(Deamidated)	1044.53	0.006	0.1017				High	2.07569	0	High	1.79601	0				0
	SLYGLGGSKR	1	3	3	P02538;P04259;P48668		1037.57	0.007	0.1388							High	1.77141	0				1
	TLNNKFASFIDK	1	15	10	P05787;P35908;Q01546;P12035;P13647;P02538;P04259;P48668;P08729	N3(Deamidated); N4(Deamidated)	1399.71	0.009	0.1601				High	1.09263	0							1
	Sequence	# PSMs	# Proteins	# Protein Groups	Protein Group Accessions	Modifications	MH+ [Da]	q-Value	PEP	A2	XCorr A2	Probability A2	B2	XCorr B2	Probability B2	C2	XCorr C2	Probability C2	D2	XCorr D2	Probability D2	# Missed Cleavages
	YCMQLAQIQEMIGSVEEQLAQLR	2	1	1	P02533	C2(Carbamidomethyl); M3(Oxidation); M11(Oxidation)	2770.33	0	3.491e-10	High	6.48964	0				High	4.33799	0				0
	LLEGEDAHLSSSQFSSGSQSSR	9	1	1	P02533		2309.06	0	1.615e-12	High	6.27235	0	High	5.78065	0	High	6.32641	0	High	6.23	0	0
	ADLEMQIESLKEELAYLK	3	1	1	P02533	M5(Oxidation)	2139.09	0	1.165e-06	High	6.13236	0	High	5.01478	0				High	4.43302	0	1
	GQVGGDVNVEMDAAPGVDLSR	5	1	1	P02533	M11(Oxidation)	2101.98	0	2.22e-08	High	5.49583	0	High	3.80273	0	High	4.00981	0	High	4.40322	0	0
	LLEGEDAHLSSSQFSSGSQSSR	5	1	1	P02533	Q19(Deamidated)	2310.06	0	9.862e-10	High	5.02268	0	High	4.7328	0	High	4.52279	0				0
	RLLEGEDAHLSSSQFSSGSQSSR	3	1	1	P02533		2465.17	0	4.289e-05	High	4.94368	0	High	3.80775	0	High	4.58047	0				1
	DAEEWFFTKTEELNR	3	1	1	P02533		1914.89	0	6.797e-07	High	4.65727	0	High	4.61968	0							1
	VTMQNLNDRLASYLDKVR	16	4	3	P13645;P02533;P08779	M3(Oxidation); N7(Deamidated)	2153.1	0	4.396e-07	High	4.63183	0	High	3.99835	0	High	3.67799	0	High	4.194	0	2
	NKILTATVDNANVLLQIDNAR	1	1	1	P02533		2296.27	0	7.008e-06	High	4.62002	0										1
	TMQNLEIELQSQLSMK	7	1	1	P02533	M15(Oxidation)	1908.94	0	9.546e-05	High	4.50049	0	High	4.22022	0				High	3.65773	0	0
	YCMQLAQIQEMIGSVEEQLAQLR	3	1	1	P02533	C2(Carbamidomethyl); M11(Oxidation)	2754.32	0	1.415e-06	High	4.4039	0	High	3.66589	0							0
	APSTYGGGLSVSSSR	12	1	1	P02533		1425.7	0	1.402e-06	High	4.37131	0	High	4.11201	0	High	3.98317	0	High	4.06136	0	0
	TMQNLEIELQSQLSMK	5	1	1	P02533	M2(Oxidation); M15(Oxidation)	1924.94	0	7.923e-05	High	4.34215	0				High	3.8594	0	High	4.30248	0	0
	ASLENSLEETKGR	6	2	2	P02533;P08779		1433.72	0	5.606e-06	High	4.27933	0	High	4.28206	0	High	3.56864	0	High	4.14689	0	1
	ASLENSLEETKGR	9	2	2	P02533;P08779	N5(Deamidated)	1434.7	0	2.201e-05	High	4.18057	0	High	3.05205	0	High	3.27114	0	High	2.90395	0	1
	GQVGGDVNVEMDAAPGVDLSR	3	1	1	P02533	N8(Deamidated)	2086.99	0	0.0004613	High	4.11943	0										0
	ADLEMQIESLKEELAYLK	2	1	1	P02533		2123.1	0	5.061e-08	High	4.07988	0	High	2.70532	0							1
	QRPAEIKDYSPYFK	15	1	1	P02533		1741.89	0	1.345e-05	High	3.99243	0	High	3.47285	0	High	2.94589	0	High	2.61987	0	1
	YCMQLAQIQEMIGSVEEQLAQLR	1	1	1	P02533	C2(Carbamidomethyl); M3(Oxidation); Q9(Deamidated); M11(Oxidation); Q18(Deamidated)	2772.3	0	1.695e-05	High	3.93894	0										0
	GSCGIGGGIGGGSSR	7	2	2	P02533;P08779	C3(Carbamidomethyl)	1278.58	0	9.255e-05	High	3.87789	0	High	3.60436	0	High	3.91813	0	High	2.81653	0	0
	TEELNREVATNSELVQSGK	4	2	2	P02533;Q04695		2104.05	0	3.039e-05	High	3.81648	0	High	5.22634	0	High	3.98833	0	High	4.51313	0	1
	TMQNLEIELQSQLSMK	3	1	1	P02533		1892.95	0	7.61e-06	High	3.76268	0										0
	CEMEQQNQEYK	7	2	2	P02533;Q04695	C1(Carbamidomethyl); M3(Oxidation)	1502.59	0	6.708e-05	High	3.6878	0	High	3.60512	0	High	3.07865	0	High	3.18374	0	0
	CEMEQQNQEYK	4	2	2	P02533;Q04695	C1(Carbamidomethyl)	1486.6	0	0.0001118	High	3.65356	0	High	3.58959	0	High	3.38751	0	High	3.42942	0	0
	ILTATVDNANVLLQIDNAR	3	1	1	P02533		2054.12	0	8.274e-07	High	3.62713	0							High	1.84292	0	0
	VTMQNLNDRLASYLDKVR	19	4	3	P13645;P02533;P08779	Q4(Deamidated)	2137.11	0	4.014e-06	High	3.61405	0	High	3.94166	0	High	3.16294	0	High	4.0117	0	2
	VTMQNLNDRLASYLDKVR	6	4	3	P13645;P02533;P08779	M3(Oxidation)	2152.12	0	2.411e-07	High	3.51497	0	High	3.94052	0	High	3.73477	0	High	3.52251	0	2
	ADLEMQIESLKEELAYLKK	1	1	1	P02533	M5(Oxidation)	2267.19	0	4.352e-07	High	3.41927	0										2
	ISSVLAGGSCR	4	2	2	P02533;P08779	C10(Carbamidomethyl)	1106.57	0	0.000105	High	3.41176	0	High	3.46159	0	High	3.1252	0	High	3.44325	0	0
	NHEEEMNALR	19	2	2	P02533;Q04695	M6(Oxidation)	1258.55	0	0.0005228	High	3.35924	0	High	2.84755	0	High	3.04186	0	High	2.55162	0	0
	TRLEQEIATYRR	9	4	4	P02533;P08779;Q04695;P35900		1535.83	0	0.0002526	High	3.24349	0	High	2.99686	0	High	3.25591	0	High	3.5607	0	2
	ALEEANADLEVK	4	7	4	P13646;P02533;P19012;P08779	N6(Deamidated)	1302.65	0	0.001925	High	3.22821	0	High	2.87136	0	High	2.89332	0	High	2.77686	0	0
	ILNEMRDQYEK	7	2	2	P02533;Q04695		1438.69	0	0.0004171	High	3.19737	0	High	2.75038	0	High	2.73187	0	High	3.16449	0	1
	ILNEMRDQYEK	13	2	2	P02533;Q04695	M5(Oxidation)	1454.7	0	0.001775	High	3.176	0	High	2.64603	0	High	2.08346	0	High	2.40477	0	1
	VTMQNLNDRLASYLDKVR	8	4	3	P13645;P02533;P08779		2136.13	0	5.962e-07	High	3.15441	0	High	3.50704	0	High	3.41855	0	High	3.79107	0	2
	EVATNSELVQSGK	8	2	2	P02533;Q04695	N5(Deamidated)	1362.67	0	0.001158	High	3.0948	0	High	3.04881	0	High	2.81019	0	High	2.73051	0	0
	MSVEADINGLRR	4	2	2	P02533;P08727		1360.7	0	0.000221	High	3.07544	0	High	2.69346	0	High	2.83747	0	High	2.10993	0	1
	VTMQNLNDR	12	7	3	P13645;P02533;P08779	N5(Deamidated)	1091.51	0	0.0059	High	3.04871	0	High	2.91032	0	High	2.96665	0	High	2.86417	0	0
	TRLEQEIATYR	8	8	6	P13646;P02533;P19012;P08779;Q04695;P35900		1379.73	0	9.636e-05	High	3.02552	0	High	3.86471	0	High	3.70853	0	High	4.05057	0	1
	NHEEEMNALR	8	2	2	P02533;Q04695		1242.56	0	0.006535	High	2.98049	0	High	2.72231	0	High	2.36071	0	High	2.89417	0	0
	VTMQNLNDR	9	7	3	P13645;P02533;P08779		1090.53	0	0.002974	High	2.97124	0	High	2.87799	0	High	1.7252	0	High	2.5915	0	0
	TKYETELNLR	8	1	1	P02533		1266.67	0	0.0009478	High	2.96575	0	High	3.11664	0	High	3.22007	0	High	2.75142	0	1
	ALEEANADLEVK	11	7	4	P13646;P02533;P19012;P08779		1301.66	0	0.0002588	High	2.92852	0	High	2.94648	0	High	3.35631	0	High	3.49567	0	0
	KNHEEEMNALR	1	2	2	P02533;Q04695	N2(Deamidated); M7(Oxidation)	1387.63	0	0.0002545	High	2.91478	0										1
	ASLENSLEETK	3	2	2	P02533;P08779		1220.6	0	0.003181	High	2.90224	0	High	2.51117	0				High	2.74375	0	0
	VTMQNLNDR	4	7	3	P13645;P02533;P08779	Q4(Deamidated); N7(Deamidated)	1092.51	0	0.003782	High	2.8437	0				High	2.23647	0				0
	MSVEADINGLRR	11	2	2	P02533;P08727	N8(Deamidated)	1361.68	0	0.0005936	High	2.75481	0	High	2.74899	0	High	2.23501	0	High	2.76847	0	1
	VTMQNLNDR	90	7	3	P13645;P02533;P08779	M3(Oxidation)	1106.53	0	0.00184	High	2.72851	0	High	2.61899	0	High	2.62798	0	High	2.70429	0	0
	VTMQNLNDR	16	7	3	P13645;P02533;P08779	M3(Oxidation); Q4(Deamidated)	1107.51	0	0.002684	High	2.70888	0	High	2.62338	0	High	2.50369	0	High	2.32769	0	0
	KDAEEWFFTK	5	1	1	P02533		1300.62	0	0.001811	High	2.70031	0	High	2.27697	0				High	1.91041	0	1
	TEELNREVATNSELVQSGK	2	2	2	P02533;Q04695	N11(Deamidated)	2105.05	0	0.0006351	High	2.69511	0				High	2.80933	0				1
	TMQNLEIELQSQLSMK	1	1	1	P02533	M2(Oxidation); Q10(Deamidated); M15(Oxidation)	1925.92	0	0.0006533	High	2.6072	0										0
	LEQEIATYR	4	9	7	P13646;P02533;P19012;P08779;Q04695;P08727;P35900		1122.58	0	0.0001787	High	2.60354	0	High	2.46967	0	High	2.61586	0	High	2.43125	0	0
[truncated: 7,584 more rows]
